# Supplementary material for: Characteristics and mental health of psychedelic mushroom and multi-psychedelic users relative to non-psychedelic users in American adults, 2020–2021
Source: Front Psychiatry. 2025 Mar 5;16:1508811. doi: 10.3389/fpsyt.2025.1508811 (PMC11920119; doi:10.3389/fpsyt.2025.1508811)
Supplement: Supplementary file 1 [file DataSheet1.csv]

VAR	Description	Response Options (if applicable)
CASEID_7139	Unique ID for the 7,139 Cases	None
COHORTS	PM use only vs. non-psychedelic use	0:No psychedelic use; 1:PM use only; -99:All other psychedelic users
PYS_USE_VENN	Psychedelic use VENN	0:No psychedelic use; 1:PM use only; 2:PM use with another psychedelic use; 3:Psychedelic use without PM use
PSY_USE_YN	Any psychedelic use	0:No; 1:Yes
PM_USE_YN	PM use with or without another psychedelic use	0:No; 1:Yes
PM_USE_ONLY_YN	PM use only (no other psychedelic use))	0:No; 1:Yes
PM_VS_PSY_YN	PM use vs. all other psychedelic use	1:Psychedelic use (without PM use); 2:PM use (with or without another psychedelic use); -99:Non-psychedelic users
SEX	Sex	0:Female; 1:Male
AGE	Age in years
ETHNICITY	Ethnicity	1:Black or African American; 2:White; 3:Other (American Indian or Alaska Native, Asian, Native Hawaiian or Other Pacific Islander)
HLS_YN	Hispanic, Latino, or Spanish origin	0:No; 1:Yes
REGION	Region	1:Northeast; 2:Midwest; 3:South; 4:West
ED	Education	1: More than High School; 0 High School Graduate of Less
EMPL	Employment	1: Full time at 32 hours or more a week; 0 less than full time
INCOME	Median household income
BMI	Calculated from self-reported height and weight
C_TOTAL	Total comorbid conditions experienced within the last year
C_DP	Depression experienced within the last year	0:No; 1:Yes
C_ANX	Anxiety experienced within the last year	0:No; 1:Yes
C_PN	Chronic pain experienced within the last year	0:No; 1:Yes
C_ALL	Allergies experienced within the last year	0:No; 1:Yes
C_MI	Migraines or severe headaches experienced within the last year	0:No; 1:Yes
C_INSOM	Insomnia experienced within the last year	0:No; 1:Yes
C_HYP	Hypertension experienced within the last year	0:No; 1:Yes
C_DH	Chronic diarrhea experienced within the last year	0:No; 1:Yes
C_SA	Sleep apnea experienced within the last year	0:No; 1:Yes
C_GERD	GERD experienced within the last year	0:No; 1:Yes
C_CS	Chronic constipation experienced within the last year	0:No; 1:Yes
C_LIP	Hyperlipidemia experienced within the last year	0:No; 1:Yes
CCI_SCORE	Charlson Comorbidity Index score calculated from self-reported conditions
GAD7_SCORE	General Anxiety Disorder Scale score, Range: 0-21
PHQ9_SCORE	Patient Health Questionnaire score: Range 0-27
GAD7_GE10	GAD7 score greater than or equal to 10 (moderate to severe anxiety)	0:No; 1:Yes
PHQ9_GE10	PHQ9 score greater than or equal to 10 (moderate to severe depression)	0:No; 1:Yes
PCS12	Physical health composite score (Veterans-RAND 12-item)
MCS12	Mental health composite score (Veterans-RAND 12-item)
VR6D	Veterans-Rand 6-Dimension health utility value
RU_PCP_YN	Visit to primary care provider in the last 6 months	0:No; 1:Yes
RU_SPECIAL_YN	Visit to a specialist in the last 6 months	0:No; 1:Yes
RU_OTPCP_YN	Visit to another type of healthcare provider in the last 6 months	0:No; 1:Yes
RU_UCC_YN	Visit to an urgent care clinic in the last 6 months	0:No; 1:Yes
RU_OUTPT_YN	Out-patient surgery or procedure in the last 6 months	0:No; 1:Yes
RU_ER_YN	Visit to the ER in the last 6 months	0:No; 1:Yes
RU_HSP_YN	Hospital overnight stay in the last 6 months	0:No; 1:Yes
PSY1_POSITIVE_USE	In the last 6 months heard more than usual about the positive uses of psychedelic drugs for mental health issues (depression, PTSD, addiction, etc.)	1:Strongly agree; 2:Agree; 3:Neither agree nor disagree; 4:Disagree; 5:Strongly disagree
PSY2_GEN_HEALTH	Has heard of psychedelic use for general mental health and well-being when feeling basically OK with life or for personal development	0:No; 1:Yes
PSY2_DIAG_CONDITION	Has heard of psychedelic use for managing a diagnosed psychiatric condition (depression, PTSD, addiction, etc.)	0:No; 1:Yes
PSY2_UNDIAG_CONCERN	Has heard of psychedelic use to address a specific worry / concern in your life (e g relationship issue, bereavement, addiction, trauma)	0:No; 1:Yes
PSY2_NO_KNOWLEDGE	Has no knowledge of psychedelic use for other option (PSY2 series)	0:No; 1:Yes
PM1_GEN_HEALTH	Used PM in the last 12 months with specific intention of improving general mental health and well-being when feeling basically OK with life or for personal development	0:No; 1:Yes; -99:Not PM only use
PM1_DIAG_CONDITION	Used PM in the last 12 months with specific intention of improving management of a diagnosed psychiatric condition (depression, PTSD, addiction, etc.)	0:No; 1:Yes; -99:Not PM only use
PM1_UNDIAG_CONCERN	Used PM in the last 12 months with specific intention of improving a specific worry / concern in you life (e g , relationship issue, bereavement, addiction, trauma)	0:No; 1:Yes; -99:Not PM only use
PM2_FREQ_COVID	PM use <increased/decreased/not impacted/other> in the last 6 months due to COVID-19	1:Increased; 2:Decreased; 3:Not impacted; 4:Other; -99:Not PM only use
PM3_FREQ_POLITICS	PM use <increased/decreased/not impacted/other> in the last 6 months due to election politics	1:Increased; 2:Decreased; 3:Not impacted; 4:Other; -99:Not PM only use
PM4_CARE	Sought emergency medical treatment following PM use in the last 6 months	0:No; 1:Yes; -99:Not PM only use
INSURANCE	Currently has health insurance (self-reported)	0:No; 1:Yes
DATA_WEIGHT	Variable to weight the dataset according to US Census
