# Supplementary material for: Characteristics and mental health of psychedelic mushroom and multi-psychedelic users relative to non-psychedelic users in American adults, 2020–2021
Source: Front Psychiatry. 2025 Mar 5;16:1508811. doi: 10.3389/fpsyt.2025.1508811 (PMC11920119; doi:10.3389/fpsyt.2025.1508811)
Supplement: Supplementary file 2 [file DataSheet2.csv]

CASEID_7139	COHORTS	PYS_USE_VENN	PSY_USE_YN	PM_USE_YN	PM_USE_ONLY_YN	PM_VS_PSY_YN	SEX	AGE	ETHNICITY	HLS_YN	REGION	ED	EMPL	INCOME	BMI	C_TOTAL	C_DP	C_ANX	C_PN	C_ALL	C_MI	C_INSOM	C_HYP	C_DH	C_SA	C_GERD	C_CS	C_LIP	CCI_SCORE	GAD7_SCORE	PHQ9_SCORE	GAD7_GE10	PHQ9_GE10	PCS12	MCS12	VR6D	RU_PCP_YN	RU_SPECIAL_YN	RU_OTPCP_YN	RU_UCC_YN	RU_OUTPT_YN	RU_ER_YN	RU_HSP_YN	PSY1_POSITIVE_USE	PSY2_GEN_HEALTH	PSY2_DIAG_CONDITION	PSY2_UNDIAG_CONCERN	PSY2_NO_KNOWLEDGE	PM1_GEN_HEALTH
1	1.00	1.00	1.00	1.00	1.00	2.00	0	19.00	3.00	1.0	4.0	0.00	0.00	65847	27.41	3.00	0.00	1.00	0.00	0.00	1.00	0.00	0.00	0.00	0.00	0.00	0.00	0.00	0.00	3.00	8.00	0.00	0.00	48.99	37.90	0.67	0	0	0	0	0	0	0	3	1	0	0	0	1
2	1.00	1.00	1.00	1.00	1.00	2.00	0	21.00	2.00	0.0	2.0	1.00	0.00	30585	29.26	0.00	0.00	0.00	0.00	0.00	0.00	0.00	0.00	0.00	0.00	0.00	0.00	0.00	0.00	0.00	0.00	0.00	0.00	54.21	57.93	0.86	0	1	0	0	0	1	0	1	0	0	1	0	1
3	1.00	1.00	1.00	1.00	1.00	2.00	0	22.00	2.00	0.0	4.0	0.00	0.00	49259	20.60	9.00	1.00	1.00	1.00	1.00	0.00	0.00	0.00	0.00	0.00	1.00	0.00	0.00	0.00	21.00	17.00	1.00	1.00	33.83	25.91	0.47	0	0	0	1	0	1	0	3	1	1	1	0	0
4	1.00	1.00	1.00	1.00	1.00	2.00	0	22.00	2.00	0.0	3.0	1.00	0.00	54135	18.56	2.00	1.00	1.00	0.00	0.00	0.00	0.00	0.00	0.00	0.00	0.00	0.00	0.00	0.00	5.00	15.00	0.00	1.00	61.63	25.13	0.67	1	0	0	0	0	0	0	2	1	1	0	0	1
5	1.00	1.00	1.00	1.00	1.00	2.00	0	23.00	2.00	0.0	2.0	0.00	1.00	49425	36.80	4.00	1.00	1.00	0.00	1.00	1.00	0.00	0.00	0.00	0.00	0.00	0.00	0.00	0.00	13.00	15.00	1.00	1.00	38.54	45.53	0.64	0	0	1	0	0	1	0	2	1	1	1	0	1
6	1.00	1.00	1.00	1.00	1.00	2.00	0	23.00	2.00	0.0	4.0	0.00	0.00	54354	29.86	7.00	1.00	1.00	1.00	0.00	0.00	1.00	0.00	1.00	0.00	0.00	0.00	0.00	0.00	6.00	11.00	0.00	1.00	54.47	11.20	0.53	1	0	1	0	0	0	0	1	1	1	1	0	1
7	1.00	1.00	1.00	1.00	1.00	2.00	0	23.00	2.00	1.0	4.0	0.00	0.00	41537	24.80	3.00	1.00	1.00	0.00	0.00	0.00	1.00	0.00	0.00	0.00	0.00	0.00	0.00	0.00	8.00	9.00	0.00	0.00	40.98	42.00	0.61	1	1	1	1	0	0	0	2	1	0	0	0	1
8	1.00	1.00	1.00	1.00	1.00	2.00	0	24.00	2.00	0.0	3.0	1.00	0.00	47111	28.89	5.00	1.00	1.00	0.00	0.00	0.00	0.00	0.00	0.00	0.00	0.00	0.00	0.00	1.00	17.00	22.00	1.00	1.00	42.83	26.64	0.56	0	0	1	1	0	0	0	2	1	1	0	0	1
9	1.00	1.00	1.00	1.00	1.00	2.00	0	25.00	2.00	0.0	4.0	0.00	0.00	51904	24.23	3.00	1.00	1.00	0.00	0.00	0.00	1.00	0.00	0.00	0.00	0.00	0.00	0.00	0.00	11.00	19.00	1.00	1.00	63.41	26.25	0.68	0	0	0	0	0	0	1	2	1	0	0	0	1
10	1.00	1.00	1.00	1.00	1.00	2.00	0	25.00	2.00	0.0	3.0	0.00	1.00	65627	22.66	5.00	1.00	1.00	1.00	1.00	0.00	0.00	0.00	0.00	0.00	0.00	0.00	0.00	0.00	21.00	18.00	1.00	1.00	39.58	39.30	0.62	1	0	1	0	0	0	0	1	1	1	0	0	1
11	1.00	1.00	1.00	1.00	1.00	2.00	0	25.00	3.00	0.0	2.0	1.00	0.00	68400	24.69	2.00	0.00	0.00	0.00	1.00	0.00	0.00	0.00	0.00	0.00	1.00	0.00	0.00	0.00	9.00	10.00	0.00	1.00	48.01	46.95	0.70	0	0	0	1	0	0	0	2	0	0	0	1	1
12	1.00	1.00	1.00	1.00	1.00	2.00	0	26.00	2.00	0.0	3.0	1.00	0.00	42634	18.60	5.00	1.00	1.00	0.00	1.00	0.00	0.00	0.00	0.00	0.00	0.00	0.00	0.00	0.00	16.00	24.00	1.00	1.00	38.30	34.11	0.55	0	0	0	0	0	1	0	1	0	1	1	0	1
13	1.00	1.00	1.00	1.00	1.00	2.00	0	26.00	3.00	1.0	3.0	0.00	1.00	72236	31.28	6.00	1.00	1.00	1.00	1.00	1.00	0.00	0.00	0.00	0.00	0.00	0.00	0.00	0.00	5.00	5.00	0.00	0.00	35.40	54.02	0.63	1	1	0	0	0	1	0	4	0	0	0	1	0
14	1.00	1.00	1.00	1.00	1.00	2.00	0	26.00	3.00	1.0	2.0	1.00	1.00	57529	22.49	0.00	0.00	0.00	0.00	0.00	0.00	0.00	0.00	0.00	0.00	0.00	0.00	0.00	0.00	21.00	27.00	1.00	1.00	50.51	14.80	0.52	0	0	1	1	0	0	0	1	1	1	1	0	1
15	1.00	1.00	1.00	1.00	1.00	2.00	0	27.00	2.00	0.0	4.0	1.00	0.00	43076	24.41	7.00	1.00	1.00	1.00	0.00	1.00	1.00	0.00	1.00	0.00	0.00	1.00	0.00	0.00	20.00	27.00	1.00	1.00	47.53	16.72	0.50	0	0	0	0	0	0	0	5	0	0	0	0	0
16	1.00	1.00	1.00	1.00	1.00	2.00	0	27.00	2.00	0.0	2.0	1.00	0.00	56063	22.15	5.00	1.00	1.00	1.00	0.00	1.00	0.00	0.00	0.00	0.00	0.00	0.00	0.00	0.00	9.00	7.00	0.00	0.00	46.68	42.72	0.66	1	0	0	0	0	0	0	3	0	0	0	1	0
17	1.00	1.00	1.00	1.00	1.00	2.00	0	28.00	3.00	1.0	3.0	0.00	0.00	50737	37.79	0.00	0.00	0.00	0.00	0.00	0.00	0.00	0.00	0.00	0.00	0.00	0.00	0.00	0.00	11.00	14.00	1.00	1.00	39.19	21.40	0.54	0	0	0	0	0	0	0	5	0	0	0	0	0
18	1.00	1.00	1.00	1.00	1.00	2.00	0	28.00	2.00	1.0	3.0	1.00	1.00	51935	28.29	7.00	1.00	0.00	1.00	0.00	1.00	1.00	0.00	0.00	0.00	1.00	0.00	0.00	0.00	14.00	16.00	1.00	1.00	48.93	19.22	0.57	1	0	1	1	0	0	0	3	0	0	0	1	0
19	1.00	1.00	1.00	1.00	1.00	2.00	0	28.00	3.00	0.0	1.0	1.00	0.00	48132	29.23	2.00	0.00	0.00	1.00	0.00	1.00	0.00	0.00	0.00	0.00	0.00	0.00	0.00	0.00	7.00	9.00	0.00	0.00	45.73	35.29	0.61	0	0	0	0	0	0	0	2	1	0	0	0	0
20	1.00	1.00	1.00	1.00	1.00	2.00	0	29.00	2.00	0.0	2.0	1.00	1.00	54823	42.05	7.00	1.00	1.00	0.00	0.00	1.00	1.00	1.00	1.00	0.00	0.00	1.00	0.00	1.00	9.00	16.00	0.00	1.00	53.25	23.67	0.60	0	0	0	0	0	0	0	2	0	1	1	0	0
21	1.00	1.00	1.00	1.00	1.00	2.00	0	30.00	2.00	0.0	3.0	1.00	0.00	48085	41.31	8.00	1.00	1.00	1.00	0.00	0.00	1.00	0.00	0.00	0.00	0.00	1.00	0.00	0.00	3.00	1.00	0.00	0.00	26.26	43.60	0.54	1	0	1	0	0	1	0	1	1	1	1	0	0
22	1.00	1.00	1.00	1.00	1.00	2.00	0	31.00	2.00	0.0	3.0	1.00	1.00	49703	21.03	4.00	1.00	0.00	0.00	0.00	1.00	0.00	1.00	0.00	0.00	1.00	0.00	0.00	0.00	12.00	14.00	1.00	1.00	41.23	38.42	0.59	1	0	1	0	0	0	0	2	1	1	1	0	1
23	1.00	1.00	1.00	1.00	1.00	2.00	0	32.00	2.00	1.0	4.0	1.00	0.00	61373	20.70	4.00	1.00	1.00	1.00	0.00	0.00	0.00	0.00	0.00	0.00	0.00	0.00	0.00	2.00	18.00	26.00	1.00	1.00	33.11	27.45	0.50	0	1	0	0	0	0	0	3	1	1	1	0	1
24	1.00	1.00	1.00	1.00	1.00	2.00	0	32.00	2.00	0.0	2.0	1.00	0.00	44583	35.84	2.00	1.00	1.00	0.00	0.00	0.00	0.00	0.00	0.00	0.00	0.00	0.00	0.00	0.00	10.00	10.00	1.00	1.00	46.47	47.34	0.69	0	0	0	0	0	0	0	3	1	1	1	0	1
25	1.00	1.00	1.00	1.00	1.00	2.00	0	32.00	2.00	0.0	4.0	1.00	0.00	64295	27.34	4.00	1.00	1.00	0.00	1.00	0.00	1.00	0.00	0.00	0.00	0.00	0.00	0.00	0.00	12.00	12.00	1.00	1.00	56.90	41.96	0.73	0	0	0	0	0	0	0	1	1	1	1	0	1
26	1.00	1.00	1.00	1.00	1.00	2.00	0	33.00	1.00	0.0	2.0	1.00	0.00	41798	32.00	5.00	0.00	1.00	1.00	1.00	0.00	1.00	0.00	0.00	0.00	0.00	0.00	0.00	0.00	11.00	13.00	1.00	1.00	44.55	25.85	0.55	0	0	0	0	0	0	0	1	1	1	1	0	0
27	1.00	1.00	1.00	1.00	1.00	2.00	0	37.00	2.00	1.0	4.0	1.00	0.00	43307	19.34	17.00	1.00	1.00	1.00	1.00	1.00	1.00	0.00	1.00	0.00	0.00	1.00	0.00	0.00	8.00	5.00	0.00	0.00	51.66	38.29	0.66	1	0	0	0	1	0	0	1	1	1	1	0	1
28	1.00	1.00	1.00	1.00	1.00	2.00	0	38.00	2.00	0.0	1.0	1.00	0.00	55315	24.96	0.00	0.00	0.00	0.00	0.00	0.00	0.00	0.00	0.00	0.00	0.00	0.00	0.00	0.00	14.00	18.00	1.00	1.00	42.81	42.93	0.64	1	1	0	1	0	0	0	1	0	0	1	0	1
29	1.00	1.00	1.00	1.00	1.00	2.00	0	39.00	2.00	0.0	2.0	0.00	0.00	51299	29.26	11.00	1.00	1.00	1.00	1.00	1.00	0.00	0.00	0.00	0.00	0.00	0.00	0.00	2.00	12.00	12.00	1.00	1.00	37.48	40.68	0.57	0	0	1	1	0	1	0	2	1	1	1	0	1
30	1.00	1.00	1.00	1.00	1.00	2.00	0	39.00	2.00	0.0	2.0	1.00	0.00	58768	20.98	7.00	1.00	1.00	1.00	1.00	1.00	1.00	0.00	0.00	0.00	0.00	1.00	0.00	0.00	13.00	14.00	1.00	1.00	36.34	31.27	0.53	1	1	0	0	0	0	0	3	0	1	0	0	0
31	1.00	1.00	1.00	1.00	1.00	2.00	0	39.00	2.00	0.0	1.0	1.00	0.00	63057	28.87	1.00	0.00	0.00	0.00	0.00	0.00	0.00	0.00	0.00	0.00	0.00	0.00	0.00	0.00	21.00	18.00	1.00	1.00	37.92	39.65	0.60	0	0	0	0	0	0	0	1	0	1	0	0	0
32	1.00	1.00	1.00	1.00	1.00	2.00	0	41.00	2.00	0.0	3.0	1.00	0.00	48132	21.41	11.00	1.00	1.00	1.00	1.00	1.00	1.00	0.00	0.00	0.00	0.00	0.00	1.00	0.00	21.00	27.00	1.00	1.00	29.93	11.46	0.37	0	0	0	0	0	1	0	1	1	1	1	0	1
33	1.00	1.00	1.00	1.00	1.00	2.00	0	41.00	2.00	1.0	3.0	1.00	0.00	40536	27.45	12.00	1.00	1.00	0.00	1.00	0.00	1.00	0.00	1.00	0.00	0.00	1.00	0.00	0.00	7.00	17.00	0.00	1.00	49.10	23.19	0.58	0	0	1	0	1	0	0	2	0	1	1	0	1
34	1.00	1.00	1.00	1.00	1.00	2.00	0	42.00	2.00	0.0	2.0	0.00	0.00	62225	22.31	5.00	0.00	1.00	1.00	1.00	1.00	1.00	0.00	0.00	0.00	0.00	0.00	0.00	0.00	6.00	8.00	0.00	0.00	55.43	33.65	0.65	0	0	0	0	0	0	0	1	1	1	0	0	1
35	1.00	1.00	1.00	1.00	1.00	2.00	0	43.00	2.00	0.0	3.0	1.00	0.00	38506	45.19	2.00	0.00	1.00	0.00	0.00	0.00	0.00	0.00	0.00	0.00	0.00	0.00	0.00	0.00	11.00	10.00	1.00	1.00	44.06	40.39	0.63	1	1	0	0	0	0	0	2	0	0	0	1	1
36	1.00	1.00	1.00	1.00	1.00	2.00	0	44.00	2.00	0.0	2.0	1.00	0.00	31626	36.34	7.00	1.00	1.00	1.00	1.00	1.00	1.00	0.00	0.00	0.00	0.00	0.00	0.00	0.00	17.00	18.00	1.00	1.00	55.84	14.77	0.53	1	0	0	0	0	0	0	3	1	0	0	0	0
37	1.00	1.00	1.00	1.00	1.00	2.00	0	44.00	1.00	0.0	4.0	1.00	0.00	77919	23.49	7.00	1.00	1.00	1.00	0.00	1.00	1.00	0.00	1.00	0.00	0.00	1.00	0.00	0.00	10.00	7.00	1.00	0.00	55.40	29.93	0.63	1	0	0	1	0	0	0	1	0	1	0	0	0
38	1.00	1.00	1.00	1.00	1.00	2.00	0	45.00	2.00	0.0	3.0	1.00	0.00	34149	31.55	3.00	1.00	0.00	1.00	0.00	1.00	0.00	0.00	0.00	0.00	0.00	0.00	0.00	0.00	10.00	12.00	1.00	1.00	35.09	29.91	0.52	1	0	0	0	0	0	0	3	0	0	0	1	0
39	1.00	1.00	1.00	1.00	1.00	2.00	0	48.00	2.00	0.0	3.0	1.00	0.00	91242	29.23	3.00	1.00	0.00	0.00	0.00	0.00	0.00	0.00	0.00	0.00	1.00	0.00	0.00	0.00	11.00	15.00	1.00	1.00	23.20	25.89	0.44	1	1	0	0	0	1	0	5	0	1	1	0	1
40	1.00	1.00	1.00	1.00	1.00	2.00	0	52.00	1.00	0.0	3.0	0.00	0.00	53662	24.41	1.00	0.00	1.00	0.00	0.00	0.00	0.00	0.00	0.00	0.00	0.00	0.00	0.00	0.00	8.00	14.00	0.00	1.00	35.88	40.28	0.58	0	0	0	0	0	0	0	3	0	1	0	0	0
41	1.00	1.00	1.00	1.00	1.00	2.00	0	55.00	1.00	0.0	3.0	1.00	0.00	44165	30.25	0.00	0.00	0.00	0.00	0.00	0.00	0.00	0.00	0.00	0.00	0.00	0.00	0.00	0.00	14.00	18.00	1.00	1.00	50.23	34.25	0.62	0	1	0	0	0	0	0	1	0	1	0	0	0
42	1.00	1.00	1.00	1.00	1.00	2.00	1	18.00	2.00	1.0	4.0	0.00	0.00	101903	21.70	3.00	0.00	1.00	0.00	1.00	0.00	1.00	0.00	0.00	0.00	0.00	0.00	0.00	0.00	12.00	16.00	1.00	1.00	48.82	29.96	0.60	1	0	0	1	0	0	1	2	1	0	1	0	0
43	1.00	1.00	1.00	1.00	1.00	2.00	1	20.00	1.00	0.0	3.0	1.00	0.00	45498	28.89	5.00	1.00	0.00	1.00	1.00	0.00	0.00	0.00	1.00	0.00	0.00	0.00	0.00	2.00	7.00	9.00	0.00	0.00	42.93	37.45	0.62	0	0	0	0	0	0	0	3	1	0	0	0	1
44	1.00	1.00	1.00	1.00	1.00	2.00	1	23.00	3.00	0.0	4.0	1.00	1.00	63565	21.41	7.00	1.00	1.00	1.00	0.00	1.00	0.00	0.00	0.00	1.00	0.00	0.00	0.00	0.00	19.00	19.00	1.00	1.00	55.28	18.80	0.57	0	0	0	0	0	0	0	2	1	1	1	0	1
45	1.00	1.00	1.00	1.00	1.00	2.00	1	23.00	1.00	0.0	3.0	1.00	0.00	47726	18.87	8.00	1.00	1.00	1.00	1.00	0.00	1.00	1.00	1.00	0.00	0.00	1.00	0.00	0.00	16.00	21.00	1.00	1.00	56.96	24.85	0.63	0	0	0	0	0	0	0	1	1	1	1	0	1
46	1.00	1.00	1.00	1.00	1.00	2.00	1	24.00	2.00	0.0	3.0	1.00	1.00	51615	31.04	6.00	1.00	1.00	1.00	0.00	0.00	0.00	0.00	1.00	0.00	0.00	1.00	0.00	0.00	7.00	8.00	0.00	0.00	38.67	29.43	0.57	1	0	0	0	0	0	0	3	1	1	1	0	0
47	1.00	1.00	1.00	1.00	1.00	2.00	1	25.00	1.00	0.0	1.0	0.00	0.00	33788	43.53	0.00	0.00	0.00	0.00	0.00	0.00	0.00	0.00	0.00	0.00	0.00	0.00	0.00	0.00	1.00	12.00	0.00	1.00	35.39	50.78	0.62	1	0	0	0	1	0	1	1	1	0	0	0	1
48	1.00	1.00	1.00	1.00	1.00	2.00	1	26.00	2.00	0.0	3.0	0.00	1.00	64244	19.76	1.00	0.00	0.00	0.00	0.00	0.00	0.00	0.00	0.00	1.00	0.00	0.00	0.00	0.00	17.00	18.00	1.00	1.00	36.56	43.55	0.61	0	1	1	0	0	1	0	1	1	1	1	0	1
49	1.00	1.00	1.00	1.00	1.00	2.00	1	26.00	1.00	1.0	1.0	1.00	1.00	52700	23.12	1.00	0.00	0.00	0.00	0.00	0.00	0.00	0.00	0.00	0.00	0.00	1.00	0.00	0.00	1.00	0.00	0.00	0.00	52.52	57.20	0.80	0	0	0	0	0	0	0	1	0	0	0	1	0
50	1.00	1.00	1.00	1.00	1.00	2.00	1	27.00	1.00	0.0	3.0	0.00	0.00	38255	25.82	0.00	0.00	0.00	0.00	0.00	0.00	0.00	0.00	0.00	0.00	0.00	0.00	0.00	0.00	9.00	12.00	0.00	1.00	31.76	52.87	0.62	0	0	0	0	0	0	0	4	0	1	0	0	0
51	1.00	1.00	1.00	1.00	1.00	2.00	1	27.00	2.00	0.0	4.0	0.00	0.00	73133	27.12	0.00	0.00	0.00	0.00	0.00	0.00	0.00	0.00	0.00	0.00	0.00	0.00	0.00	0.00	8.00	9.00	0.00	0.00	47.46	41.35	0.64	0	0	0	0	0	0	0	2	0	1	0	0	0
52	1.00	1.00	1.00	1.00	1.00	2.00	1	27.00	2.00	0.0	3.0	1.00	0.00	46452	25.10	3.00	1.00	1.00	1.00	0.00	0.00	0.00	0.00	0.00	0.00	0.00	0.00	0.00	0.00	7.00	9.00	0.00	0.00	48.92	48.88	0.71	0	0	0	0	0	0	0	3	1	1	1	0	1
53	1.00	1.00	1.00	1.00	1.00	2.00	1	28.00	2.00	1.0	3.0	0.00	0.00	31688	19.76	8.00	1.00	1.00	0.00	0.00	1.00	1.00	0.00	0.00	1.00	0.00	0.00	0.00	6.00	21.00	18.00	1.00	1.00	57.39	27.36	0.64	1	0	1	0	0	1	0	1	1	0	0	0	1
54	1.00	1.00	1.00	1.00	1.00	2.00	1	28.00	2.00	0.0	4.0	0.00	0.00	66961	30.71	0.00	0.00	0.00	0.00	0.00	0.00	0.00	0.00	0.00	0.00	0.00	0.00	0.00	0.00	0.00	0.00	0.00	0.00	52.77	48.83	0.77	1	0	0	0	0	0	0	4	0	1	0	0	0
55	1.00	1.00	1.00	1.00	1.00	2.00	1	29.00	2.00	0.0	4.0	1.00	0.00	81953	16.90	3.00	0.00	0.00	0.00	0.00	0.00	1.00	1.00	0.00	0.00	0.00	0.00	0.00	0.00	11.00	14.00	1.00	1.00	42.78	36.37	0.59	0	1	1	1	0	0	1	2	0	1	0	0	0
56	1.00	1.00	1.00	1.00	1.00	2.00	1	30.00	1.00	0.0	3.0	1.00	1.00	42710	22.96	3.00	1.00	1.00	0.00	0.00	0.00	1.00	0.00	0.00	0.00	0.00	0.00	0.00	0.00	14.00	14.00	1.00	1.00	46.03	40.06	0.66	0	0	0	0	0	0	0	3	0	0	0	1	0
57	1.00	1.00	1.00	1.00	1.00	2.00	1	31.00	2.00	1.0	4.0	0.00	0.00	56569	22.24	5.00	1.00	1.00	0.00	0.00	0.00	1.00	0.00	0.00	0.00	0.00	0.00	0.00	0.00	6.00	25.00	0.00	1.00	55.16	36.10	0.68	1	1	0	1	0	1	1	1	1	1	1	0	0
58	1.00	1.00	1.00	1.00	1.00	2.00	1	31.00	2.00	0.0	3.0	1.00	1.00	89252	18.56	2.00	1.00	0.00	0.00	0.00	0.00	0.00	1.00	0.00	0.00	0.00	0.00	0.00	0.00	12.00	14.00	1.00	1.00	33.47	44.82	0.58	0	0	0	0	0	0	0	2	0	1	0	0	1
59	1.00	1.00	1.00	1.00	1.00	2.00	1	31.00	2.00	0.0	4.0	1.00	0.00	100745	24.12	3.00	0.00	1.00	1.00	0.00	0.00	0.00	0.00	1.00	0.00	0.00	0.00	0.00	0.00	10.00	11.00	1.00	1.00	49.81	41.01	0.68	1	1	0	0	0	0	0	3	0	0	0	1	0
60	1.00	1.00	1.00	1.00	1.00	2.00	1	32.00	2.00	0.0	4.0	1.00	1.00	65276	25.82	0.00	0.00	0.00	0.00	0.00	0.00	0.00	0.00	0.00	0.00	0.00	0.00	0.00	0.00	6.00	4.00	0.00	0.00	61.58	36.67	0.74	1	0	1	0	0	0	0	2	1	1	1	0	0
61	1.00	1.00	1.00	1.00	1.00	2.00	1	32.00	2.00	0.0	2.0	1.00	1.00	53992	21.82	1.00	0.00	0.00	0.00	0.00	0.00	0.00	0.00	0.00	1.00	0.00	0.00	0.00	0.00	6.00	3.00	0.00	0.00	56.86	47.85	0.77	0	0	0	0	0	0	0	2	1	1	1	0	1
62	1.00	1.00	1.00	1.00	1.00	2.00	1	33.00	2.00	0.0	4.0	1.00	1.00	59120	24.39	6.00	1.00	1.00	1.00	0.00	1.00	1.00	0.00	0.00	0.00	0.00	0.00	0.00	0.00	11.00	16.00	1.00	1.00	48.78	24.38	0.59	0	0	0	0	0	0	0	3	1	0	0	0	1
63	1.00	1.00	1.00	1.00	1.00	2.00	1	33.00	2.00	0.0	1.0	0.00	0.00	75836	24.40	6.00	1.00	1.00	1.00	0.00	1.00	1.00	0.00	0.00	0.00	0.00	0.00	0.00	0.00	11.00	13.00	1.00	1.00	47.28	29.91	0.60	1	0	0	1	0	0	0	1	1	1	1	0	1
64	1.00	1.00	1.00	1.00	1.00	2.00	1	33.00	2.00	0.0	4.0	1.00	0.00	43360	16.84	2.00	0.00	0.00	0.00	0.00	0.00	0.00	0.00	0.00	0.00	0.00	0.00	0.00	1.00	7.00	12.00	0.00	1.00	42.10	44.41	0.61	1	1	0	0	0	0	0	2	1	0	0	0	1
65	1.00	1.00	1.00	1.00	1.00	2.00	1	33.00	2.00	0.0	2.0	1.00	0.00	68214	24.21	3.00	1.00	1.00	0.00	0.00	0.00	0.00	0.00	1.00	0.00	0.00	0.00	0.00	1.00	10.00	11.00	1.00	1.00	46.03	38.23	0.63	0	0	0	0	0	0	0	2	1	0	0	0	1
66	1.00	1.00	1.00	1.00	1.00	2.00	1	33.00	2.00	0.0	4.0	1.00	0.00	65855	24.27	7.00	1.00	1.00	1.00	1.00	0.00	0.00	1.00	0.00	1.00	0.00	0.00	0.00	0.00	13.00	14.00	1.00	1.00	47.39	46.38	0.71	1	0	1	0	0	0	0	2	1	0	0	0	1
67	1.00	1.00	1.00	1.00	1.00	2.00	1	34.00	2.00	0.0	4.0	0.00	0.00	47358	23.75	13.00	1.00	1.00	1.00	1.00	1.00	1.00	0.00	1.00	1.00	1.00	0.00	0.00	0.00	21.00	24.00	1.00	1.00	21.15	32.02	0.42	1	1	1	0	1	1	0	1	1	1	1	0	1
68	1.00	1.00	1.00	1.00	1.00	2.00	1	34.00	2.00	0.0	4.0	1.00	1.00	64974	31.93	1.00	0.00	0.00	0.00	1.00	0.00	0.00	0.00	0.00	0.00	0.00	0.00	0.00	0.00	6.00	15.00	0.00	1.00	51.33	38.04	0.66	0	0	0	0	0	0	0	2	1	1	1	0	1
69	1.00	1.00	1.00	1.00	1.00	2.00	1	34.00	3.00	1.0	4.0	1.00	0.00	51636	41.81	2.00	0.00	0.00	0.00	0.00	0.00	0.00	1.00	0.00	0.00	0.00	0.00	0.00	0.00	5.00	6.00	0.00	0.00	50.46	54.25	0.77	0	0	0	0	0	0	0	1	1	0	0	0	0
70	1.00	1.00	1.00	1.00	1.00	2.00	1	36.00	2.00	0.0	3.0	1.00	1.00	20326	18.59	2.00	0.00	0.00	1.00	0.00	0.00	1.00	0.00	0.00	0.00	0.00	0.00	0.00	0.00	6.00	8.00	0.00	0.00	39.27	58.74	0.70	1	0	0	0	0	0	0	3	0	0	0	1	1
71	1.00	1.00	1.00	1.00	1.00	2.00	1	36.00	2.00	1.0	4.0	1.00	1.00	30195	27.25	3.00	0.00	1.00	1.00	0.00	0.00	0.00	0.00	0.00	0.00	0.00	0.00	0.00	0.00	5.00	4.00	0.00	0.00	48.54	51.00	0.72	1	0	1	0	0	0	0	5	1	1	0	0	1
72	1.00	1.00	1.00	1.00	1.00	2.00	1	37.00	2.00	0.0	2.0	1.00	0.00	138979	25.10	3.00	0.00	1.00	0.00	0.00	0.00	1.00	0.00	0.00	0.00	0.00	0.00	0.00	0.00	9.00	8.00	0.00	0.00	31.04	44.91	0.57	1	0	1	1	0	0	0	2	1	0	0	0	0
73	1.00	1.00	1.00	1.00	1.00	2.00	1	37.00	2.00	0.0	3.0	0.00	0.00	52888	43.04	3.00	0.00	0.00	1.00	1.00	0.00	0.00	0.00	0.00	0.00	0.00	1.00	0.00	0.00	11.00	13.00	1.00	1.00	43.77	38.91	0.63	1	0	0	0	0	0	0	1	1	1	1	0	1
74	1.00	1.00	1.00	1.00	1.00	2.00	1	38.00	1.00	1.0	3.0	1.00	1.00	92786	26.54	0.00	0.00	0.00	0.00	0.00	0.00	0.00	0.00	0.00	0.00	0.00	0.00	0.00	0.00	8.00	13.00	0.00	1.00	51.69	36.00	0.66	1	1	1	1	1	1	1	1	1	0	0	0	0
75	1.00	1.00	1.00	1.00	1.00	2.00	1	38.00	2.00	0.0	1.0	1.00	0.00	126628	22.74	4.00	1.00	0.00	1.00	0.00	0.00	0.00	1.00	0.00	0.00	0.00	0.00	0.00	0.00	10.00	15.00	1.00	1.00	37.62	36.14	0.56	1	0	0	0	0	0	0	2	0	1	1	0	0
76	1.00	1.00	1.00	1.00	1.00	2.00	1	38.00	2.00	0.0	3.0	0.00	0.00	33704	25.09	6.00	1.00	1.00	0.00	0.00	0.00	0.00	0.00	0.00	0.00	0.00	0.00	0.00	0.00	10.00	11.00	1.00	1.00	45.67	45.56	0.68	0	0	1	0	0	0	0	3	0	0	0	0	0
77	1.00	1.00	1.00	1.00	1.00	2.00	1	39.00	2.00	0.0	3.0	1.00	1.00	39812	34.30	5.00	1.00	0.00	1.00	0.00	0.00	1.00	0.00	0.00	1.00	1.00	0.00	0.00	0.00	14.00	12.00	1.00	1.00	42.44	27.62	0.55	0	0	0	0	0	0	0	4	1	0	0	0	0
78	1.00	1.00	1.00	1.00	1.00	2.00	1	40.00	2.00	0.0	2.0	1.00	1.00	68400	22.59	3.00	1.00	0.00	0.00	0.00	0.00	0.00	0.00	0.00	0.00	0.00	0.00	0.00	2.00	14.00	21.00	1.00	1.00	33.16	38.59	0.56	1	1	0	0	0	0	1	2	1	0	0	0	1
79	1.00	1.00	1.00	1.00	1.00	2.00	1	40.00	1.00	0.0	3.0	1.00	0.00	64330	26.50	3.00	0.00	0.00	0.00	1.00	0.00	0.00	1.00	0.00	0.00	0.00	0.00	1.00	0.00	6.00	5.00	0.00	0.00	41.54	44.73	0.63	1	0	1	0	0	0	1	3	1	0	0	0	0
80	1.00	1.00	1.00	1.00	1.00	2.00	1	40.00	2.00	0.0	4.0	1.00	1.00	93055	27.37	9.00	1.00	1.00	1.00	1.00	1.00	0.00	1.00	0.00	1.00	0.00	0.00	0.00	3.00	11.00	16.00	1.00	1.00	39.86	46.66	0.64	1	1	0	1	0	0	1	1	1	0	0	0	1
81	1.00	1.00	1.00	1.00	1.00	2.00	1	40.00	2.00	0.0	3.0	1.00	1.00	59203	24.54	2.00	0.00	0.00	1.00	0.00	0.00	0.00	1.00	0.00	0.00	0.00	0.00	0.00	1.00	5.00	4.00	0.00	0.00	27.30	44.89	0.56	0	1	0	0	0	0	0	2	0	0	0	1	1
82	1.00	1.00	1.00	1.00	1.00	2.00	1	40.00	2.00	0.0	4.0	1.00	0.00	155550	20.92	4.00	0.00	0.00	1.00	1.00	0.00	0.00	0.00	0.00	0.00	0.00	0.00	0.00	2.00	11.00	13.00	1.00	1.00	33.52	38.86	0.56	0	1	1	0	0	0	0	2	1	0	0	0	1
83	1.00	1.00	1.00	1.00	1.00	2.00	1	40.00	2.00	0.0	1.0	1.00	0.00	36982	25.53	5.00	1.00	1.00	0.00	0.00	0.00	0.00	1.00	1.00	0.00	0.00	0.00	0.00	2.00	10.00	13.00	1.00	1.00	39.90	42.15	0.60	1	0	0	0	0	0	0	1	1	0	0	0	1
84	1.00	1.00	1.00	1.00	1.00	2.00	1	40.00	2.00	0.0	3.0	1.00	1.00	57740	18.94	2.00	0.00	0.00	1.00	0.00	0.00	0.00	1.00	0.00	0.00	0.00	0.00	0.00	2.00	16.00	4.00	1.00	0.00	40.05	40.96	0.61	1	0	0	0	0	0	0	2	0	0	1	0	0
85	1.00	1.00	1.00	1.00	1.00	2.00	1	40.00	2.00	0.0	3.0	1.00	1.00	45339	26.00	3.00	0.00	0.00	0.00	1.00	0.00	0.00	0.00	0.00	0.00	0.00	0.00	1.00	2.00	1.00	0.00	0.00	0.00	39.43	43.96	0.61	1	0	1	0	0	0	0	2	1	0	0	0	1
86	1.00	1.00	1.00	1.00	1.00	2.00	1	40.00	2.00	0.0	3.0	1.00	0.00	45827	21.30	5.00	1.00	0.00	1.00	0.00	0.00	0.00	0.00	1.00	0.00	1.00	0.00	0.00	2.00	2.00	3.00	0.00	0.00	45.51	39.65	0.63	0	0	0	0	0	0	0	2	1	1	0	0	0
87	1.00	1.00	1.00	1.00	1.00	2.00	1	40.00	2.00	0.0	3.0	1.00	1.00	95499	20.45	8.00	1.00	0.00	1.00	0.00	1.00	0.00	1.00	0.00	0.00	0.00	0.00	1.00	2.00	7.00	9.00	0.00	0.00	36.51	52.84	0.64	0	1	0	0	0	0	0	2	1	0	0	0	1
88	1.00	1.00	1.00	1.00	1.00	2.00	1	40.00	1.00	1.0	3.0	1.00	0.00	75636	21.82	2.00	0.00	0.00	0.00	0.00	0.00	0.00	0.00	0.00	0.00	0.00	0.00	0.00	0.00	4.00	8.00	0.00	0.00	45.85	42.69	0.69	0	0	0	0	0	0	0	5	1	1	1	0	1
89	1.00	1.00	1.00	1.00	1.00	2.00	1	40.00	2.00	0.0	1.0	1.00	1.00	58872	26.08	3.00	1.00	0.00	0.00	1.00	1.00	0.00	0.00	0.00	0.00	0.00	0.00	0.00	0.00	1.00	0.00	0.00	0.00	50.47	59.51	0.83	1	0	1	0	0	0	0	3	0	0	0	1	1
90	1.00	1.00	1.00	1.00	1.00	2.00	1	41.00	2.00	0.0	2.0	1.00	0.00	50609	19.76	6.00	1.00	0.00	1.00	1.00	1.00	0.00	0.00	0.00	0.00	0.00	0.00	0.00	2.00	5.00	6.00	0.00	0.00	29.07	46.69	0.55	1	0	0	1	0	1	0	1	0	1	0	0	1
91	1.00	1.00	1.00	1.00	1.00	2.00	1	41.00	2.00	0.0	4.0	1.00	1.00	52719	23.41	0.00	0.00	0.00	0.00	0.00	0.00	0.00	0.00	0.00	0.00	0.00	0.00	0.00	0.00	18.00	23.00	1.00	1.00	28.48	26.52	0.45	0	0	0	0	0	0	0	1	1	0	0	0	1
92	1.00	1.00	1.00	1.00	1.00	2.00	1	41.00	2.00	0.0	1.0	1.00	1.00	63717	21.79	3.00	0.00	0.00	1.00	1.00	0.00	0.00	0.00	0.00	0.00	0.00	0.00	0.00	0.00	12.00	13.00	1.00	1.00	30.33	37.67	0.54	1	0	0	1	0	0	0	1	0	1	0	0	0
93	1.00	1.00	1.00	1.00	1.00	2.00	1	41.00	2.00	0.0	1.0	1.00	0.00	117107	27.26	1.00	0.00	0.00	0.00	0.00	0.00	0.00	0.00	0.00	0.00	0.00	0.00	0.00	0.00	15.00	16.00	1.00	1.00	42.92	37.75	0.60	1	0	0	1	0	0	0	3	1	0	0	0	1
94	1.00	1.00	1.00	1.00	1.00	2.00	1	41.00	2.00	0.0	4.0	1.00	0.00	35358	26.61	10.00	1.00	1.00	1.00	1.00	1.00	1.00	1.00	0.00	1.00	0.00	0.00	1.00	0.00	0.00	0.00	0.00	0.00	36.17	57.03	0.65	1	1	0	0	0	0	0	1	1	1	0	0	1
95	1.00	1.00	1.00	1.00	1.00	2.00	1	41.00	2.00	0.0	3.0	1.00	1.00	145828	25.84	6.00	1.00	1.00	1.00	1.00	1.00	0.00	0.00	0.00	0.00	0.00	0.00	0.00	1.00	19.00	2.00	1.00	0.00	34.90	49.75	0.65	1	0	0	0	0	0	0	2	1	0	0	0	1
96	1.00	1.00	1.00	1.00	1.00	2.00	1	41.00	2.00	0.0	3.0	1.00	0.00	43922	23.75	3.00	0.00	0.00	1.00	1.00	0.00	1.00	0.00	0.00	0.00	0.00	0.00	0.00	0.00	5.00	6.00	0.00	0.00	38.47	53.82	0.68	0	1	0	0	0	0	0	1	1	0	0	0	1
97	1.00	1.00	1.00	1.00	1.00	2.00	1	41.00	2.00	0.0	4.0	1.00	0.00	96768	21.50	5.00	1.00	0.00	1.00	1.00	0.00	0.00	0.00	0.00	1.00	0.00	0.00	0.00	1.00	3.00	3.00	0.00	0.00	38.41	62.93	0.71	1	0	0	0	0	0	0	1	1	0	0	0	1
98	1.00	1.00	1.00	1.00	1.00	2.00	1	41.00	2.00	0.0	4.0	1.00	1.00	55291	28.79	4.00	1.00	1.00	0.00	1.00	0.00	0.00	0.00	0.00	0.00	0.00	0.00	0.00	1.00	3.00	3.00	0.00	0.00	48.16	49.13	0.73	0	0	0	0	0	0	0	2	0	0	1	0	1
99	1.00	1.00	1.00	1.00	1.00	2.00	1	41.00	1.00	0.0	3.0	1.00	1.00	52150	25.09	6.00	0.00	1.00	1.00	1.00	1.00	1.00	1.00	0.00	0.00	0.00	0.00	0.00	0.00	4.00	8.00	0.00	0.00	48.01	53.47	0.75	0	0	0	0	0	0	0	1	1	1	1	0	1
100	1.00	1.00	1.00	1.00	1.00	2.00	1	41.00	3.00	0.0	4.0	1.00	1.00	82330	24.33	5.00	1.00	1.00	0.00	0.00	0.00	1.00	0.00	0.00	0.00	0.00	0.00	0.00	1.00	5.00	7.00	0.00	0.00	56.33	47.43	0.76	1	0	0	0	0	0	0	2	1	1	1	0	1
101	1.00	1.00	1.00	1.00	1.00	2.00	1	42.00	2.00	0.0	4.0	1.00	0.00	54054	23.87	3.00	1.00	0.00	0.00	1.00	1.00	0.00	0.00	0.00	0.00	0.00	0.00	0.00	0.00	19.00	24.00	1.00	1.00	27.61	34.85	0.48	1	0	1	0	0	0	0	1	1	0	0	0	1
102	1.00	1.00	1.00	1.00	1.00	2.00	1	43.00	2.00	0.0	4.0	1.00	0.00	97472	24.39	2.00	0.00	0.00	1.00	0.00	0.00	0.00	0.00	0.00	0.00	0.00	0.00	0.00	2.00	15.00	22.00	1.00	1.00	30.02	34.76	0.50	1	0	1	0	0	0	0	1	1	0	0	0	0
103	1.00	1.00	1.00	1.00	1.00	2.00	1	44.00	2.00	0.0	4.0	1.00	1.00	85975	23.67	7.00	1.00	1.00	1.00	1.00	1.00	0.00	1.00	0.00	0.00	0.00	0.00	1.00	2.00	4.00	4.00	0.00	0.00	56.38	40.51	0.71	1	1	1	1	0	0	1	1	0	1	0	0	1
104	1.00	1.00	1.00	1.00	1.00	2.00	1	45.00	2.00	0.0	3.0	1.00	0.00	136917	25.84	4.00	1.00	0.00	0.00	1.00	1.00	0.00	0.00	0.00	0.00	0.00	0.00	0.00	2.00	5.00	9.00	0.00	0.00	42.21	36.27	0.59	1	1	1	0	0	0	0	1	1	0	0	0	1
105	1.00	1.00	1.00	1.00	1.00	2.00	1	45.00	2.00	0.0	3.0	1.00	1.00	88562	26.58	4.00	0.00	0.00	1.00	1.00	0.00	0.00	1.00	0.00	0.00	0.00	0.00	1.00	2.00	6.00	6.00	0.00	0.00	40.43	43.60	0.63	1	0	0	0	0	0	0	2	1	1	0	0	1
106	1.00	1.00	1.00	1.00	1.00	2.00	1	45.00	3.00	1.0	2.0	1.00	0.00	58886	29.65	3.00	0.00	0.00	1.00	0.00	0.00	0.00	0.00	0.00	0.00	0.00	0.00	0.00	1.00	0.00	0.00	0.00	0.00	50.69	55.41	0.82	0	0	1	0	1	0	0	1	0	0	0	1	1
107	1.00	1.00	1.00	1.00	1.00	2.00	1	46.00	2.00	1.0	3.0	1.00	1.00	41681	23.57	3.00	0.00	1.00	0.00	0.00	0.00	0.00	0.00	0.00	0.00	1.00	0.00	0.00	1.00	0.00	0.00	0.00	0.00	56.13	52.75	0.82	1	0	0	1	0	0	0	3	0	1	0	0	0
108	1.00	1.00	1.00	1.00	1.00	2.00	1	47.00	2.00	0.0	1.0	1.00	0.00	129159	19.20	2.00	0.00	0.00	0.00	0.00	1.00	0.00	0.00	0.00	0.00	0.00	0.00	0.00	2.00	10.00	8.00	1.00	0.00	36.47	49.83	0.63	1	0	0	0	0	0	0	3	1	0	0	0	1
109	1.00	1.00	1.00	1.00	1.00	2.00	1	48.00	2.00	0.0	3.0	1.00	0.00	46355	30.27	7.00	0.00	1.00	0.00	0.00	0.00	1.00	1.00	0.00	1.00	0.00	0.00	1.00	0.00	20.00	24.00	1.00	1.00	21.66	28.26	0.45	1	1	1	1	0	1	1	1	1	1	1	0	0
110	1.00	1.00	1.00	1.00	1.00	2.00	1	48.00	1.00	0.0	2.0	1.00	1.00	25730	27.37	0.00	0.00	0.00	0.00	0.00	0.00	0.00	0.00	0.00	0.00	0.00	0.00	0.00	0.00	1.00	0.00	0.00	0.00	56.70	56.92	0.86	0	0	0	0	0	0	0	5	0	0	0	0	0
111	1.00	1.00	1.00	1.00	1.00	2.00	1	49.00	2.00	0.0	2.0	1.00	0.00	58031	19.79	5.00	1.00	1.00	1.00	0.00	0.00	1.00	0.00	0.00	0.00	0.00	0.00	0.00	0.00	8.00	11.00	0.00	1.00	49.56	43.69	0.67	0	0	0	0	0	0	0	1	1	1	1	0	1
112	1.00	1.00	1.00	1.00	1.00	2.00	1	49.00	2.00	0.0	4.0	1.00	0.00	40598	23.67	0.00	0.00	0.00	0.00	0.00	0.00	0.00	0.00	0.00	0.00	0.00	0.00	0.00	1.00	21.00	0.00	1.00	0.00	42.34	65.31	0.74	0	0	0	0	0	0	0	2	0	0	0	1	0
113	1.00	1.00	1.00	1.00	1.00	2.00	1	50.00	2.00	0.0	3.0	1.00	0.00	88204	27.37	9.00	1.00	1.00	1.00	0.00	1.00	1.00	0.00	0.00	1.00	1.00	1.00	0.00	0.00	13.00	18.00	1.00	1.00	39.31	30.65	0.56	1	0	0	1	0	0	0	1	1	0	0	0	1
114	1.00	1.00	1.00	1.00	1.00	2.00	1	50.00	2.00	0.0	4.0	1.00	0.00	63025	24.33	5.00	1.00	1.00	1.00	1.00	0.00	0.00	0.00	0.00	0.00	0.00	0.00	0.00	0.00	0.00	0.00	0.00	0.00	55.28	54.94	0.83	0	0	0	0	0	0	0	4	1	1	1	0	1
115	1.00	1.00	1.00	1.00	1.00	2.00	1	51.00	2.00	0.0	1.0	1.00	1.00	53165	27.19	4.00	1.00	0.00	1.00	0.00	1.00	0.00	0.00	0.00	0.00	0.00	0.00	0.00	2.00	12.00	13.00	1.00	1.00	39.57	41.46	0.60	1	0	0	1	1	0	0	2	1	1	0	0	1
116	1.00	1.00	1.00	1.00	1.00	2.00	1	56.00	2.00	0.0	2.0	1.00	1.00	66160	29.02	5.00	1.00	1.00	0.00	0.00	1.00	0.00	0.00	0.00	0.00	0.00	0.00	0.00	2.00	12.00	17.00	1.00	1.00	48.19	31.47	0.63	0	0	0	0	0	0	0	1	1	0	0	0	1
117	1.00	1.00	1.00	1.00	1.00	2.00	1	59.00	2.00	0.0	4.0	1.00	1.00	77505	23.63	1.00	0.00	0.00	0.00	0.00	0.00	0.00	0.00	0.00	0.00	1.00	0.00	0.00	0.00	8.00	9.00	0.00	0.00	49.43	43.15	0.69	0	0	0	0	0	0	0	3	0	0	0	1	1
118	1.00	1.00	1.00	1.00	1.00	2.00	1	59.00	2.00	0.0	3.0	1.00	1.00	100864	28.79	4.00	0.00	0.00	0.00	1.00	1.00	0.00	1.00	0.00	0.00	0.00	0.00	1.00	2.00	0.00	0.00	0.00	0.00	57.05	56.31	0.85	0	0	0	0	0	0	0	1	0	1	1	0	0
119	1.00	1.00	1.00	1.00	1.00	2.00	1	60.00	2.00	0.0	3.0	1.00	1.00	48603	27.67	2.00	1.00	0.00	0.00	0.00	0.00	0.00	0.00	0.00	0.00	0.00	0.00	0.00	2.00	15.00	19.00	1.00	1.00	28.53	30.49	0.47	1	1	1	1	0	0	0	2	1	1	0	0	1
120	1.00	1.00	1.00	1.00	1.00	2.00	1	60.00	2.00	0.0	4.0	1.00	0.00	79074	25.09	4.00	1.00	0.00	1.00	0.00	0.00	0.00	0.00	0.00	0.00	0.00	0.00	0.00	0.00	11.00	7.00	1.00	0.00	42.25	39.19	0.60	1	1	1	0	0	0	0	3	1	1	1	0	0
121	1.00	1.00	1.00	1.00	1.00	2.00	1	64.00	2.00	0.0	3.0	0.00	0.00	38596	31.87	12.00	1.00	0.00	1.00	1.00	0.00	1.00	0.00	0.00	1.00	0.00	0.00	1.00	3.00	3.00	10.00	0.00	1.00	29.29	25.22	0.45	1	0	1	0	0	0	0	1	0	0	0	1	0
122	1.00	1.00	1.00	1.00	1.00	2.00	1	66.00	2.00	0.0	4.0	1.00	0.00	51461	26.62	9.00	1.00	1.00	1.00	0.00	1.00	1.00	1.00	0.00	0.00	0.00	0.00	0.00	2.00	7.00	11.00	0.00	1.00	33.05	28.29	0.50	1	1	1	0	1	1	1	2	1	1	0	0	1
123	0.00	0.00	0.00	0.00	0.00	-99.00	0	18.00	2.00	1.0	1.0	0.00	0.00	51161	26.66	5.00	1.00	1.00	1.00	1.00	1.00	0.00	0.00	0.00	0.00	0.00	0.00	0.00	0.00	13.00	18.00	1.00	1.00	52.95	35.17	0.66	0	0	0	0	0	1	0	3	0	1	1	0	-99
124	0.00	0.00	0.00	0.00	0.00	-99.00	0	18.00	2.00	0.0	3.0	0.00	0.00	47796	29.53	1.00	0.00	0.00	1.00	0.00	0.00	0.00	0.00	0.00	0.00	0.00	0.00	0.00	0.00	7.00	13.00	0.00	1.00	54.61	34.74	0.69	0	0	0	0	0	1	0	4	0	0	0	1	-99
125	0.00	0.00	0.00	0.00	0.00	-99.00	0	18.00	1.00	0.0	3.0	1.00	0.00	60646	31.75	2.00	0.00	0.00	0.00	0.00	0.00	0.00	0.00	1.00	0.00	0.00	0.00	0.00	0.00	3.00	1.00	0.00	0.00	52.48	57.36	0.81	0	0	1	0	0	1	0	4	0	0	0	1	-99
126	0.00	0.00	0.00	0.00	0.00	-99.00	0	18.00	3.00	1.0	4.0	0.00	0.00	36444	36.32	3.00	1.00	0.00	0.00	1.00	0.00	0.00	0.00	0.00	0.00	0.00	0.00	0.00	0.00	9.00	12.00	0.00	1.00	52.80	15.61	0.56	0	0	0	0	0	0	0	3	0	0	0	1	-99
127	0.00	0.00	0.00	0.00	0.00	-99.00	0	18.00	1.00	0.0	3.0	0.00	0.00	37468	33.08	0.00	0.00	0.00	0.00	0.00	0.00	0.00	0.00	0.00	0.00	0.00	0.00	0.00	0.00	11.00	20.00	1.00	1.00	45.89	35.75	0.59	0	1	0	0	0	0	0	4	0	0	0	1	-99
128	0.00	0.00	0.00	0.00	0.00	-99.00	0	18.00	1.00	0.0	1.0	0.00	0.00	79297	22.31	0.00	0.00	0.00	0.00	0.00	0.00	0.00	0.00	0.00	0.00	0.00	0.00	0.00	0.00	12.00	7.00	1.00	0.00	53.44	26.11	0.60	0	0	0	0	0	0	0	4	1	1	1	0	-99
129	0.00	0.00	0.00	0.00	0.00	-99.00	0	18.00	2.00	0.0	3.0	0.00	0.00	31898	24.56	8.00	1.00	1.00	0.00	0.00	1.00	0.00	1.00	1.00	0.00	0.00	1.00	0.00	1.00	21.00	21.00	1.00	1.00	58.38	23.92	0.62	1	1	0	0	0	0	0	5	0	0	0	1	-99
130	0.00	0.00	0.00	0.00	0.00	-99.00	0	18.00	2.00	1.0	3.0	0.00	0.00	48904	34.95	7.00	1.00	1.00	1.00	1.00	0.00	0.00	0.00	0.00	0.00	1.00	0.00	0.00	0.00	14.00	19.00	1.00	1.00	57.57	19.98	0.63	1	0	0	0	0	0	0	5	0	0	0	1	-99
131	0.00	0.00	0.00	0.00	0.00	-99.00	0	18.00	1.00	0.0	2.0	0.00	0.00	60765	30.41	1.00	0.00	0.00	0.00	0.00	0.00	0.00	0.00	0.00	0.00	0.00	0.00	0.00	0.00	5.00	7.00	0.00	0.00	40.79	44.70	0.64	0	0	1	0	0	0	0	4	0	0	0	1	-99
132	0.00	0.00	0.00	0.00	0.00	-99.00	0	18.00	2.00	0.0	1.0	0.00	0.00	53414	20.37	5.00	1.00	1.00	1.00	0.00	0.00	0.00	0.00	0.00	0.00	0.00	0.00	0.00	0.00	7.00	7.00	0.00	0.00	54.40	33.40	0.66	0	0	0	0	0	0	0	2	1	0	0	0	-99
133	0.00	0.00	0.00	0.00	0.00	-99.00	0	18.00	1.00	0.0	3.0	0.00	0.00	53018	20.38	1.00	0.00	1.00	0.00	0.00	0.00	0.00	0.00	0.00	0.00	0.00	0.00	0.00	0.00	16.00	6.00	1.00	0.00	53.00	36.61	0.66	1	1	1	0	0	0	0	4	0	0	1	0	-99
134	0.00	0.00	0.00	0.00	0.00	-99.00	0	18.00	2.00	0.0	2.0	0.00	1.00	66133	21.25	3.00	1.00	1.00	0.00	1.00	0.00	0.00	0.00	0.00	0.00	0.00	0.00	0.00	0.00	8.00	9.00	0.00	0.00	52.75	38.29	0.67	1	0	0	0	0	0	0	3	0	0	0	1	-99
135	0.00	0.00	0.00	0.00	0.00	-99.00	0	18.00	3.00	1.0	3.0	0.00	0.00	32169	26.15	3.00	0.00	1.00	1.00	0.00	0.00	0.00	0.00	1.00	0.00	0.00	0.00	0.00	0.00	10.00	15.00	1.00	1.00	55.72	32.82	0.68	0	0	1	0	0	0	0	3	0	0	0	1	-99
136	0.00	0.00	0.00	0.00	0.00	-99.00	0	18.00	2.00	1.0	3.0	0.00	1.00	55965	23.23	3.00	0.00	1.00	1.00	0.00	0.00	0.00	0.00	1.00	0.00	0.00	0.00	0.00	0.00	8.00	3.00	0.00	0.00	49.54	46.84	0.69	0	0	0	0	0	0	0	5	0	0	1	0	-99
137	0.00	0.00	0.00	0.00	0.00	-99.00	0	18.00	2.00	0.0	1.0	0.00	0.00	100693	22.86	5.00	1.00	1.00	1.00	1.00	0.00	0.00	0.00	0.00	0.00	0.00	1.00	0.00	0.00	7.00	10.00	0.00	1.00	56.45	40.46	0.70	0	1	1	0	0	0	0	4	0	0	0	1	-99
138	0.00	0.00	0.00	0.00	0.00	-99.00	0	18.00	2.00	0.0	3.0	0.00	0.00	53607	24.96	3.00	1.00	1.00	0.00	0.00	0.00	0.00	0.00	0.00	0.00	0.00	0.00	0.00	0.00	13.00	11.00	1.00	1.00	64.23	29.03	0.74	1	0	0	0	0	0	0	5	0	0	0	1	-99
139	0.00	0.00	0.00	0.00	0.00	-99.00	0	18.00	2.00	1.0	1.0	1.00	0.00	73107	36.58	2.00	0.00	0.00	0.00	1.00	0.00	0.00	0.00	1.00	0.00	0.00	0.00	0.00	0.00	7.00	5.00	0.00	0.00	49.19	50.09	0.76	0	0	0	0	0	0	0	3	0	0	0	1	-99
140	0.00	0.00	0.00	0.00	0.00	-99.00	0	18.00	2.00	0.0	3.0	1.00	1.00	46921	24.03	2.00	1.00	1.00	0.00	0.00	0.00	0.00	0.00	0.00	0.00	0.00	0.00	0.00	0.00	5.00	3.00	0.00	0.00	53.58	51.87	0.80	1	1	0	0	0	0	0	4	0	0	0	0	-99
141	0.00	0.00	0.00	0.00	0.00	-99.00	0	18.00	1.00	0.0	3.0	0.00	0.00	48347	24.84	2.00	0.00	0.00	0.00	1.00	1.00	0.00	0.00	0.00	0.00	0.00	0.00	0.00	0.00	7.00	0.00	0.00	0.00	39.93	69.86	0.81	0	0	0	0	0	0	0	2	0	0	0	1	-99
142	0.00	0.00	0.00	0.00	0.00	-99.00	0	19.00	2.00	0.0	2.0	0.00	0.00	70000	29.18	3.00	1.00	1.00	0.00	0.00	0.00	0.00	0.00	0.00	0.00	0.00	0.00	0.00	0.00	9.00	4.00	0.00	0.00	57.73	34.27	0.68	1	0	1	0	0	1	1	5	0	0	0	1	-99
143	0.00	0.00	0.00	0.00	0.00	-99.00	0	19.00	3.00	0.0	3.0	0.00	0.00	50081	21.03	3.00	0.00	0.00	1.00	1.00	1.00	0.00	0.00	0.00	0.00	0.00	0.00	0.00	0.00	15.00	6.00	1.00	0.00	49.33	43.51	0.69	0	0	1	0	0	1	1	2	0	0	0	1	-99
144	0.00	0.00	0.00	0.00	0.00	-99.00	0	19.00	3.00	0.0	2.0	0.00	0.00	45420	27.92	7.00	1.00	1.00	0.00	0.00	1.00	1.00	0.00	1.00	0.00	0.00	1.00	0.00	0.00	16.00	17.00	1.00	1.00	55.09	29.86	0.65	1	0	1	1	0	1	0	3	0	0	0	1	-99
145	0.00	0.00	0.00	0.00	0.00	-99.00	0	19.00	1.00	0.0	3.0	1.00	0.00	91786	20.42	2.00	1.00	0.00	0.00	0.00	1.00	0.00	0.00	0.00	0.00	0.00	0.00	0.00	0.00	14.00	18.00	1.00	1.00	41.17	42.58	0.61	1	1	1	1	0	1	0	1	0	1	1	0	-99
146	0.00	0.00	0.00	0.00	0.00	-99.00	0	19.00	2.00	0.0	3.0	0.00	0.00	39428	51.69	5.00	1.00	1.00	0.00	1.00	0.00	1.00	0.00	0.00	0.00	1.00	0.00	0.00	0.00	8.00	3.00	0.00	0.00	29.30	53.78	0.64	0	0	1	1	0	1	0	4	0	0	0	1	-99
147	0.00	0.00	0.00	0.00	0.00	-99.00	0	19.00	2.00	0.0	3.0	0.00	0.00	49786	28.24	4.00	1.00	1.00	1.00	0.00	1.00	0.00	0.00	0.00	0.00	0.00	0.00	0.00	0.00	7.00	7.00	0.00	0.00	48.43	38.76	0.66	1	0	0	0	0	1	0	3	0	0	0	1	-99
148	0.00	0.00	0.00	0.00	0.00	-99.00	0	19.00	1.00	0.0	4.0	1.00	0.00	55398	42.91	3.00	1.00	1.00	0.00	0.00	0.00	0.00	0.00	0.00	0.00	0.00	0.00	0.00	0.00	0.00	2.00	0.00	0.00	61.34	29.31	0.66	0	0	0	1	0	1	0	5	0	0	0	1	-99
149	0.00	0.00	0.00	0.00	0.00	-99.00	0	19.00	2.00	1.0	3.0	0.00	0.00	119859	18.55	1.00	0.00	0.00	0.00	0.00	0.00	0.00	0.00	0.00	0.00	0.00	1.00	0.00	0.00	0.00	0.00	0.00	0.00	55.74	62.88	0.97	1	1	1	1	0	1	0	5	0	0	0	1	-99
150	0.00	0.00	0.00	0.00	0.00	-99.00	0	19.00	2.00	0.0	3.0	0.00	0.00	53949	32.19	9.00	1.00	1.00	1.00	0.00	1.00	1.00	0.00	0.00	0.00	0.00	1.00	0.00	0.00	16.00	18.00	1.00	1.00	29.30	27.50	0.49	0	1	0	0	0	0	0	4	1	0	1	0	-99
151	0.00	0.00	0.00	0.00	0.00	-99.00	0	19.00	3.00	0.0	4.0	1.00	0.00	81772	23.43	5.00	1.00	1.00	1.00	0.00	0.00	1.00	0.00	0.00	0.00	0.00	0.00	0.00	0.00	19.00	25.00	1.00	1.00	46.01	12.57	0.51	0	0	0	0	0	0	0	2	0	1	0	0	-99
152	0.00	0.00	0.00	0.00	0.00	-99.00	0	19.00	3.00	1.0	1.0	0.00	0.00	75340	21.25	0.00	0.00	0.00	0.00	0.00	0.00	0.00	0.00	0.00	0.00	0.00	0.00	0.00	0.00	21.00	0.00	1.00	0.00	26.06	35.06	0.51	0	0	0	0	0	0	0	5	0	0	0	1	-99
153	0.00	0.00	0.00	0.00	0.00	-99.00	0	19.00	2.00	0.0	1.0	1.00	0.00	89201	17.71	4.00	1.00	1.00	1.00	0.00	0.00	0.00	0.00	0.00	0.00	0.00	1.00	0.00	0.00	13.00	18.00	1.00	1.00	44.55	19.79	0.53	1	0	0	0	0	0	0	5	0	1	1	0	-99
154	0.00	0.00	0.00	0.00	0.00	-99.00	0	19.00	1.00	0.0	3.0	0.00	1.00	52441	19.16	4.00	1.00	1.00	0.00	1.00	0.00	0.00	0.00	0.00	0.00	0.00	0.00	0.00	0.00	17.00	21.00	1.00	1.00	47.44	22.55	0.55	0	0	0	0	0	0	0	1	1	1	1	0	-99
155	0.00	0.00	0.00	0.00	0.00	-99.00	0	19.00	2.00	1.0	4.0	1.00	0.00	54007	18.30	7.00	1.00	1.00	1.00	1.00	1.00	0.00	0.00	0.00	1.00	0.00	0.00	0.00	0.00	14.00	22.00	1.00	1.00	48.02	20.42	0.55	0	1	0	0	0	0	0	4	0	0	0	1	-99
156	0.00	0.00	0.00	0.00	0.00	-99.00	0	19.00	2.00	0.0	3.0	0.00	0.00	39758	22.31	5.00	1.00	1.00	0.00	1.00	0.00	0.00	0.00	0.00	0.00	0.00	0.00	0.00	0.00	13.00	14.00	1.00	1.00	47.55	26.03	0.55	0	1	0	0	0	0	0	3	0	0	0	1	-99
157	0.00	0.00	0.00	0.00	0.00	-99.00	0	19.00	3.00	1.0	3.0	1.00	0.00	80873	34.95	7.00	1.00	1.00	0.00	1.00	1.00	1.00	0.00	1.00	0.00	0.00	0.00	1.00	0.00	9.00	18.00	0.00	1.00	35.46	34.84	0.57	0	0	0	0	0	0	0	5	1	0	0	0	-99
158	0.00	0.00	0.00	0.00	0.00	-99.00	0	19.00	2.00	0.0	4.0	1.00	0.00	42993	20.60	3.00	1.00	1.00	0.00	0.00	0.00	1.00	0.00	0.00	0.00	0.00	0.00	0.00	0.00	17.00	14.00	1.00	1.00	38.18	40.40	0.58	0	0	1	0	0	0	0	3	1	0	0	0	-99
159	0.00	0.00	0.00	0.00	0.00	-99.00	0	19.00	3.00	0.0	4.0	1.00	0.00	47249	45.48	5.00	1.00	1.00	0.00	0.00	1.00	0.00	0.00	0.00	1.00	0.00	0.00	0.00	0.00	12.00	16.00	1.00	1.00	54.97	18.74	0.59	0	0	0	1	0	0	0	3	0	0	0	1	-99
160	0.00	0.00	0.00	0.00	0.00	-99.00	0	19.00	2.00	0.0	2.0	0.00	0.00	78189	23.91	7.00	1.00	1.00	1.00	0.00	1.00	1.00	0.00	0.00	0.00	0.00	0.00	0.00	0.00	14.00	19.00	1.00	1.00	56.52	20.00	0.61	1	0	0	0	0	0	0	3	1	1	0	0	-99
161	0.00	0.00	0.00	0.00	0.00	-99.00	0	19.00	1.00	0.0	3.0	0.00	0.00	38891	44.28	1.00	0.00	0.00	1.00	0.00	0.00	0.00	0.00	0.00	0.00	0.00	0.00	0.00	0.00	2.00	7.00	0.00	0.00	41.96	44.66	0.62	0	0	1	0	1	0	0	3	0	0	0	1	-99
162	0.00	0.00	0.00	0.00	0.00	-99.00	0	19.00	2.00	0.0	2.0	0.00	1.00	59076	19.00	9.00	1.00	1.00	1.00	1.00	1.00	1.00	0.00	1.00	0.00	0.00	1.00	0.00	0.00	13.00	8.00	1.00	0.00	49.57	34.42	0.62	0	0	0	0	0	0	0	3	0	0	0	1	-99
163	0.00	0.00	0.00	0.00	0.00	-99.00	0	19.00	3.00	0.0	2.0	1.00	0.00	58806	20.12	10.00	0.00	1.00	1.00	1.00	1.00	0.00	0.00	1.00	0.00	0.00	1.00	0.00	0.00	16.00	19.00	1.00	1.00	53.41	26.72	0.62	0	0	0	1	0	0	0	2	1	1	1	0	-99
164	0.00	0.00	0.00	0.00	0.00	-99.00	0	19.00	2.00	0.0	3.0	1.00	0.00	37345	25.01	2.00	0.00	0.00	0.00	1.00	0.00	0.00	0.00	0.00	0.00	0.00	0.00	0.00	0.00	8.00	13.00	0.00	1.00	55.40	25.33	0.63	0	0	0	0	0	0	0	3	0	0	0	1	-99
165	0.00	0.00	0.00	0.00	0.00	-99.00	0	19.00	1.00	1.0	3.0	1.00	0.00	49016	24.96	0.00	0.00	0.00	0.00	0.00	0.00	0.00	0.00	0.00	0.00	0.00	0.00	0.00	0.00	0.00	0.00	0.00	0.00	44.91	43.24	0.64	0	0	0	0	0	0	0	3	0	0	0	1	-99
166	0.00	0.00	0.00	0.00	0.00	-99.00	0	19.00	3.00	0.0	4.0	0.00	0.00	99662	24.03	1.00	1.00	0.00	0.00	0.00	0.00	0.00	0.00	0.00	0.00	0.00	0.00	0.00	0.00	12.00	13.00	1.00	1.00	49.23	37.96	0.66	0	0	0	0	0	0	0	5	0	0	0	1	-99
167	0.00	0.00	0.00	0.00	0.00	-99.00	0	19.00	3.00	1.0	3.0	0.00	0.00	57907	20.98	6.00	1.00	1.00	1.00	1.00	1.00	0.00	0.00	0.00	0.00	0.00	0.00	0.00	0.00	9.00	8.00	0.00	0.00	48.50	38.91	0.66	0	0	0	0	0	0	0	3	0	0	0	1	-99
168	0.00	0.00	0.00	0.00	0.00	-99.00	0	19.00	3.00	0.0	1.0	0.00	0.00	116766	20.33	0.00	0.00	0.00	0.00	0.00	0.00	0.00	0.00	0.00	0.00	0.00	0.00	0.00	0.00	7.00	9.00	0.00	0.00	54.57	31.31	0.66	1	1	0	0	0	0	0	5	0	0	0	1	-99
169	0.00	0.00	0.00	0.00	0.00	-99.00	0	19.00	1.00	1.0	3.0	0.00	0.00	30517	28.27	2.00	0.00	1.00	0.00	0.00	0.00	0.00	0.00	0.00	0.00	0.00	0.00	0.00	0.00	7.00	0.00	0.00	0.00	41.41	47.58	0.66	0	0	0	0	0	0	0	5	0	0	0	1	-99
170	0.00	0.00	0.00	0.00	0.00	-99.00	0	19.00	3.00	1.0	3.0	0.00	0.00	64133	27.47	2.00	0.00	0.00	1.00	0.00	0.00	0.00	0.00	0.00	0.00	0.00	0.00	0.00	0.00	4.00	3.00	0.00	0.00	41.27	47.45	0.66	1	1	0	1	0	0	0	3	0	0	0	1	-99
171	0.00	0.00	0.00	0.00	0.00	-99.00	0	19.00	2.00	0.0	2.0	1.00	0.00	62397	27.43	2.00	1.00	1.00	0.00	0.00	0.00	0.00	0.00	0.00	0.00	0.00	0.00	0.00	0.00	9.00	16.00	0.00	1.00	64.39	23.35	0.67	1	0	0	0	0	0	0	3	1	1	1	0	-99
172	0.00	0.00	0.00	0.00	0.00	-99.00	0	19.00	2.00	1.0	4.0	0.00	0.00	92093	26.56	0.00	0.00	0.00	0.00	0.00	0.00	0.00	0.00	0.00	0.00	0.00	0.00	0.00	0.00	10.00	12.00	1.00	1.00	46.40	44.65	0.68	0	0	0	0	0	0	0	3	0	0	0	1	-99
173	0.00	0.00	0.00	0.00	0.00	-99.00	0	19.00	2.00	0.0	2.0	0.00	0.00	55089	24.23	0.00	0.00	0.00	0.00	0.00	0.00	0.00	0.00	0.00	0.00	0.00	0.00	0.00	0.00	10.00	17.00	1.00	1.00	52.92	42.56	0.68	0	0	0	0	0	0	0	4	0	0	0	1	-99
174	0.00	0.00	0.00	0.00	0.00	-99.00	0	19.00	3.00	0.0	4.0	0.00	0.00	126757	19.14	3.00	0.00	1.00	0.00	1.00	0.00	0.00	0.00	0.00	0.00	0.00	0.00	0.00	0.00	6.00	11.00	0.00	1.00	55.88	36.35	0.68	1	0	0	0	0	0	0	5	0	0	0	1	-99
175	0.00	0.00	0.00	0.00	0.00	-99.00	0	19.00	2.00	1.0	2.0	0.00	0.00	44079	22.13	1.00	0.00	1.00	0.00	0.00	0.00	0.00	0.00	0.00	0.00	0.00	0.00	0.00	0.00	7.00	15.00	0.00	1.00	49.41	39.61	0.69	1	0	1	0	0	0	0	4	0	0	0	1	-99
176	0.00	0.00	0.00	0.00	0.00	-99.00	0	19.00	2.00	0.0	2.0	0.00	0.00	59866	29.08	2.00	1.00	1.00	0.00	0.00	0.00	0.00	0.00	0.00	0.00	0.00	0.00	0.00	0.00	8.00	3.00	0.00	0.00	55.93	35.21	0.69	1	1	1	0	1	0	0	2	0	0	0	1	-99
177	0.00	0.00	0.00	0.00	0.00	-99.00	0	19.00	2.00	0.0	4.0	1.00	0.00	47307	36.02	1.00	0.00	0.00	0.00	1.00	0.00	0.00	0.00	0.00	0.00	0.00	0.00	0.00	0.00	4.00	5.00	0.00	0.00	38.20	53.21	0.69	1	0	0	0	0	0	0	3	0	0	0	1	-99
178	0.00	0.00	0.00	0.00	0.00	-99.00	0	19.00	3.00	0.0	3.0	1.00	0.00	76388	29.26	2.00	0.00	1.00	0.00	0.00	0.00	0.00	0.00	0.00	0.00	0.00	0.00	0.00	0.00	15.00	16.00	1.00	1.00	53.56	37.91	0.70	0	0	1	1	0	0	0	3	0	0	0	1	-99
179	0.00	0.00	0.00	0.00	0.00	-99.00	0	19.00	1.00	1.0	4.0	1.00	0.00	57855	27.63	2.00	1.00	1.00	0.00	0.00	0.00	0.00	0.00	0.00	0.00	0.00	0.00	0.00	0.00	13.00	12.00	1.00	1.00	57.51	35.59	0.70	0	0	0	0	0	0	0	4	0	0	0	1	-99
180	0.00	0.00	0.00	0.00	0.00	-99.00	0	19.00	1.00	0.0	4.0	0.00	0.00	54043	41.76	6.00	1.00	1.00	1.00	0.00	0.00	0.00	0.00	1.00	0.00	0.00	1.00	0.00	0.00	1.00	0.00	0.00	0.00	56.42	40.11	0.71	0	0	0	0	0	0	0	4	0	0	0	1	-99
181	0.00	0.00	0.00	0.00	0.00	-99.00	0	19.00	2.00	1.0	3.0	0.00	0.00	102650	21.70	0.00	0.00	0.00	0.00	0.00	0.00	0.00	0.00	0.00	0.00	0.00	0.00	0.00	0.00	3.00	0.00	0.00	0.00	41.05	57.96	0.71	0	0	0	0	0	0	0	3	1	0	0	0	-99
182	0.00	0.00	0.00	0.00	0.00	-99.00	0	19.00	2.00	0.0	1.0	1.00	0.00	151334	26.57	5.00	1.00	1.00	0.00	0.00	1.00	0.00	0.00	0.00	0.00	0.00	0.00	0.00	0.00	8.00	7.00	0.00	0.00	56.80	36.78	0.72	1	0	0	0	0	0	0	4	1	1	1	0	-99
183	0.00	0.00	0.00	0.00	0.00	-99.00	0	19.00	1.00	0.0	2.0	1.00	0.00	56741	31.24	6.00	1.00	1.00	1.00	0.00	1.00	1.00	0.00	0.00	1.00	0.00	0.00	0.00	0.00	4.00	7.00	0.00	0.00	59.35	38.64	0.73	0	0	0	0	0	0	0	3	0	0	0	1	-99
184	0.00	0.00	0.00	0.00	0.00	-99.00	0	19.00	2.00	0.0	3.0	1.00	1.00	145828	23.13	1.00	0.00	0.00	0.00	0.00	1.00	0.00	0.00	0.00	0.00	0.00	0.00	0.00	0.00	10.00	10.00	1.00	1.00	56.15	43.75	0.74	0	0	0	0	0	0	0	4	1	0	0	0	-99
185	0.00	0.00	0.00	0.00	0.00	-99.00	0	19.00	3.00	0.0	3.0	0.00	0.00	93560	25.51	0.00	0.00	0.00	0.00	0.00	0.00	0.00	0.00	0.00	0.00	0.00	0.00	0.00	0.00	5.00	13.00	0.00	1.00	58.37	43.26	0.74	0	0	0	0	0	0	0	3	0	0	0	1	-99
186	0.00	0.00	0.00	0.00	0.00	-99.00	0	19.00	3.00	1.0	4.0	0.00	0.00	81727	27.43	5.00	1.00	1.00	0.00	1.00	0.00	0.00	0.00	1.00	0.00	0.00	1.00	0.00	0.00	2.00	7.00	0.00	0.00	56.85	44.80	0.75	0	1	0	1	0	0	0	3	0	0	0	1	-99
187	0.00	0.00	0.00	0.00	0.00	-99.00	0	19.00	1.00	0.0	3.0	1.00	0.00	51632	31.75	7.00	1.00	1.00	0.00	1.00	0.00	1.00	0.00	0.00	0.00	0.00	0.00	0.00	0.00	7.00	3.00	0.00	0.00	56.63	43.45	0.76	1	0	1	0	0	0	0	2	1	1	1	0	-99
188	0.00	0.00	0.00	0.00	0.00	-99.00	0	19.00	3.00	1.0	4.0	0.00	0.00	71971	23.77	1.00	0.00	0.00	0.00	1.00	0.00	0.00	0.00	0.00	0.00	0.00	0.00	0.00	0.00	5.00	3.00	0.00	0.00	58.23	46.17	0.77	0	0	0	0	0	0	0	5	0	0	0	1	-99
189	0.00	0.00	0.00	0.00	0.00	-99.00	0	19.00	1.00	1.0	1.0	0.00	0.00	36982	19.42	0.00	0.00	0.00	0.00	0.00	0.00	0.00	0.00	0.00	0.00	0.00	0.00	0.00	0.00	3.00	5.00	0.00	0.00	55.23	47.42	0.78	1	0	0	0	0	0	0	4	0	0	0	1	-99
190	0.00	0.00	0.00	0.00	0.00	-99.00	0	19.00	2.00	0.0	1.0	0.00	0.00	71677	27.46	2.00	0.00	0.00	0.00	1.00	1.00	0.00	0.00	0.00	0.00	0.00	0.00	0.00	0.00	2.00	3.00	0.00	0.00	54.73	47.08	0.78	0	0	0	0	0	0	0	3	0	0	0	0	-99
191	0.00	0.00	0.00	0.00	0.00	-99.00	0	19.00	2.00	0.0	2.0	0.00	0.00	45842	19.00	0.00	0.00	0.00	0.00	0.00	0.00	0.00	0.00	0.00	0.00	0.00	0.00	0.00	0.00	6.00	8.00	0.00	0.00	52.39	54.33	0.79	0	0	0	0	0	0	0	3	0	0	0	1	-99
192	0.00	0.00	0.00	0.00	0.00	-99.00	0	20.00	2.00	0.0	3.0	0.00	0.00	63194	21.95	7.00	1.00	1.00	1.00	0.00	1.00	1.00	0.00	1.00	0.00	0.00	0.00	0.00	0.00	7.00	9.00	0.00	0.00	49.61	42.48	0.68	1	0	0	1	0	1	0	4	0	0	0	1	-99
193	0.00	0.00	0.00	0.00	0.00	-99.00	0	20.00	3.00	1.0	3.0	0.00	0.00	32200	24.89	2.00	0.00	1.00	1.00	0.00	0.00	0.00	0.00	0.00	0.00	0.00	0.00	0.00	0.00	10.00	10.00	1.00	1.00	60.73	35.68	0.69	1	0	0	1	1	1	0	2	1	0	0	0	-99
194	0.00	0.00	0.00	0.00	0.00	-99.00	0	20.00	2.00	0.0	3.0	0.00	0.00	64063	35.60	1.00	0.00	0.00	0.00	0.00	0.00	0.00	0.00	0.00	0.00	0.00	0.00	0.00	0.00	9.00	2.00	0.00	0.00	35.40	69.06	0.76	1	1	1	1	1	1	1	3	1	0	0	0	-99
195	0.00	0.00	0.00	0.00	0.00	-99.00	0	20.00	3.00	1.0	4.0	0.00	0.00	75775	45.42	9.00	1.00	1.00	1.00	1.00	1.00	1.00	0.00	0.00	0.00	0.00	0.00	0.00	0.00	12.00	22.00	1.00	1.00	38.29	26.87	0.53	1	1	0	0	0	1	0	2	1	1	1	0	-99
196	0.00	0.00	0.00	0.00	0.00	-99.00	0	20.00	2.00	0.0	2.0	1.00	1.00	35629	31.50	4.00	1.00	0.00	0.00	0.00	0.00	0.00	0.00	1.00	1.00	0.00	0.00	0.00	0.00	17.00	18.00	1.00	1.00	57.64	29.30	0.66	1	0	0	1	0	1	0	4	0	0	0	1	-99
197	0.00	0.00	0.00	0.00	0.00	-99.00	0	20.00	3.00	0.0	3.0	0.00	0.00	39485	28.93	2.00	1.00	1.00	0.00	0.00	0.00	0.00	0.00	0.00	0.00	0.00	0.00	0.00	0.00	8.00	13.00	0.00	1.00	42.97	38.01	0.59	1	1	1	0	1	0	1	3	1	0	1	0	-99
198	0.00	0.00	0.00	0.00	0.00	-99.00	0	20.00	2.00	0.0	2.0	1.00	0.00	48789	22.29	5.00	1.00	1.00	1.00	1.00	1.00	0.00	0.00	0.00	0.00	0.00	0.00	0.00	0.00	1.00	3.00	0.00	0.00	42.05	52.94	0.70	1	0	1	0	0	0	1	5	0	0	0	1	-99
199	0.00	0.00	0.00	0.00	0.00	-99.00	0	20.00	2.00	1.0	4.0	1.00	0.00	75764	16.87	8.00	1.00	1.00	1.00	1.00	1.00	0.00	0.00	1.00	0.00	0.00	0.00	0.00	0.00	19.00	19.00	1.00	1.00	44.58	7.66	0.46	0	0	0	0	0	0	0	3	1	0	0	0	-99
200	0.00	0.00	0.00	0.00	0.00	-99.00	0	20.00	2.00	0.0	2.0	1.00	0.00	54575	31.01	3.00	1.00	1.00	0.00	1.00	0.00	0.00	0.00	0.00	0.00	0.00	0.00	0.00	0.00	12.00	16.00	1.00	1.00	44.23	34.23	0.58	0	0	0	0	0	0	0	3	0	1	0	0	-99
201	0.00	0.00	0.00	0.00	0.00	-99.00	0	20.00	1.00	0.0	3.0	1.00	0.00	87111	29.26	1.00	0.00	0.00	1.00	0.00	0.00	0.00	0.00	0.00	0.00	0.00	0.00	0.00	0.00	8.00	10.00	0.00	1.00	50.36	24.75	0.58	1	1	1	1	0	0	0	5	0	0	0	1	-99
202	0.00	0.00	0.00	0.00	0.00	-99.00	0	20.00	3.00	1.0	4.0	1.00	0.00	50155	24.61	4.00	1.00	1.00	1.00	0.00	0.00	0.00	0.00	0.00	0.00	0.00	0.00	0.00	0.00	11.00	17.00	1.00	1.00	45.58	30.63	0.58	0	0	0	0	0	0	0	3	0	1	0	0	-99
203	0.00	0.00	0.00	0.00	0.00	-99.00	0	20.00	1.00	0.0	1.0	1.00	1.00	29136	23.56	3.00	0.00	1.00	0.00	0.00	0.00	0.00	0.00	0.00	0.00	1.00	0.00	0.00	0.00	14.00	15.00	1.00	1.00	42.58	30.96	0.58	1	0	0	0	0	0	0	4	0	0	0	1	-99
204	0.00	0.00	0.00	0.00	0.00	-99.00	0	20.00	2.00	0.0	3.0	1.00	0.00	46868	18.80	8.00	0.00	1.00	0.00	1.00	0.00	0.00	0.00	1.00	0.00	1.00	1.00	0.00	0.00	14.00	13.00	1.00	1.00	43.66	30.12	0.58	0	0	0	0	0	0	0	3	0	1	0	0	-99
205	0.00	0.00	0.00	0.00	0.00	-99.00	0	20.00	1.00	0.0	3.0	0.00	0.00	57200	38.73	0.00	0.00	0.00	0.00	0.00	0.00	0.00	0.00	0.00	0.00	0.00	0.00	0.00	0.00	8.00	17.00	0.00	1.00	52.50	24.60	0.60	0	0	0	0	0	0	0	3	0	0	0	1	-99
206	0.00	0.00	0.00	0.00	0.00	-99.00	0	20.00	1.00	0.0	3.0	1.00	0.00	38087	18.72	0.00	0.00	0.00	0.00	0.00	0.00	0.00	0.00	0.00	0.00	0.00	0.00	0.00	0.00	14.00	18.00	1.00	1.00	45.76	34.11	0.61	0	0	0	0	0	0	0	5	0	0	0	1	-99
207	0.00	0.00	0.00	0.00	0.00	-99.00	0	20.00	1.00	0.0	2.0	1.00	1.00	44924	25.57	3.00	1.00	1.00	1.00	0.00	0.00	0.00	0.00	0.00	0.00	0.00	0.00	0.00	0.00	11.00	12.00	1.00	1.00	54.39	27.67	0.62	1	0	0	0	0	0	0	3	0	0	0	1	-99
208	0.00	0.00	0.00	0.00	0.00	-99.00	0	20.00	1.00	0.0	2.0	1.00	0.00	46658	24.69	1.00	0.00	1.00	0.00	0.00	0.00	0.00	0.00	0.00	0.00	0.00	0.00	0.00	0.00	7.00	11.00	0.00	1.00	46.51	39.88	0.62	0	0	0	0	0	0	0	4	0	0	0	1	-99
209	0.00	0.00	0.00	0.00	0.00	-99.00	0	20.00	2.00	0.0	3.0	1.00	0.00	64500	31.19	5.00	1.00	1.00	1.00	0.00	1.00	0.00	0.00	0.00	1.00	0.00	0.00	0.00	0.00	21.00	9.00	1.00	0.00	55.30	26.40	0.63	0	0	0	1	0	0	0	3	1	0	0	0	-99
210	0.00	0.00	0.00	0.00	0.00	-99.00	0	20.00	3.00	0.0	3.0	1.00	0.00	43337	22.14	4.00	1.00	1.00	0.00	0.00	0.00	0.00	0.00	0.00	0.00	0.00	0.00	0.00	0.00	10.00	9.00	1.00	0.00	46.64	36.74	0.63	0	0	1	1	0	0	0	2	0	0	0	1	-99
211	0.00	0.00	0.00	0.00	0.00	-99.00	0	20.00	1.00	0.0	4.0	0.00	0.00	44962	22.04	3.00	0.00	1.00	1.00	0.00	0.00	1.00	0.00	0.00	0.00	0.00	0.00	0.00	0.00	12.00	14.00	1.00	1.00	43.03	40.60	0.63	0	0	1	1	0	0	0	3	0	0	0	1	-99
212	0.00	0.00	0.00	0.00	0.00	-99.00	0	20.00	1.00	0.0	3.0	1.00	1.00	40802	33.28	6.00	1.00	1.00	0.00	1.00	1.00	1.00	0.00	0.00	0.00	0.00	0.00	0.00	1.00	11.00	13.00	1.00	1.00	54.64	29.12	0.63	0	0	0	0	0	0	0	3	0	1	0	0	-99
213	0.00	0.00	0.00	0.00	0.00	-99.00	0	20.00	2.00	0.0	3.0	1.00	0.00	54951	20.08	8.00	1.00	1.00	1.00	1.00	0.00	1.00	0.00	1.00	0.00	0.00	1.00	0.00	0.00	7.00	10.00	0.00	1.00	52.79	32.87	0.63	1	0	0	0	0	0	0	5	0	0	0	1	-99
214	0.00	0.00	0.00	0.00	0.00	-99.00	0	20.00	2.00	1.0	3.0	1.00	0.00	54951	22.14	3.00	1.00	1.00	1.00	0.00	0.00	0.00	0.00	0.00	0.00	0.00	0.00	0.00	0.00	11.00	14.00	1.00	1.00	63.53	19.56	0.65	1	0	1	0	0	0	0	3	0	1	0	0	-99
215	0.00	0.00	0.00	0.00	0.00	-99.00	0	20.00	1.00	0.0	3.0	0.00	0.00	56422	22.24	7.00	1.00	1.00	0.00	1.00	1.00	1.00	0.00	0.00	1.00	0.00	0.00	0.00	0.00	18.00	27.00	1.00	1.00	51.38	29.22	0.65	0	0	0	0	0	0	0	1	1	1	1	0	-99
216	0.00	0.00	0.00	0.00	0.00	-99.00	0	20.00	2.00	0.0	3.0	0.00	1.00	42917	43.07	4.00	1.00	1.00	0.00	1.00	0.00	0.00	0.00	0.00	0.00	0.00	0.00	0.00	0.00	9.00	17.00	0.00	1.00	47.56	37.05	0.66	1	0	0	1	0	0	0	3	0	0	0	1	-99
217	0.00	0.00	0.00	0.00	0.00	-99.00	0	20.00	3.00	0.0	3.0	0.00	0.00	34658	43.89	5.00	1.00	1.00	0.00	0.00	0.00	0.00	0.00	0.00	0.00	0.00	1.00	0.00	0.00	14.00	11.00	1.00	1.00	45.32	41.86	0.66	0	0	0	0	0	0	0	3	0	0	0	1	-99
218	0.00	0.00	0.00	0.00	0.00	-99.00	0	20.00	3.00	0.0	3.0	0.00	0.00	145245	16.16	6.00	0.00	1.00	1.00	1.00	0.00	1.00	0.00	1.00	0.00	0.00	1.00	0.00	0.00	5.00	5.00	0.00	0.00	35.07	56.44	0.66	1	0	0	0	0	0	0	3	0	0	0	1	-99
219	0.00	0.00	0.00	0.00	0.00	-99.00	0	20.00	3.00	1.0	2.0	0.00	0.00	41500	22.04	14.00	1.00	1.00	1.00	1.00	1.00	1.00	0.00	1.00	0.00	1.00	1.00	0.00	1.00	12.00	7.00	1.00	0.00	52.47	37.42	0.66	1	0	0	0	0	0	0	3	1	1	1	0	-99
220	0.00	0.00	0.00	0.00	0.00	-99.00	0	20.00	2.00	0.0	4.0	0.00	0.00	121324	27.43	2.00	1.00	1.00	0.00	0.00	0.00	0.00	0.00	0.00	0.00	0.00	0.00	0.00	0.00	10.00	17.00	1.00	1.00	57.35	30.92	0.67	0	0	0	0	0	0	0	3	0	1	1	0	-99
221	0.00	0.00	0.00	0.00	0.00	-99.00	0	20.00	2.00	0.0	3.0	0.00	0.00	105598	45.19	11.00	1.00	1.00	1.00	0.00	1.00	1.00	1.00	0.00	0.00	0.00	0.00	1.00	0.00	8.00	17.00	0.00	1.00	50.53	42.42	0.67	1	0	0	0	0	0	0	1	0	0	0	1	-99
222	0.00	0.00	0.00	0.00	0.00	-99.00	0	20.00	1.00	0.0	3.0	1.00	0.00	55686	23.77	1.00	0.00	1.00	0.00	0.00	0.00	0.00	0.00	0.00	0.00	0.00	0.00	0.00	0.00	13.00	4.00	1.00	0.00	62.41	28.25	0.68	1	0	1	0	0	0	0	3	1	0	0	0	-99
223	0.00	0.00	0.00	0.00	0.00	-99.00	0	20.00	2.00	0.0	4.0	0.00	0.00	51993	33.45	4.00	1.00	1.00	1.00	1.00	0.00	0.00	0.00	0.00	0.00	0.00	0.00	0.00	0.00	9.00	0.00	0.00	0.00	41.32	49.67	0.69	1	0	0	0	0	0	0	3	0	0	0	1	-99
224	0.00	0.00	0.00	0.00	0.00	-99.00	0	20.00	2.00	1.0	3.0	1.00	1.00	55586	23.63	7.00	1.00	1.00	0.00	1.00	0.00	1.00	0.00	0.00	0.00	0.00	0.00	1.00	0.00	13.00	10.00	1.00	1.00	50.88	42.11	0.69	1	0	0	0	0	0	0	3	1	0	0	0	-99
225	0.00	0.00	0.00	0.00	0.00	-99.00	0	20.00	2.00	0.0	4.0	0.00	0.00	60987	21.28	4.00	1.00	1.00	1.00	0.00	0.00	0.00	0.00	1.00	0.00	0.00	0.00	0.00	0.00	11.00	22.00	1.00	1.00	58.51	32.15	0.70	0	0	0	0	0	0	0	3	0	0	0	1	-99
226	0.00	0.00	0.00	0.00	0.00	-99.00	0	20.00	2.00	0.0	3.0	1.00	0.00	47250	42.91	2.00	1.00	0.00	0.00	0.00	0.00	0.00	0.00	0.00	0.00	0.00	0.00	0.00	0.00	6.00	7.00	0.00	0.00	48.46	42.14	0.70	0	0	0	0	0	0	0	5	0	0	0	1	-99
227	0.00	0.00	0.00	0.00	0.00	-99.00	0	20.00	3.00	1.0	4.0	1.00	0.00	42517	24.20	5.00	0.00	1.00	1.00	1.00	0.00	1.00	0.00	0.00	0.00	0.00	0.00	0.00	0.00	8.00	3.00	0.00	0.00	50.14	44.83	0.70	0	0	0	0	0	0	0	2	0	0	0	1	-99
228	0.00	0.00	0.00	0.00	0.00	-99.00	0	20.00	1.00	0.0	3.0	0.00	0.00	37003	31.93	7.00	1.00	1.00	1.00	1.00	0.00	0.00	0.00	0.00	0.00	1.00	0.00	0.00	0.00	6.00	0.00	0.00	0.00	51.66	44.97	0.71	1	0	0	0	0	0	0	3	0	0	0	1	-99
229	0.00	0.00	0.00	0.00	0.00	-99.00	0	20.00	2.00	0.0	2.0	1.00	0.00	73036	20.94	2.00	0.00	1.00	1.00	0.00	0.00	0.00	0.00	0.00	0.00	0.00	0.00	0.00	0.00	12.00	5.00	1.00	0.00	56.84	40.96	0.72	0	1	0	0	0	0	0	2	0	0	0	1	-99
230	0.00	0.00	0.00	0.00	0.00	-99.00	0	20.00	2.00	0.0	4.0	1.00	0.00	50725	31.61	2.00	0.00	1.00	0.00	1.00	0.00	0.00	0.00	0.00	0.00	0.00	0.00	0.00	0.00	7.00	3.00	0.00	0.00	58.32	37.43	0.74	1	0	0	0	0	0	0	3	0	0	0	1	-99
231	0.00	0.00	0.00	0.00	0.00	-99.00	0	20.00	1.00	0.0	3.0	0.00	0.00	32824	26.45	3.00	0.00	1.00	1.00	1.00	0.00	0.00	0.00	0.00	0.00	0.00	0.00	0.00	0.00	6.00	6.00	0.00	0.00	55.51	46.41	0.74	0	0	0	0	0	0	0	4	0	0	0	1	-99
232	0.00	0.00	0.00	0.00	0.00	-99.00	0	20.00	1.00	0.0	3.0	1.00	1.00	48740	20.50	3.00	0.00	0.00	1.00	1.00	0.00	1.00	0.00	0.00	0.00	0.00	0.00	0.00	0.00	2.00	0.00	0.00	0.00	55.44	46.18	0.75	1	0	0	0	0	0	0	3	0	0	0	1	-99
233	0.00	0.00	0.00	0.00	0.00	-99.00	0	20.00	1.00	1.0	1.0	1.00	0.00	63664	41.51	5.00	1.00	1.00	0.00	0.00	0.00	1.00	0.00	1.00	0.00	0.00	1.00	0.00	0.00	4.00	5.00	0.00	0.00	55.87	44.09	0.75	0	0	0	0	0	0	0	3	0	1	0	0	-99
234	0.00	0.00	0.00	0.00	0.00	-99.00	0	20.00	2.00	1.0	3.0	1.00	0.00	45813	19.92	5.00	1.00	1.00	0.00	1.00	0.00	1.00	0.00	0.00	0.00	0.00	0.00	0.00	0.00	2.00	5.00	0.00	0.00	54.63	45.79	0.76	0	0	0	1	0	0	0	4	0	0	0	1	-99
235	0.00	0.00	0.00	0.00	0.00	-99.00	0	20.00	2.00	0.0	3.0	0.00	0.00	113314	22.30	1.00	0.00	0.00	0.00	0.00	0.00	0.00	0.00	1.00	0.00	0.00	0.00	0.00	0.00	1.00	3.00	0.00	0.00	48.55	49.06	0.76	0	0	0	0	0	0	0	3	0	0	0	1	-99
236	0.00	0.00	0.00	0.00	0.00	-99.00	0	20.00	2.00	0.0	1.0	0.00	1.00	67750	30.02	3.00	0.00	1.00	0.00	1.00	0.00	0.00	0.00	0.00	0.00	1.00	0.00	0.00	0.00	2.00	4.00	0.00	0.00	54.15	47.79	0.79	0	0	0	0	0	0	0	5	0	0	0	1	-99
237	0.00	0.00	0.00	0.00	0.00	-99.00	0	20.00	2.00	1.0	3.0	0.00	0.00	36769	26.26	0.00	0.00	0.00	0.00	0.00	0.00	0.00	0.00	0.00	0.00	0.00	0.00	0.00	0.00	1.00	1.00	0.00	0.00	52.54	52.59	0.79	1	0	0	0	0	0	0	4	0	0	0	1	-99
238	0.00	0.00	0.00	0.00	0.00	-99.00	0	20.00	2.00	0.0	4.0	0.00	0.00	98130	18.56	3.00	0.00	1.00	1.00	1.00	0.00	0.00	0.00	0.00	0.00	0.00	0.00	0.00	0.00	12.00	10.00	1.00	1.00	54.39	51.97	0.80	0	0	0	0	0	0	0	5	0	0	0	1	-99
239	0.00	0.00	0.00	0.00	0.00	-99.00	0	20.00	1.00	0.0	3.0	0.00	0.00	37063	20.37	4.00	0.00	0.00	1.00	0.00	0.00	0.00	0.00	1.00	0.00	0.00	1.00	0.00	0.00	7.00	6.00	0.00	0.00	52.31	57.74	0.81	0	0	1	0	0	0	0	2	0	0	0	1	-99
240	0.00	0.00	0.00	0.00	0.00	-99.00	0	20.00	1.00	0.0	1.0	0.00	0.00	43039	16.62	0.00	0.00	0.00	0.00	0.00	0.00	0.00	0.00	0.00	0.00	0.00	0.00	0.00	0.00	0.00	3.00	0.00	0.00	50.50	58.22	0.81	0	0	0	0	0	0	0	3	0	0	0	1	-99
241	0.00	0.00	0.00	0.00	0.00	-99.00	0	20.00	3.00	1.0	4.0	0.00	0.00	49514	35.15	1.00	0.00	1.00	0.00	0.00	0.00	0.00	0.00	0.00	0.00	0.00	0.00	0.00	0.00	4.00	0.00	0.00	0.00	54.77	51.79	0.82	0	0	0	0	0	0	0	4	0	0	1	0	-99
242	0.00	0.00	0.00	0.00	0.00	-99.00	0	20.00	2.00	1.0	3.0	1.00	0.00	57423	42.77	0.00	0.00	0.00	0.00	0.00	0.00	0.00	0.00	0.00	0.00	0.00	0.00	0.00	0.00	5.00	0.00	0.00	0.00	54.63	54.22	0.82	1	0	0	0	0	0	0	4	0	0	0	1	-99
243	0.00	0.00	0.00	0.00	0.00	-99.00	0	20.00	2.00	0.0	3.0	0.00	0.00	39087	24.41	0.00	0.00	0.00	0.00	0.00	0.00	0.00	0.00	0.00	0.00	0.00	0.00	0.00	0.00	10.00	12.00	1.00	1.00	57.90	54.13	0.84	0	0	0	0	0	0	0	5	0	0	0	1	-99
244	0.00	0.00	0.00	0.00	0.00	-99.00	0	20.00	1.00	0.0	3.0	1.00	0.00	72512	22.46	1.00	0.00	0.00	0.00	1.00	0.00	0.00	0.00	0.00	0.00	0.00	0.00	0.00	0.00	0.00	0.00	0.00	0.00	55.06	55.74	0.84	0	0	0	0	0	0	0	4	0	0	0	1	-99
245	0.00	0.00	0.00	0.00	0.00	-99.00	0	20.00	1.00	0.0	4.0	1.00	0.00	78586	28.32	0.00	0.00	0.00	0.00	0.00	0.00	0.00	0.00	0.00	0.00	0.00	0.00	0.00	0.00	0.00	0.00	0.00	0.00	55.74	62.88	0.97	0	0	0	0	0	0	0	1	1	1	1	0	-99
246	0.00	0.00	0.00	0.00	0.00	-99.00	0	21.00	1.00	0.0	2.0	1.00	0.00	58560	42.28	6.00	1.00	1.00	1.00	1.00	0.00	1.00	0.00	0.00	0.00	0.00	0.00	0.00	0.00	20.00	27.00	1.00	1.00	27.87	23.21	0.45	1	0	1	1	0	1	0	3	0	0	0	1	-99
247	0.00	0.00	0.00	0.00	0.00	-99.00	0	21.00	2.00	0.0	2.0	0.00	0.00	42218	22.67	9.00	1.00	1.00	1.00	1.00	1.00	0.00	0.00	0.00	0.00	0.00	0.00	0.00	0.00	14.00	21.00	1.00	1.00	35.26	34.07	0.55	0	1	1	0	1	1	1	3	0	0	0	1	-99
248	0.00	0.00	0.00	0.00	0.00	-99.00	0	21.00	3.00	1.0	1.0	1.00	0.00	54800	22.68	7.00	1.00	1.00	0.00	1.00	1.00	0.00	1.00	0.00	0.00	0.00	0.00	0.00	1.00	14.00	15.00	1.00	1.00	29.84	39.81	0.57	1	1	1	1	1	1	1	1	1	0	0	0	-99
249	0.00	0.00	0.00	0.00	0.00	-99.00	0	21.00	1.00	0.0	2.0	0.00	1.00	27337	16.72	1.00	0.00	0.00	1.00	0.00	0.00	0.00	0.00	0.00	0.00	0.00	0.00	0.00	2.00	12.00	10.00	1.00	1.00	40.06	40.82	0.61	0	0	0	1	0	1	0	3	0	0	0	1	-99
250	0.00	0.00	0.00	0.00	0.00	-99.00	0	21.00	2.00	0.0	1.0	0.00	0.00	41976	22.49	4.00	0.00	0.00	1.00	1.00	1.00	0.00	0.00	0.00	0.00	0.00	0.00	0.00	0.00	9.00	15.00	0.00	1.00	40.23	53.04	0.66	0	1	1	0	0	1	0	1	0	1	0	0	-99
251	0.00	0.00	0.00	0.00	0.00	-99.00	0	21.00	2.00	0.0	3.0	0.00	0.00	43855	30.66	0.00	0.00	0.00	0.00	0.00	0.00	0.00	0.00	0.00	0.00	0.00	0.00	0.00	0.00	0.00	0.00	0.00	0.00	42.67	60.41	0.75	0	0	0	0	0	1	0	3	0	0	0	1	-99
252	0.00	0.00	0.00	0.00	0.00	-99.00	0	21.00	3.00	0.0	2.0	0.00	0.00	37116	19.58	0.00	0.00	0.00	0.00	0.00	0.00	0.00	0.00	0.00	0.00	0.00	0.00	0.00	0.00	13.00	12.00	1.00	1.00	47.03	36.36	0.59	1	0	0	1	0	1	1	4	0	0	0	1	-99
253	0.00	0.00	0.00	0.00	0.00	-99.00	0	21.00	2.00	0.0	1.0	0.00	0.00	50610	33.11	4.00	1.00	1.00	0.00	0.00	1.00	0.00	0.00	0.00	0.00	1.00	0.00	0.00	0.00	15.00	16.00	1.00	1.00	34.36	24.15	0.51	0	0	0	0	0	1	0	5	0	0	0	1	-99
254	0.00	0.00	0.00	0.00	0.00	-99.00	0	21.00	1.00	1.0	3.0	0.00	1.00	52191	24.96	6.00	1.00	1.00	0.00	1.00	0.00	0.00	0.00	1.00	0.00	0.00	1.00	0.00	0.00	12.00	8.00	1.00	0.00	53.16	42.32	0.70	1	0	0	0	0	1	0	1	1	0	0	0	-99
255	0.00	0.00	0.00	0.00	0.00	-99.00	0	21.00	2.00	0.0	3.0	0.00	1.00	40889	33.83	5.00	1.00	1.00	1.00	1.00	1.00	0.00	0.00	0.00	0.00	0.00	0.00	0.00	0.00	8.00	25.00	0.00	1.00	55.45	39.13	0.72	1	0	0	1	0	1	0	1	1	1	0	0	-99
256	0.00	0.00	0.00	0.00	0.00	-99.00	0	21.00	2.00	0.0	1.0	1.00	0.00	61519	22.31	5.00	0.00	0.00	0.00	0.00	0.00	0.00	0.00	0.00	0.00	0.00	0.00	0.00	1.00	12.00	18.00	1.00	1.00	32.81	37.71	0.56	1	1	1	1	0	0	1	1	1	0	0	0	-99
257	0.00	0.00	0.00	0.00	0.00	-99.00	0	21.00	3.00	1.0	4.0	0.00	0.00	50387	20.12	5.00	0.00	1.00	1.00	1.00	0.00	0.00	0.00	0.00	0.00	0.00	0.00	0.00	0.00	5.00	5.00	0.00	0.00	48.38	53.10	0.75	1	0	1	0	0	0	1	2	0	0	0	1	-99
258	0.00	0.00	0.00	0.00	0.00	-99.00	0	21.00	2.00	0.0	1.0	0.00	0.00	109354	27.46	9.00	1.00	1.00	1.00	0.00	1.00	0.00	0.00	1.00	0.00	1.00	1.00	0.00	0.00	21.00	25.00	1.00	1.00	28.85	13.05	0.39	0	1	0	0	0	0	0	1	1	1	1	0	-99
259	0.00	0.00	0.00	0.00	0.00	-99.00	0	21.00	2.00	1.0	4.0	1.00	0.00	68663	25.09	8.00	1.00	1.00	0.00	1.00	1.00	1.00	0.00	0.00	0.00	0.00	0.00	0.00	0.00	14.00	17.00	1.00	1.00	43.43	21.08	0.55	0	0	0	1	0	0	0	4	0	0	0	1	-99
260	0.00	0.00	0.00	0.00	0.00	-99.00	0	21.00	2.00	0.0	3.0	0.00	0.00	35442	22.85	0.00	0.00	0.00	0.00	0.00	0.00	0.00	0.00	0.00	0.00	0.00	0.00	0.00	0.00	12.00	15.00	1.00	1.00	42.13	26.20	0.55	1	0	1	0	0	0	0	3	0	0	0	1	-99
261	0.00	0.00	0.00	0.00	0.00	-99.00	0	21.00	1.00	0.0	4.0	0.00	0.00	47848	33.89	1.00	0.00	0.00	0.00	0.00	0.00	0.00	0.00	1.00	0.00	0.00	0.00	0.00	0.00	15.00	19.00	1.00	1.00	39.44	32.11	0.57	0	0	0	0	0	0	0	5	0	0	0	1	-99
262	0.00	0.00	0.00	0.00	0.00	-99.00	0	21.00	2.00	1.0	2.0	0.00	0.00	55521	34.97	11.00	1.00	1.00	1.00	1.00	1.00	0.00	0.00	1.00	0.00	1.00	0.00	0.00	0.00	9.00	14.00	0.00	1.00	48.69	22.58	0.58	0	0	0	0	0	0	0	4	0	0	0	1	-99
263	0.00	0.00	0.00	0.00	0.00	-99.00	0	21.00	1.00	0.0	2.0	1.00	0.00	32349	45.19	1.00	0.00	0.00	0.00	0.00	0.00	0.00	0.00	0.00	0.00	0.00	0.00	0.00	0.00	10.00	12.00	1.00	1.00	35.84	39.63	0.58	0	1	0	0	1	0	0	2	0	1	0	0	-99
264	0.00	0.00	0.00	0.00	0.00	-99.00	0	21.00	2.00	0.0	3.0	0.00	1.00	34143	35.87	3.00	0.00	0.00	1.00	1.00	1.00	0.00	0.00	0.00	0.00	0.00	0.00	0.00	0.00	20.00	24.00	1.00	1.00	38.66	38.83	0.58	0	0	0	0	0	0	0	3	0	0	0	1	-99
265	0.00	0.00	0.00	0.00	0.00	-99.00	0	21.00	3.00	0.0	2.0	0.00	0.00	26958	25.51	0.00	0.00	0.00	0.00	0.00	0.00	0.00	0.00	0.00	0.00	0.00	0.00	0.00	0.00	14.00	16.00	1.00	1.00	37.78	39.61	0.59	1	0	0	1	0	0	0	3	0	0	0	1	-99
266	0.00	0.00	0.00	0.00	0.00	-99.00	0	21.00	1.00	0.0	2.0	1.00	0.00	52412	36.02	3.00	0.00	1.00	0.00	1.00	1.00	0.00	0.00	0.00	0.00	0.00	0.00	0.00	0.00	19.00	22.00	1.00	1.00	46.33	26.33	0.59	1	0	0	0	0	0	0	4	0	0	0	1	-99
267	0.00	0.00	0.00	0.00	0.00	-99.00	0	21.00	2.00	0.0	3.0	1.00	0.00	55077	22.89	9.00	1.00	1.00	1.00	1.00	1.00	1.00	0.00	0.00	1.00	0.00	0.00	0.00	0.00	8.00	11.00	0.00	1.00	31.16	45.19	0.59	1	0	0	0	0	0	0	2	1	1	1	0	-99
268	0.00	0.00	0.00	0.00	0.00	-99.00	0	21.00	1.00	0.0	3.0	0.00	0.00	31192	66.56	13.00	1.00	0.00	1.00	1.00	1.00	1.00	0.00	1.00	1.00	1.00	0.00	0.00	0.00	11.00	13.00	1.00	1.00	38.53	39.30	0.59	1	1	0	0	0	0	0	3	0	0	0	1	-99
269	0.00	0.00	0.00	0.00	0.00	-99.00	0	21.00	3.00	0.0	3.0	0.00	0.00	91496	25.46	14.00	1.00	1.00	1.00	1.00	1.00	1.00	0.00	1.00	1.00	1.00	1.00	0.00	0.00	20.00	21.00	1.00	1.00	44.35	32.94	0.59	1	1	0	0	1	0	0	3	1	0	0	0	-99
270	0.00	0.00	0.00	0.00	0.00	-99.00	0	21.00	3.00	0.0	1.0	1.00	1.00	34579	23.63	4.00	0.00	0.00	0.00	0.00	1.00	0.00	0.00	0.00	0.00	0.00	1.00	0.00	0.00	10.00	7.00	1.00	0.00	45.35	31.65	0.59	0	1	1	0	0	0	0	2	0	1	1	0	-99
271	0.00	0.00	0.00	0.00	0.00	-99.00	0	21.00	2.00	0.0	4.0	0.00	0.00	81504	24.23	0.00	0.00	0.00	0.00	0.00	0.00	0.00	0.00	0.00	0.00	0.00	0.00	0.00	0.00	9.00	4.00	0.00	0.00	40.04	36.15	0.60	0	0	0	0	0	0	0	5	0	0	0	1	-99
272	0.00	0.00	0.00	0.00	0.00	-99.00	0	21.00	3.00	1.0	2.0	1.00	0.00	46604	22.66	3.00	1.00	1.00	0.00	1.00	0.00	0.00	0.00	0.00	0.00	0.00	0.00	0.00	0.00	14.00	18.00	1.00	1.00	37.86	41.26	0.60	0	0	0	0	0	0	0	3	0	0	0	1	-99
273	0.00	0.00	0.00	0.00	0.00	-99.00	0	21.00	2.00	0.0	2.0	1.00	0.00	136702	21.25	5.00	1.00	1.00	0.00	1.00	0.00	0.00	0.00	0.00	0.00	0.00	0.00	0.00	0.00	5.00	12.00	0.00	1.00	48.44	27.17	0.60	1	1	1	0	0	0	0	4	0	1	1	0	-99
274	0.00	0.00	0.00	0.00	0.00	-99.00	0	21.00	2.00	1.0	3.0	0.00	0.00	76787	16.64	9.00	1.00	1.00	1.00	1.00	1.00	0.00	0.00	1.00	0.00	0.00	1.00	0.00	0.00	14.00	18.00	1.00	1.00	47.42	35.49	0.60	0	0	0	0	0	0	0	2	0	0	0	1	-99
275	0.00	0.00	0.00	0.00	0.00	-99.00	0	21.00	1.00	0.0	2.0	0.00	0.00	38264	16.96	0.00	0.00	0.00	0.00	0.00	0.00	0.00	0.00	0.00	0.00	0.00	0.00	0.00	0.00	8.00	19.00	0.00	1.00	49.68	34.52	0.61	0	0	0	0	0	0	0	3	0	0	1	0	-99
276	0.00	0.00	0.00	0.00	0.00	-99.00	0	21.00	2.00	0.0	2.0	0.00	0.00	62523	20.36	0.00	0.00	0.00	0.00	0.00	0.00	0.00	0.00	0.00	0.00	0.00	0.00	0.00	0.00	12.00	10.00	1.00	1.00	36.65	43.62	0.61	0	0	0	0	0	0	0	5	0	0	0	1	-99
277	0.00	0.00	0.00	0.00	0.00	-99.00	0	21.00	3.00	1.0	4.0	0.00	0.00	83558	25.60	0.00	0.00	0.00	0.00	0.00	0.00	0.00	0.00	0.00	0.00	0.00	0.00	0.00	0.00	2.00	1.00	0.00	0.00	33.01	53.35	0.62	0	0	0	0	0	0	0	5	0	0	0	1	-99
278	0.00	0.00	0.00	0.00	0.00	-99.00	0	21.00	2.00	0.0	2.0	1.00	0.00	52917	42.91	8.00	1.00	1.00	1.00	1.00	0.00	1.00	0.00	0.00	1.00	0.00	0.00	0.00	0.00	7.00	10.00	0.00	1.00	51.95	30.42	0.62	1	1	1	0	0	0	0	3	0	0	0	1	-99
279	0.00	0.00	0.00	0.00	0.00	-99.00	0	21.00	3.00	0.0	4.0	1.00	0.00	88398	19.53	5.00	1.00	1.00	1.00	1.00	1.00	0.00	0.00	0.00	0.00	0.00	0.00	0.00	0.00	7.00	9.00	0.00	0.00	69.29	11.20	0.62	0	0	0	0	0	0	0	1	0	1	0	0	-99
280	0.00	0.00	0.00	0.00	0.00	-99.00	0	21.00	2.00	0.0	2.0	1.00	0.00	112964	23.01	4.00	1.00	1.00	0.00	0.00	0.00	0.00	1.00	0.00	0.00	0.00	1.00	0.00	0.00	15.00	15.00	1.00	1.00	43.96	43.73	0.63	1	0	1	1	0	0	0	3	0	0	0	1	-99
281	0.00	0.00	0.00	0.00	0.00	-99.00	0	21.00	3.00	1.0	4.0	0.00	1.00	111258	25.10	4.00	1.00	0.00	0.00	0.00	0.00	0.00	1.00	1.00	0.00	0.00	1.00	0.00	0.00	17.00	21.00	1.00	1.00	56.98	29.34	0.63	1	0	0	0	0	0	0	5	0	0	0	1	-99
282	0.00	0.00	0.00	0.00	0.00	-99.00	0	21.00	3.00	1.0	3.0	0.00	0.00	97375	24.44	2.00	0.00	1.00	0.00	1.00	0.00	0.00	0.00	0.00	0.00	0.00	0.00	0.00	0.00	11.00	11.00	1.00	1.00	34.54	52.72	0.63	0	1	1	0	0	0	0	3	0	0	1	0	-99
283	0.00	0.00	0.00	0.00	0.00	-99.00	0	21.00	3.00	0.0	4.0	0.00	0.00	75308	25.80	1.00	0.00	0.00	1.00	0.00	0.00	0.00	0.00	0.00	0.00	0.00	0.00	0.00	0.00	0.00	0.00	0.00	0.00	33.22	57.63	0.63	0	0	0	0	0	0	0	5	0	0	0	1	-99
284	0.00	0.00	0.00	0.00	0.00	-99.00	0	21.00	3.00	0.0	3.0	0.00	0.00	133227	24.80	5.00	1.00	1.00	1.00	0.00	1.00	1.00	0.00	0.00	0.00	0.00	0.00	0.00	0.00	12.00	13.00	1.00	1.00	57.07	22.55	0.63	0	0	0	0	0	0	0	3	1	1	1	0	-99
285	0.00	0.00	0.00	0.00	0.00	-99.00	0	21.00	2.00	0.0	2.0	0.00	0.00	57133	15.91	2.00	0.00	0.00	0.00	0.00	0.00	0.00	0.00	0.00	0.00	0.00	0.00	0.00	0.00	14.00	9.00	1.00	0.00	55.38	31.90	0.63	1	0	0	0	0	0	0	5	1	1	1	0	-99
286	0.00	0.00	0.00	0.00	0.00	-99.00	0	21.00	2.00	0.0	3.0	0.00	0.00	49824	15.79	3.00	0.00	0.00	0.00	0.00	0.00	0.00	0.00	0.00	0.00	0.00	0.00	0.00	0.00	12.00	18.00	1.00	1.00	40.43	46.12	0.63	0	0	0	0	0	0	0	3	0	0	0	1	-99
287	0.00	0.00	0.00	0.00	0.00	-99.00	0	21.00	3.00	1.0	4.0	0.00	0.00	44097	24.23	7.00	1.00	1.00	1.00	0.00	0.00	1.00	0.00	1.00	0.00	0.00	0.00	0.00	0.00	7.00	9.00	0.00	0.00	56.56	31.63	0.64	0	0	0	0	0	0	0	2	0	0	0	1	-99
288	0.00	0.00	0.00	0.00	0.00	-99.00	0	21.00	2.00	0.0	3.0	1.00	0.00	31167	24.21	5.00	1.00	1.00	1.00	1.00	0.00	1.00	0.00	0.00	0.00	0.00	0.00	0.00	0.00	7.00	8.00	0.00	0.00	53.28	35.85	0.66	1	0	0	0	0	0	0	4	0	0	0	1	-99
289	0.00	0.00	0.00	0.00	0.00	-99.00	0	21.00	2.00	0.0	3.0	1.00	0.00	33701	29.95	3.00	1.00	1.00	0.00	0.00	0.00	0.00	0.00	0.00	0.00	0.00	0.00	0.00	0.00	7.00	12.00	0.00	1.00	56.91	32.95	0.66	1	1	1	0	0	0	0	2	1	0	0	0	-99
290	0.00	0.00	0.00	0.00	0.00	-99.00	0	21.00	1.00	0.0	4.0	1.00	0.00	88848	18.79	5.00	1.00	1.00	0.00	0.00	1.00	0.00	0.00	1.00	0.00	1.00	0.00	0.00	0.00	10.00	12.00	1.00	1.00	57.01	30.45	0.66	0	0	0	0	0	0	0	2	0	0	0	1	-99
291	0.00	0.00	0.00	0.00	0.00	-99.00	0	21.00	2.00	0.0	2.0	1.00	0.00	65930	17.23	2.00	1.00	1.00	0.00	0.00	0.00	0.00	0.00	0.00	0.00	0.00	0.00	0.00	0.00	14.00	11.00	1.00	1.00	62.44	25.48	0.67	1	0	0	0	0	0	0	4	1	1	0	0	-99
292	0.00	0.00	0.00	0.00	0.00	-99.00	0	21.00	2.00	0.0	1.0	1.00	0.00	74769	23.87	9.00	1.00	1.00	0.00	1.00	1.00	0.00	0.00	0.00	0.00	0.00	1.00	0.00	0.00	11.00	11.00	1.00	1.00	56.65	30.09	0.67	1	0	1	0	0	0	0	4	0	1	0	0	-99
293	0.00	0.00	0.00	0.00	0.00	-99.00	0	21.00	2.00	0.0	2.0	1.00	0.00	81462	29.05	4.00	0.00	1.00	0.00	1.00	1.00	0.00	0.00	1.00	0.00	0.00	0.00	0.00	0.00	10.00	12.00	1.00	1.00	50.00	44.15	0.69	1	1	0	0	0	0	0	2	0	1	0	0	-99
294	0.00	0.00	0.00	0.00	0.00	-99.00	0	21.00	2.00	0.0	2.0	1.00	0.00	48258	30.11	2.00	0.00	0.00	0.00	0.00	1.00	0.00	0.00	0.00	0.00	0.00	1.00	0.00	0.00	9.00	9.00	0.00	0.00	52.92	39.36	0.70	1	0	0	1	0	0	0	3	0	0	0	1	-99
295	0.00	0.00	0.00	0.00	0.00	-99.00	0	21.00	2.00	0.0	4.0	0.00	0.00	50893	37.60	4.00	1.00	1.00	0.00	0.00	1.00	0.00	0.00	0.00	0.00	0.00	0.00	0.00	0.00	5.00	6.00	0.00	0.00	63.51	24.93	0.70	0	0	0	0	0	0	0	1	1	1	0	0	-99
296	0.00	0.00	0.00	0.00	0.00	-99.00	0	21.00	2.00	1.0	2.0	1.00	0.00	32234	39.54	5.00	1.00	1.00	1.00	0.00	1.00	0.00	0.00	0.00	0.00	1.00	0.00	0.00	0.00	6.00	10.00	0.00	1.00	55.43	39.64	0.71	1	0	0	0	0	0	0	1	1	1	0	0	-99
297	0.00	0.00	0.00	0.00	0.00	-99.00	0	21.00	3.00	1.0	3.0	0.00	0.00	130810	28.34	2.00	0.00	0.00	1.00	0.00	0.00	0.00	0.00	0.00	0.00	0.00	0.00	0.00	0.00	7.00	9.00	0.00	0.00	51.98	45.33	0.72	1	1	1	0	0	0	0	3	0	0	1	0	-99
298	0.00	0.00	0.00	0.00	0.00	-99.00	0	21.00	2.00	0.0	2.0	1.00	0.00	48061	20.19	2.00	0.00	0.00	0.00	0.00	0.00	0.00	0.00	1.00	0.00	0.00	1.00	0.00	0.00	9.00	12.00	0.00	1.00	44.47	56.49	0.74	0	0	0	0	0	0	0	2	1	1	0	0	-99
299	0.00	0.00	0.00	0.00	0.00	-99.00	0	21.00	3.00	0.0	1.0	0.00	0.00	92840	24.13	0.00	0.00	0.00	0.00	0.00	0.00	0.00	0.00	0.00	0.00	0.00	0.00	0.00	0.00	13.00	10.00	1.00	1.00	60.16	39.05	0.74	1	0	1	0	0	0	0	4	1	0	0	0	-99
300	0.00	0.00	0.00	0.00	0.00	-99.00	0	21.00	2.00	1.0	4.0	1.00	0.00	82848	22.59	8.00	1.00	1.00	1.00	0.00	0.00	1.00	0.00	1.00	1.00	1.00	1.00	0.00	0.00	5.00	14.00	0.00	1.00	54.33	43.77	0.75	1	0	0	0	0	0	0	5	0	0	0	1	-99
301	0.00	0.00	0.00	0.00	0.00	-99.00	0	21.00	2.00	0.0	1.0	1.00	0.00	24878	26.45	0.00	0.00	0.00	0.00	0.00	0.00	0.00	0.00	0.00	0.00	0.00	0.00	0.00	0.00	3.00	4.00	0.00	0.00	56.98	44.99	0.76	0	0	0	0	0	0	0	5	0	0	0	1	-99
302	0.00	0.00	0.00	0.00	0.00	-99.00	0	21.00	2.00	0.0	1.0	0.00	0.00	49063	38.41	2.00	0.00	0.00	1.00	0.00	0.00	0.00	0.00	1.00	0.00	0.00	0.00	0.00	0.00	0.00	0.00	0.00	0.00	55.87	48.40	0.78	0	0	0	0	0	0	0	3	0	0	0	1	-99
303	0.00	0.00	0.00	0.00	0.00	-99.00	0	21.00	2.00	0.0	3.0	1.00	0.00	31136	25.82	5.00	1.00	1.00	0.00	0.00	0.00	0.00	0.00	1.00	0.00	0.00	1.00	0.00	0.00	13.00	9.00	1.00	0.00	55.84	51.17	0.80	0	0	0	0	0	0	0	2	1	0	0	0	-99
304	0.00	0.00	0.00	0.00	0.00	-99.00	0	21.00	3.00	0.0	4.0	1.00	0.00	105600	24.41	0.00	0.00	0.00	0.00	0.00	0.00	0.00	0.00	0.00	0.00	0.00	0.00	0.00	1.00	7.00	7.00	0.00	0.00	56.61	51.42	0.80	0	0	0	0	0	0	0	2	0	1	1	0	-99
305	0.00	0.00	0.00	0.00	0.00	-99.00	0	21.00	3.00	1.0	4.0	1.00	1.00	103958	26.57	0.00	0.00	0.00	0.00	0.00	0.00	0.00	0.00	0.00	0.00	0.00	0.00	0.00	0.00	1.00	2.00	0.00	0.00	56.61	51.42	0.80	0	0	0	0	0	0	0	3	0	0	0	1	-99
306	0.00	0.00	0.00	0.00	0.00	-99.00	0	21.00	2.00	0.0	3.0	0.00	0.00	33169	20.36	2.00	0.00	0.00	0.00	0.00	1.00	0.00	0.00	1.00	0.00	0.00	0.00	0.00	0.00	4.00	3.00	0.00	0.00	51.53	55.59	0.82	0	0	0	0	0	0	0	5	1	0	0	0	-99
307	0.00	0.00	0.00	0.00	0.00	-99.00	0	21.00	2.00	0.0	1.0	1.00	1.00	60122	22.80	2.00	0.00	1.00	0.00	1.00	0.00	0.00	0.00	0.00	0.00	0.00	0.00	0.00	0.00	3.00	1.00	0.00	0.00	55.88	56.33	0.85	0	0	0	0	0	0	0	2	0	0	0	1	-99
308	0.00	0.00	0.00	0.00	0.00	-99.00	0	21.00	3.00	1.0	3.0	1.00	0.00	39236	22.31	2.00	0.00	0.00	1.00	0.00	0.00	1.00	0.00	0.00	0.00	0.00	0.00	0.00	0.00	1.00	2.00	0.00	0.00	53.37	60.11	0.88	0	0	1	0	0	0	0	4	0	0	0	1	-99
309	0.00	0.00	0.00	0.00	0.00	-99.00	0	21.00	3.00	1.0	3.0	1.00	0.00	43128	29.18	2.00	1.00	1.00	0.00	0.00	0.00	0.00	0.00	0.00	0.00	0.00	0.00	0.00	0.00	0.00	0.00	0.00	0.00	53.95	63.51	0.93	0	0	0	0	0	0	0	5	0	0	0	1	-99
310	0.00	0.00	0.00	0.00	0.00	-99.00	0	21.00	1.00	0.0	3.0	0.00	0.00	90622	25.84	1.00	0.00	0.00	0.00	0.00	0.00	0.00	0.00	0.00	0.00	0.00	0.00	0.00	0.00	0.00	0.00	0.00	0.00	55.74	62.88	0.97	0	0	0	0	0	0	0	5	0	0	0	1	-99
311	0.00	0.00	0.00	0.00	0.00	-99.00	0	22.00	2.00	0.0	1.0	1.00	0.00	109457	23.29	4.00	1.00	1.00	0.00	0.00	0.00	0.00	0.00	1.00	0.00	0.00	1.00	0.00	0.00	14.00	9.00	1.00	0.00	28.09	40.66	0.55	0	1	1	0	0	1	0	5	0	0	0	1	-99
312	0.00	0.00	0.00	0.00	0.00	-99.00	0	22.00	1.00	0.0	2.0	0.00	0.00	38258	20.92	2.00	0.00	0.00	0.00	1.00	0.00	0.00	0.00	0.00	0.00	0.00	0.00	0.00	0.00	10.00	15.00	1.00	1.00	44.55	48.66	0.66	1	1	1	0	0	1	0	1	1	0	0	0	-99
313	0.00	0.00	0.00	0.00	0.00	-99.00	0	22.00	2.00	0.0	1.0	1.00	0.00	82730	46.92	11.00	1.00	1.00	1.00	0.00	0.00	1.00	1.00	0.00	1.00	0.00	1.00	1.00	0.00	19.00	25.00	1.00	1.00	35.16	17.09	0.46	1	0	0	0	0	1	0	5	0	0	0	1	-99
314	0.00	0.00	0.00	0.00	0.00	-99.00	0	22.00	2.00	0.0	1.0	0.00	0.00	56337	19.58	8.00	1.00	1.00	1.00	1.00	0.00	1.00	0.00	0.00	0.00	0.00	0.00	0.00	0.00	20.00	22.00	1.00	1.00	57.24	7.24	0.54	0	0	0	1	0	1	1	1	0	1	0	0	-99
315	0.00	0.00	0.00	0.00	0.00	-99.00	0	22.00	2.00	0.0	3.0	0.00	0.00	59004	25.51	2.00	1.00	1.00	0.00	0.00	0.00	0.00	0.00	0.00	0.00	0.00	0.00	0.00	0.00	19.00	24.00	1.00	1.00	63.17	20.14	0.63	0	0	0	0	0	1	1	5	0	0	0	1	-99
316	0.00	0.00	0.00	0.00	0.00	-99.00	0	22.00	2.00	0.0	3.0	0.00	0.00	37393	21.79	6.00	0.00	0.00	1.00	1.00	0.00	0.00	0.00	1.00	0.00	0.00	1.00	0.00	0.00	19.00	13.00	1.00	1.00	49.43	33.72	0.65	0	0	1	1	1	1	1	5	0	0	0	1	-99
317	0.00	0.00	0.00	0.00	0.00	-99.00	0	22.00	2.00	1.0	3.0	0.00	0.00	78641	29.23	8.00	1.00	1.00	1.00	1.00	1.00	1.00	0.00	0.00	0.00	0.00	0.00	0.00	0.00	11.00	10.00	1.00	1.00	52.00	35.27	0.65	0	0	0	1	0	1	0	4	0	0	0	1	-99
318	0.00	0.00	0.00	0.00	0.00	-99.00	0	22.00	3.00	1.0	1.0	1.00	0.00	89784	23.91	3.00	0.00	0.00	1.00	0.00	1.00	1.00	0.00	0.00	0.00	0.00	0.00	0.00	0.00	6.00	4.00	0.00	0.00	56.58	43.86	0.73	1	1	0	0	0	1	0	3	1	1	1	0	-99
319	0.00	0.00	0.00	0.00	0.00	-99.00	0	22.00	2.00	0.0	3.0	0.00	0.00	50484	31.92	3.00	0.00	1.00	1.00	0.00	0.00	1.00	0.00	0.00	0.00	0.00	0.00	0.00	0.00	3.00	5.00	0.00	0.00	50.36	57.76	0.80	1	0	0	1	0	1	0	5	1	0	0	0	-99
320	0.00	0.00	0.00	0.00	0.00	-99.00	0	22.00	1.00	1.0	3.0	1.00	0.00	29770	44.81	5.00	0.00	0.00	1.00	0.00	1.00	1.00	0.00	0.00	0.00	0.00	0.00	0.00	0.00	14.00	16.00	1.00	1.00	55.03	58.52	0.87	1	0	1	0	0	1	0	3	1	0	0	0	-99
321	0.00	0.00	0.00	0.00	0.00	-99.00	0	22.00	1.00	0.0	3.0	0.00	0.00	103453	24.33	0.00	0.00	0.00	0.00	0.00	0.00	0.00	0.00	0.00	0.00	0.00	0.00	0.00	0.00	0.00	0.00	0.00	0.00	56.98	44.99	0.76	0	0	0	0	0	0	1	1	1	0	0	0	-99
322	0.00	0.00	0.00	0.00	0.00	-99.00	0	22.00	2.00	0.0	1.0	1.00	0.00	59883	47.20	4.00	1.00	1.00	0.00	0.00	0.00	0.00	0.00	0.00	0.00	1.00	0.00	0.00	0.00	17.00	15.00	1.00	1.00	34.17	28.29	0.52	1	0	1	0	0	0	0	2	1	1	1	0	-99
323	0.00	0.00	0.00	0.00	0.00	-99.00	0	22.00	1.00	0.0	3.0	0.00	1.00	41760	23.46	1.00	0.00	0.00	0.00	0.00	0.00	0.00	0.00	0.00	0.00	0.00	0.00	0.00	0.00	14.00	13.00	1.00	1.00	35.80	35.89	0.53	0	0	0	1	0	0	0	2	0	1	0	0	-99
324	0.00	0.00	0.00	0.00	0.00	-99.00	0	22.00	2.00	0.0	2.0	0.00	0.00	64128	21.48	5.00	1.00	1.00	0.00	1.00	0.00	1.00	0.00	0.00	0.00	0.00	0.00	0.00	0.00	14.00	15.00	1.00	1.00	39.35	24.01	0.54	0	0	0	0	0	0	0	3	0	0	0	1	-99
325	0.00	0.00	0.00	0.00	0.00	-99.00	0	22.00	1.00	0.0	3.0	1.00	0.00	99604	21.38	1.00	0.00	0.00	0.00	1.00	0.00	0.00	0.00	0.00	0.00	0.00	0.00	0.00	0.00	16.00	19.00	1.00	1.00	39.25	34.05	0.56	0	0	0	0	0	0	0	3	0	0	0	1	-99
326	0.00	0.00	0.00	0.00	0.00	-99.00	0	22.00	2.00	0.0	3.0	1.00	0.00	85811	27.44	5.00	0.00	1.00	1.00	1.00	0.00	0.00	0.00	0.00	0.00	0.00	0.00	0.00	1.00	7.00	5.00	0.00	0.00	34.93	39.40	0.57	1	1	0	0	0	0	0	3	0	1	0	0	-99
327	0.00	0.00	0.00	0.00	0.00	-99.00	0	22.00	2.00	0.0	2.0	1.00	0.00	32525	17.72	0.00	0.00	0.00	0.00	0.00	0.00	0.00	0.00	0.00	0.00	0.00	0.00	0.00	0.00	14.00	9.00	1.00	0.00	47.50	29.61	0.58	0	0	0	0	0	0	0	4	0	0	0	1	-99
328	0.00	0.00	0.00	0.00	0.00	-99.00	0	22.00	2.00	0.0	3.0	0.00	0.00	58471	27.72	4.00	1.00	1.00	1.00	0.00	1.00	0.00	0.00	0.00	0.00	0.00	0.00	0.00	0.00	11.00	13.00	1.00	1.00	32.54	42.95	0.58	1	0	1	0	0	0	0	2	0	1	0	0	-99
329	0.00	0.00	0.00	0.00	0.00	-99.00	0	22.00	1.00	0.0	1.0	0.00	0.00	53696	20.60	4.00	1.00	1.00	1.00	0.00	0.00	0.00	0.00	0.00	0.00	0.00	0.00	0.00	0.00	11.00	13.00	1.00	1.00	46.59	27.67	0.59	0	0	0	1	0	0	0	5	0	0	0	1	-99
330	0.00	0.00	0.00	0.00	0.00	-99.00	0	22.00	3.00	0.0	3.0	1.00	0.00	28385	20.50	2.00	0.00	0.00	0.00	1.00	0.00	0.00	0.00	0.00	0.00	0.00	0.00	0.00	0.00	7.00	10.00	0.00	1.00	48.84	27.11	0.59	1	0	1	0	0	0	0	3	0	0	0	1	-99
331	0.00	0.00	0.00	0.00	0.00	-99.00	0	22.00	3.00	1.0	4.0	1.00	0.00	51232	29.95	7.00	1.00	1.00	1.00	1.00	1.00	1.00	0.00	0.00	0.00	0.00	0.00	0.00	0.00	14.00	19.00	1.00	1.00	43.00	31.86	0.60	0	0	0	0	0	0	0	3	0	0	1	0	-99
332	0.00	0.00	0.00	0.00	0.00	-99.00	0	22.00	2.00	0.0	2.0	0.00	0.00	49351	18.24	9.00	1.00	1.00	1.00	1.00	1.00	1.00	0.00	0.00	0.00	0.00	0.00	0.00	0.00	13.00	17.00	1.00	1.00	48.60	31.03	0.60	0	0	1	1	0	0	0	3	0	0	0	1	-99
333	0.00	0.00	0.00	0.00	0.00	-99.00	0	22.00	2.00	0.0	2.0	0.00	0.00	37912	18.71	1.00	0.00	1.00	0.00	0.00	0.00	0.00	0.00	0.00	0.00	0.00	0.00	0.00	0.00	12.00	11.00	1.00	1.00	44.67	35.72	0.60	0	0	0	0	0	0	0	1	1	0	0	0	-99
334	0.00	0.00	0.00	0.00	0.00	-99.00	0	22.00	1.00	0.0	2.0	0.00	0.00	70520	29.28	1.00	0.00	0.00	0.00	0.00	0.00	0.00	0.00	0.00	0.00	0.00	0.00	0.00	0.00	5.00	0.00	0.00	0.00	43.27	44.40	0.62	0	0	0	0	0	0	0	1	0	0	0	1	-99
335	0.00	0.00	0.00	0.00	0.00	-99.00	0	22.00	1.00	0.0	1.0	1.00	0.00	98207	13.50	4.00	1.00	0.00	1.00	0.00	1.00	0.00	0.00	1.00	0.00	0.00	0.00	0.00	0.00	11.00	15.00	1.00	1.00	51.56	25.22	0.62	0	0	0	0	0	0	0	2	0	0	0	1	-99
336	0.00	0.00	0.00	0.00	0.00	-99.00	0	22.00	2.00	0.0	3.0	1.00	1.00	83316	28.08	4.00	1.00	1.00	0.00	0.00	0.00	0.00	1.00	0.00	0.00	0.00	0.00	0.00	1.00	7.00	6.00	0.00	0.00	33.87	48.91	0.62	1	1	1	0	0	0	0	3	0	0	0	1	-99
337	0.00	0.00	0.00	0.00	0.00	-99.00	0	22.00	2.00	0.0	3.0	1.00	0.00	93290	14.41	7.00	1.00	1.00	0.00	1.00	0.00	1.00	0.00	0.00	0.00	0.00	0.00	0.00	0.00	16.00	22.00	1.00	1.00	59.94	27.73	0.63	0	0	0	0	0	0	0	3	0	0	0	1	-99
338	0.00	0.00	0.00	0.00	0.00	-99.00	0	22.00	2.00	0.0	1.0	1.00	1.00	85000	22.86	0.00	0.00	0.00	0.00	0.00	0.00	0.00	0.00	0.00	0.00	0.00	0.00	0.00	0.00	0.00	0.00	0.00	0.00	46.28	38.93	0.64	0	0	0	1	0	0	0	2	0	0	0	1	-99
339	0.00	0.00	0.00	0.00	0.00	-99.00	0	22.00	2.00	1.0	3.0	1.00	0.00	40890	29.28	4.00	0.00	0.00	1.00	0.00	1.00	0.00	0.00	0.00	0.00	0.00	0.00	0.00	0.00	3.00	3.00	0.00	0.00	42.26	44.48	0.64	0	1	0	0	0	0	0	4	0	0	0	1	-99
340	0.00	0.00	0.00	0.00	0.00	-99.00	0	22.00	3.00	1.0	1.0	1.00	0.00	34937	29.28	3.00	1.00	1.00	0.00	0.00	0.00	0.00	0.00	0.00	0.00	0.00	0.00	0.00	0.00	12.00	10.00	1.00	1.00	42.38	42.83	0.65	0	0	0	0	0	0	0	3	0	0	0	1	-99
341	0.00	0.00	0.00	0.00	0.00	-99.00	0	22.00	2.00	0.0	1.0	1.00	1.00	82388	28.89	12.00	1.00	1.00	1.00	1.00	1.00	0.00	0.00	1.00	0.00	0.00	0.00	0.00	0.00	21.00	16.00	1.00	1.00	47.83	41.05	0.65	0	0	1	1	0	0	0	5	0	0	0	1	-99
342	0.00	0.00	0.00	0.00	0.00	-99.00	0	22.00	2.00	0.0	2.0	1.00	1.00	59373	36.02	2.00	1.00	1.00	0.00	0.00	0.00	0.00	0.00	0.00	0.00	0.00	0.00	0.00	0.00	11.00	15.00	1.00	1.00	59.21	27.35	0.66	1	0	0	0	0	0	0	4	0	1	0	0	-99
343	0.00	0.00	0.00	0.00	0.00	-99.00	0	22.00	1.00	0.0	3.0	1.00	1.00	69367	25.33	5.00	1.00	1.00	0.00	1.00	0.00	0.00	0.00	0.00	0.00	0.00	0.00	0.00	0.00	18.00	17.00	1.00	1.00	53.19	35.67	0.67	1	0	0	1	0	0	0	5	0	0	0	1	-99
344	0.00	0.00	0.00	0.00	0.00	-99.00	0	22.00	2.00	0.0	2.0	0.00	0.00	46324	23.91	10.00	1.00	1.00	1.00	1.00	1.00	1.00	0.00	0.00	0.00	0.00	0.00	0.00	0.00	13.00	11.00	1.00	1.00	49.03	37.48	0.67	0	0	0	1	0	0	0	3	0	0	0	1	-99
345	0.00	0.00	0.00	0.00	0.00	-99.00	0	22.00	2.00	0.0	4.0	1.00	0.00	60268	28.34	6.00	1.00	1.00	1.00	1.00	0.00	1.00	0.00	0.00	0.00	0.00	0.00	0.00	0.00	8.00	7.00	0.00	0.00	57.37	27.90	0.67	0	0	1	0	0	0	0	3	0	0	0	1	-99
346	0.00	0.00	0.00	0.00	0.00	-99.00	0	22.00	3.00	1.0	4.0	1.00	1.00	71388	32.92	5.00	1.00	1.00	1.00	1.00	0.00	0.00	0.00	0.00	0.00	0.00	0.00	0.00	0.00	8.00	9.00	0.00	0.00	49.81	39.57	0.67	1	0	0	0	0	0	0	2	0	1	0	0	-99
347	0.00	0.00	0.00	0.00	0.00	-99.00	0	22.00	2.00	0.0	3.0	0.00	0.00	95275	21.80	4.00	0.00	1.00	0.00	1.00	0.00	0.00	0.00	0.00	0.00	0.00	0.00	0.00	0.00	4.00	3.00	0.00	0.00	42.62	49.34	0.68	1	0	1	0	0	0	0	5	0	0	0	1	-99
348	0.00	0.00	0.00	0.00	0.00	-99.00	0	22.00	2.00	0.0	2.0	0.00	0.00	61875	25.79	8.00	1.00	1.00	0.00	0.00	1.00	1.00	0.00	1.00	0.00	0.00	1.00	0.00	0.00	5.00	14.00	0.00	1.00	59.97	29.34	0.68	1	0	0	0	0	0	0	5	0	0	0	1	-99
349	0.00	0.00	0.00	0.00	0.00	-99.00	0	22.00	1.00	0.0	3.0	1.00	0.00	35184	42.51	5.00	1.00	1.00	0.00	0.00	1.00	0.00	1.00	1.00	0.00	0.00	0.00	0.00	0.00	6.00	6.00	0.00	0.00	51.36	42.99	0.71	0	0	0	0	0	0	0	5	1	1	0	0	-99
350	0.00	0.00	0.00	0.00	0.00	-99.00	0	22.00	2.00	0.0	2.0	0.00	0.00	64195	40.35	4.00	1.00	0.00	1.00	0.00	1.00	0.00	0.00	1.00	0.00	0.00	0.00	0.00	0.00	6.00	18.00	0.00	1.00	51.63	44.15	0.72	1	0	0	0	0	0	0	3	0	0	0	1	-99
351	0.00	0.00	0.00	0.00	0.00	-99.00	0	22.00	1.00	0.0	3.0	1.00	1.00	34475	37.10	0.00	0.00	0.00	0.00	0.00	0.00	0.00	0.00	0.00	0.00	0.00	0.00	0.00	0.00	7.00	7.00	0.00	0.00	46.32	49.94	0.73	0	0	0	0	0	0	0	4	0	0	0	1	-99
352	0.00	0.00	0.00	0.00	0.00	-99.00	0	22.00	2.00	0.0	3.0	1.00	0.00	46321	21.03	2.00	0.00	0.00	0.00	0.00	1.00	0.00	0.00	0.00	0.00	0.00	0.00	0.00	0.00	6.00	4.00	0.00	0.00	47.26	50.45	0.73	1	0	0	0	0	0	0	3	0	0	0	1	-99
353	0.00	0.00	0.00	0.00	0.00	-99.00	0	22.00	1.00	0.0	3.0	1.00	1.00	41699	26.78	0.00	0.00	0.00	0.00	0.00	0.00	0.00	0.00	0.00	0.00	0.00	0.00	0.00	0.00	0.00	2.00	0.00	0.00	36.05	64.64	0.73	0	0	0	0	0	0	0	2	0	1	0	0	-99
354	0.00	0.00	0.00	0.00	0.00	-99.00	0	22.00	2.00	1.0	3.0	1.00	0.00	79466	20.12	2.00	1.00	1.00	0.00	0.00	0.00	0.00	0.00	0.00	0.00	0.00	0.00	0.00	0.00	9.00	14.00	0.00	1.00	59.69	43.18	0.75	0	0	0	0	0	0	0	3	0	0	0	1	-99
355	0.00	0.00	0.00	0.00	0.00	-99.00	0	22.00	1.00	0.0	3.0	1.00	1.00	64759	29.93	2.00	0.00	0.00	1.00	0.00	0.00	0.00	0.00	1.00	0.00	0.00	0.00	0.00	0.00	5.00	8.00	0.00	0.00	53.94	47.34	0.76	1	0	0	0	0	0	0	5	0	0	0	1	-99
356	0.00	0.00	0.00	0.00	0.00	-99.00	0	22.00	3.00	0.0	3.0	1.00	0.00	81381	26.60	3.00	0.00	0.00	0.00	1.00	1.00	0.00	0.00	0.00	0.00	0.00	0.00	0.00	0.00	4.00	11.00	0.00	1.00	58.00	47.74	0.79	0	0	0	0	0	0	0	5	0	0	0	1	-99
357	0.00	0.00	0.00	0.00	0.00	-99.00	0	22.00	1.00	0.0	2.0	1.00	0.00	64194	20.88	2.00	0.00	0.00	0.00	1.00	1.00	0.00	0.00	0.00	0.00	0.00	0.00	0.00	0.00	3.00	4.00	0.00	0.00	58.86	46.24	0.79	0	0	0	0	0	0	0	5	0	0	0	1	-99
358	0.00	0.00	0.00	0.00	0.00	-99.00	0	22.00	1.00	0.0	3.0	0.00	0.00	79924	20.20	5.00	0.00	1.00	0.00	1.00	1.00	1.00	0.00	0.00	0.00	1.00	0.00	0.00	0.00	3.00	10.00	0.00	1.00	56.73	54.14	0.83	1	0	0	0	0	0	0	3	1	1	1	0	-99
359	0.00	0.00	0.00	0.00	0.00	-99.00	0	22.00	1.00	0.0	1.0	1.00	0.00	44905	28.53	0.00	0.00	0.00	0.00	0.00	0.00	0.00	0.00	0.00	0.00	0.00	0.00	0.00	0.00	0.00	0.00	0.00	0.00	55.62	60.16	0.89	0	0	0	0	0	0	0	5	0	0	0	1	-99
360	0.00	0.00	0.00	0.00	0.00	-99.00	0	23.00	3.00	1.0	1.0	0.00	0.00	43808	33.97	15.00	1.00	1.00	1.00	1.00	1.00	1.00	1.00	1.00	1.00	1.00	0.00	0.00	1.00	14.00	18.00	1.00	1.00	50.73	30.59	0.60	0	0	1	1	0	1	1	5	0	0	0	1	-99
361	0.00	0.00	0.00	0.00	0.00	-99.00	0	23.00	2.00	0.0	3.0	0.00	0.00	47688	22.46	4.00	1.00	1.00	0.00	1.00	0.00	0.00	0.00	0.00	0.00	0.00	0.00	0.00	0.00	16.00	21.00	1.00	1.00	44.60	23.79	0.55	0	1	1	1	0	1	0	3	1	0	0	0	-99
362	0.00	0.00	0.00	0.00	0.00	-99.00	0	23.00	3.00	0.0	3.0	0.00	0.00	62697	19.22	2.00	0.00	0.00	1.00	0.00	0.00	0.00	0.00	0.00	0.00	0.00	0.00	0.00	0.00	14.00	16.00	1.00	1.00	43.27	35.22	0.61	0	0	0	1	0	1	0	3	0	0	0	1	-99
363	0.00	0.00	0.00	0.00	0.00	-99.00	0	23.00	2.00	0.0	3.0	1.00	0.00	56655	27.34	5.00	1.00	1.00	1.00	1.00	0.00	0.00	0.00	0.00	0.00	1.00	0.00	0.00	0.00	14.00	14.00	1.00	1.00	59.29	34.29	0.69	1	1	0	0	0	1	0	3	0	0	0	1	-99
364	0.00	0.00	0.00	0.00	0.00	-99.00	0	23.00	2.00	0.0	3.0	1.00	0.00	25806	23.29	7.00	1.00	1.00	1.00	0.00	0.00	1.00	0.00	0.00	0.00	0.00	0.00	0.00	0.00	18.00	19.00	1.00	1.00	26.83	30.96	0.48	0	1	1	0	0	1	0	4	0	0	0	1	-99
365	0.00	0.00	0.00	0.00	0.00	-99.00	0	23.00	1.00	0.0	3.0	1.00	0.00	36742	22.71	6.00	0.00	0.00	0.00	1.00	0.00	0.00	0.00	1.00	0.00	0.00	1.00	0.00	0.00	4.00	1.00	0.00	0.00	54.35	51.64	0.80	0	1	0	1	0	1	0	3	0	0	0	1	-99
366	0.00	0.00	0.00	0.00	0.00	-99.00	0	23.00	2.00	0.0	4.0	0.00	0.00	57855	34.18	3.00	0.00	0.00	1.00	1.00	1.00	0.00	0.00	0.00	0.00	0.00	0.00	0.00	0.00	0.00	0.00	0.00	0.00	49.60	63.70	0.86	1	0	0	0	0	1	0	5	0	0	0	1	-99
367	0.00	0.00	0.00	0.00	0.00	-99.00	0	23.00	2.00	1.0	2.0	1.00	0.00	57597	31.32	2.00	0.00	0.00	1.00	0.00	1.00	0.00	0.00	0.00	0.00	0.00	0.00	0.00	0.00	1.00	6.00	0.00	0.00	52.85	56.97	0.86	1	0	1	0	0	0	1	5	0	0	0	1	-99
368	0.00	0.00	0.00	0.00	0.00	-99.00	0	23.00	2.00	1.0	4.0	1.00	1.00	66114	21.73	2.00	0.00	0.00	1.00	0.00	0.00	0.00	0.00	0.00	0.00	0.00	0.00	0.00	0.00	9.00	17.00	0.00	1.00	33.15	26.51	0.50	1	1	0	0	0	0	0	5	0	0	0	1	-99
369	0.00	0.00	0.00	0.00	0.00	-99.00	0	23.00	2.00	0.0	4.0	1.00	0.00	147358	24.56	7.00	1.00	1.00	1.00	0.00	0.00	1.00	1.00	1.00	0.00	0.00	0.00	0.00	2.00	15.00	26.00	1.00	1.00	38.40	27.98	0.53	1	0	0	0	0	0	0	3	0	0	0	1	-99
370	0.00	0.00	0.00	0.00	0.00	-99.00	0	23.00	1.00	0.0	3.0	1.00	1.00	39073	34.75	10.00	1.00	1.00	1.00	0.00	1.00	1.00	0.00	1.00	0.00	1.00	1.00	0.00	0.00	14.00	15.00	1.00	1.00	40.67	25.55	0.54	1	0	1	0	0	0	0	2	0	1	1	0	-99
371	0.00	0.00	0.00	0.00	0.00	-99.00	0	23.00	2.00	0.0	2.0	0.00	1.00	52076	33.28	7.00	1.00	1.00	1.00	0.00	0.00	1.00	1.00	0.00	0.00	0.00	0.00	0.00	0.00	13.00	19.00	1.00	1.00	22.90	45.47	0.54	1	0	0	0	0	0	0	2	0	0	1	0	-99
372	0.00	0.00	0.00	0.00	0.00	-99.00	0	23.00	3.00	0.0	2.0	0.00	1.00	109323	24.56	9.00	1.00	1.00	0.00	0.00	0.00	1.00	0.00	0.00	0.00	0.00	1.00	0.00	0.00	14.00	13.00	1.00	1.00	32.40	40.90	0.56	0	0	0	1	0	0	0	2	1	1	1	0	-99
373	0.00	0.00	0.00	0.00	0.00	-99.00	0	23.00	2.00	0.0	1.0	0.00	0.00	55023	23.83	14.00	1.00	1.00	1.00	1.00	1.00	1.00	0.00	1.00	0.00	0.00	1.00	0.00	0.00	6.00	5.00	0.00	0.00	33.12	34.88	0.56	1	1	1	0	0	0	0	4	0	0	0	1	-99
374	0.00	0.00	0.00	0.00	0.00	-99.00	0	23.00	2.00	0.0	2.0	0.00	0.00	70533	21.21	5.00	1.00	1.00	1.00	0.00	1.00	0.00	0.00	0.00	0.00	0.00	0.00	0.00	0.00	9.00	13.00	0.00	1.00	47.61	25.17	0.56	1	0	0	0	0	0	0	2	0	0	0	1	-99
375	0.00	0.00	0.00	0.00	0.00	-99.00	0	23.00	2.00	0.0	2.0	0.00	0.00	66920	25.68	4.00	1.00	1.00	0.00	0.00	0.00	1.00	0.00	0.00	0.00	0.00	0.00	0.00	0.00	7.00	7.00	0.00	0.00	28.05	47.37	0.57	0	0	1	1	0	0	0	3	0	0	0	1	-99
376	0.00	0.00	0.00	0.00	0.00	-99.00	0	23.00	2.00	1.0	3.0	1.00	0.00	53238	18.88	1.00	0.00	0.00	0.00	0.00	0.00	0.00	0.00	0.00	0.00	0.00	0.00	0.00	0.00	21.00	27.00	1.00	1.00	36.58	45.62	0.57	0	0	0	0	0	0	0	1	0	0	0	1	-99
377	0.00	0.00	0.00	0.00	0.00	-99.00	0	23.00	2.00	0.0	4.0	0.00	0.00	29696	16.64	7.00	1.00	1.00	1.00	1.00	0.00	1.00	0.00	0.00	0.00	0.00	0.00	0.00	0.00	8.00	15.00	0.00	1.00	42.64	32.02	0.57	0	0	0	0	0	0	0	3	1	0	0	0	-99
378	0.00	0.00	0.00	0.00	0.00	-99.00	0	23.00	2.00	0.0	3.0	0.00	0.00	63438	33.28	11.00	1.00	1.00	1.00	1.00	1.00	1.00	1.00	0.00	0.00	0.00	0.00	1.00	0.00	18.00	22.00	1.00	1.00	42.91	34.92	0.58	1	0	0	0	0	0	0	5	0	0	0	1	-99
379	0.00	0.00	0.00	0.00	0.00	-99.00	0	23.00	1.00	0.0	4.0	1.00	0.00	59220	30.78	0.00	0.00	0.00	0.00	0.00	0.00	0.00	0.00	0.00	0.00	0.00	0.00	0.00	0.00	0.00	3.00	0.00	0.00	40.43	35.87	0.58	0	0	0	0	0	0	0	3	0	0	0	1	-99
380	0.00	0.00	0.00	0.00	0.00	-99.00	0	23.00	1.00	0.0	3.0	1.00	0.00	85312	19.66	0.00	0.00	0.00	0.00	0.00	0.00	0.00	0.00	0.00	0.00	0.00	0.00	0.00	0.00	7.00	8.00	0.00	0.00	42.64	37.33	0.59	0	0	0	1	0	0	0	2	0	0	0	1	-99
381	0.00	0.00	0.00	0.00	0.00	-99.00	0	23.00	1.00	0.0	4.0	0.00	0.00	50122	18.95	2.00	0.00	0.00	0.00	0.00	0.00	1.00	0.00	0.00	0.00	0.00	0.00	0.00	0.00	13.00	13.00	1.00	1.00	40.68	35.44	0.59	0	0	0	0	0	0	0	3	0	0	0	1	-99
382	0.00	0.00	0.00	0.00	0.00	-99.00	0	23.00	2.00	0.0	2.0	1.00	0.00	83916	20.37	0.00	0.00	0.00	0.00	0.00	0.00	0.00	0.00	0.00	0.00	0.00	0.00	0.00	0.00	4.00	19.00	0.00	1.00	52.99	25.37	0.60	0	0	0	0	0	0	0	5	0	0	0	1	-99
383	0.00	0.00	0.00	0.00	0.00	-99.00	0	23.00	1.00	0.0	2.0	0.00	0.00	39116	47.92	4.00	1.00	0.00	0.00	0.00	0.00	0.00	0.00	1.00	0.00	1.00	0.00	0.00	0.00	11.00	6.00	1.00	0.00	39.21	37.81	0.60	0	0	0	0	0	0	0	5	0	0	0	1	-99
384	0.00	0.00	0.00	0.00	0.00	-99.00	0	23.00	3.00	0.0	2.0	1.00	0.00	55420	16.79	7.00	1.00	1.00	1.00	1.00	1.00	1.00	0.00	0.00	0.00	0.00	0.00	0.00	0.00	16.00	24.00	1.00	1.00	57.05	20.00	0.61	1	0	0	0	0	0	0	3	1	1	0	0	-99
385	0.00	0.00	0.00	0.00	0.00	-99.00	0	23.00	2.00	0.0	3.0	1.00	0.00	63441	38.73	2.00	0.00	1.00	0.00	0.00	0.00	0.00	0.00	0.00	0.00	0.00	0.00	0.00	0.00	9.00	5.00	0.00	0.00	52.02	25.79	0.61	1	0	0	0	0	0	0	3	0	0	0	1	-99
386	0.00	0.00	0.00	0.00	0.00	-99.00	0	23.00	2.00	0.0	4.0	1.00	0.00	72107	27.39	10.00	1.00	1.00	1.00	1.00	1.00	1.00	0.00	1.00	0.00	1.00	1.00	0.00	0.00	17.00	13.00	1.00	1.00	50.66	32.79	0.62	0	0	0	0	0	0	0	3	0	0	0	1	-99
387	0.00	0.00	0.00	0.00	0.00	-99.00	0	23.00	2.00	0.0	1.0	1.00	0.00	59219	25.60	4.00	1.00	1.00	0.00	1.00	1.00	0.00	0.00	0.00	0.00	0.00	0.00	0.00	0.00	14.00	17.00	1.00	1.00	55.96	30.24	0.63	0	1	0	0	1	0	0	5	0	0	0	1	-99
388	0.00	0.00	0.00	0.00	0.00	-99.00	0	23.00	2.00	0.0	2.0	0.00	0.00	55190	19.13	6.00	1.00	1.00	1.00	1.00	0.00	1.00	0.00	0.00	0.00	0.00	0.00	0.00	0.00	21.00	21.00	1.00	1.00	55.96	28.31	0.63	0	0	0	0	0	0	0	2	0	0	0	1	-99
389	0.00	0.00	0.00	0.00	0.00	-99.00	0	23.00	1.00	0.0	3.0	0.00	0.00	46595	23.77	4.00	1.00	1.00	1.00	0.00	0.00	0.00	0.00	1.00	0.00	0.00	0.00	0.00	0.00	8.00	9.00	0.00	0.00	45.38	40.37	0.63	1	0	0	0	0	0	0	3	0	0	0	1	-99
390	0.00	0.00	0.00	0.00	0.00	-99.00	0	23.00	2.00	0.0	2.0	1.00	0.00	73992	34.11	6.00	1.00	1.00	1.00	1.00	0.00	1.00	0.00	0.00	0.00	0.00	1.00	0.00	0.00	15.00	6.00	1.00	0.00	50.07	29.74	0.63	0	1	0	0	0	0	0	4	0	0	0	1	-99
391	0.00	0.00	0.00	0.00	0.00	-99.00	0	23.00	1.00	0.0	3.0	1.00	0.00	45753	44.59	5.00	1.00	0.00	0.00	0.00	0.00	0.00	0.00	0.00	0.00	0.00	0.00	0.00	0.00	11.00	12.00	1.00	1.00	47.25	36.77	0.64	0	1	0	0	1	0	0	2	0	1	0	0	-99
392	0.00	0.00	0.00	0.00	0.00	-99.00	0	23.00	2.00	1.0	4.0	1.00	1.00	38750	20.78	8.00	1.00	1.00	0.00	1.00	1.00	1.00	0.00	1.00	0.00	0.00	1.00	0.00	0.00	6.00	12.00	0.00	1.00	49.29	34.99	0.64	0	0	0	0	0	0	0	3	1	1	1	0	-99
393	0.00	0.00	0.00	0.00	0.00	-99.00	0	23.00	2.00	1.0	3.0	0.00	0.00	54513	24.33	5.00	1.00	1.00	1.00	0.00	0.00	0.00	0.00	0.00	0.00	0.00	1.00	0.00	0.00	15.00	11.00	1.00	1.00	39.89	42.95	0.65	0	0	0	0	0	0	0	4	0	0	0	1	-99
394	0.00	0.00	0.00	0.00	0.00	-99.00	0	23.00	3.00	0.0	3.0	1.00	0.00	67736	20.36	2.00	1.00	1.00	0.00	0.00	0.00	0.00	0.00	0.00	0.00	0.00	0.00	0.00	0.00	14.00	8.00	1.00	0.00	55.29	29.62	0.65	1	0	0	0	0	0	0	4	1	0	0	0	-99
395	0.00	0.00	0.00	0.00	0.00	-99.00	0	23.00	2.00	0.0	3.0	1.00	1.00	59042	23.03	5.00	1.00	1.00	1.00	0.00	1.00	1.00	0.00	0.00	0.00	0.00	0.00	0.00	0.00	4.00	6.00	0.00	0.00	52.30	35.87	0.66	1	0	0	0	0	0	0	5	0	0	0	0	-99
396	0.00	0.00	0.00	0.00	0.00	-99.00	0	23.00	1.00	0.0	3.0	0.00	0.00	41854	34.51	7.00	1.00	0.00	1.00	0.00	0.00	0.00	0.00	0.00	0.00	1.00	1.00	0.00	0.00	8.00	9.00	0.00	0.00	49.60	36.23	0.67	0	0	0	0	0	0	0	3	0	0	0	1	-99
397	0.00	0.00	0.00	0.00	0.00	-99.00	0	23.00	2.00	0.0	2.0	1.00	0.00	52609	21.14	4.00	1.00	1.00	1.00	1.00	0.00	0.00	0.00	0.00	0.00	0.00	0.00	0.00	0.00	6.00	8.00	0.00	0.00	54.29	36.44	0.67	0	0	0	1	0	0	0	3	1	1	1	0	-99
398	0.00	0.00	0.00	0.00	0.00	-99.00	0	23.00	1.00	0.0	2.0	0.00	0.00	59435	17.23	4.00	0.00	1.00	0.00	1.00	1.00	1.00	0.00	0.00	0.00	0.00	0.00	0.00	0.00	14.00	9.00	1.00	0.00	56.34	34.39	0.68	0	0	0	0	0	0	0	3	0	0	0	1	-99
399	0.00	0.00	0.00	0.00	0.00	-99.00	0	23.00	1.00	0.0	3.0	1.00	1.00	36915	16.57	1.00	1.00	0.00	0.00	0.00	0.00	0.00	0.00	0.00	0.00	0.00	0.00	0.00	0.00	5.00	14.00	0.00	1.00	54.54	36.68	0.68	0	0	0	0	0	0	0	4	0	0	0	1	-99
400	0.00	0.00	0.00	0.00	0.00	-99.00	0	23.00	2.00	1.0	4.0	1.00	0.00	40489	40.39	6.00	1.00	1.00	1.00	1.00	0.00	0.00	0.00	0.00	0.00	0.00	0.00	0.00	0.00	2.00	1.00	0.00	0.00	43.32	46.55	0.68	1	1	1	0	0	0	0	4	0	0	0	1	-99
401	0.00	0.00	0.00	0.00	0.00	-99.00	0	23.00	2.00	0.0	1.0	1.00	1.00	95900	24.03	3.00	0.00	1.00	1.00	0.00	1.00	0.00	0.00	0.00	0.00	0.00	0.00	0.00	0.00	6.00	2.00	0.00	0.00	53.31	38.39	0.68	0	0	0	0	0	0	0	2	0	1	0	0	-99
402	0.00	0.00	0.00	0.00	0.00	-99.00	0	23.00	1.00	0.0	1.0	1.00	0.00	69385	29.28	1.00	0.00	1.00	0.00	0.00	0.00	0.00	0.00	0.00	0.00	0.00	0.00	0.00	0.00	6.00	8.00	0.00	0.00	52.87	39.55	0.69	0	0	0	0	0	0	0	3	0	0	0	1	-99
403	0.00	0.00	0.00	0.00	0.00	-99.00	0	23.00	3.00	0.0	3.0	1.00	1.00	80839	33.98	0.00	0.00	0.00	0.00	0.00	0.00	0.00	0.00	0.00	0.00	0.00	0.00	0.00	0.00	0.00	14.00	0.00	1.00	52.83	41.58	0.69	1	0	0	0	0	0	0	5	0	0	1	0	-99
404	0.00	0.00	0.00	0.00	0.00	-99.00	0	23.00	2.00	1.0	4.0	0.00	0.00	51516	35.42	3.00	1.00	1.00	0.00	0.00	0.00	1.00	0.00	0.00	0.00	0.00	0.00	0.00	0.00	8.00	17.00	0.00	1.00	55.58	37.19	0.70	0	0	0	0	0	0	0	3	0	0	0	1	-99
405	0.00	0.00	0.00	0.00	0.00	-99.00	0	23.00	1.00	0.0	1.0	1.00	0.00	29579	21.21	4.00	1.00	1.00	1.00	0.00	0.00	0.00	0.00	1.00	0.00	0.00	0.00	0.00	0.00	3.00	2.00	0.00	0.00	50.30	46.38	0.71	0	0	1	1	0	0	0	5	0	0	0	1	-99
406	0.00	0.00	0.00	0.00	0.00	-99.00	0	23.00	3.00	0.0	2.0	1.00	0.00	57106	23.62	4.00	1.00	1.00	0.00	1.00	1.00	0.00	0.00	0.00	0.00	0.00	0.00	0.00	0.00	6.00	5.00	0.00	0.00	54.20	43.72	0.71	1	0	0	0	0	0	0	3	1	0	0	0	-99
407	0.00	0.00	0.00	0.00	0.00	-99.00	0	23.00	2.00	1.0	4.0	1.00	0.00	30196	29.29	4.00	0.00	1.00	1.00	1.00	1.00	0.00	0.00	0.00	0.00	0.00	0.00	0.00	0.00	8.00	8.00	0.00	0.00	47.02	47.23	0.71	0	0	0	0	0	0	0	3	0	0	0	1	-99
408	0.00	0.00	0.00	0.00	0.00	-99.00	0	23.00	1.00	0.0	4.0	1.00	0.00	40940	26.57	3.00	1.00	1.00	0.00	1.00	0.00	0.00	0.00	0.00	0.00	0.00	0.00	0.00	0.00	8.00	16.00	0.00	1.00	54.32	45.51	0.76	1	0	0	0	0	0	0	3	0	0	0	1	-99
409	0.00	0.00	0.00	0.00	0.00	-99.00	0	23.00	2.00	0.0	2.0	0.00	0.00	66080	20.97	0.00	0.00	0.00	0.00	0.00	0.00	0.00	0.00	0.00	0.00	0.00	0.00	0.00	0.00	7.00	8.00	0.00	0.00	58.40	46.97	0.77	0	0	0	0	0	0	0	3	0	0	0	1	-99
410	0.00	0.00	0.00	0.00	0.00	-99.00	0	23.00	1.00	0.0	1.0	1.00	0.00	29136	23.46	4.00	0.00	1.00	1.00	1.00	0.00	1.00	0.00	0.00	0.00	0.00	0.00	0.00	0.00	6.00	5.00	0.00	0.00	59.44	46.76	0.78	1	0	1	0	0	0	0	2	0	1	0	0	-99
411	0.00	0.00	0.00	0.00	0.00	-99.00	0	23.00	2.00	1.0	4.0	1.00	1.00	106347	27.45	4.00	0.00	1.00	0.00	1.00	0.00	0.00	0.00	1.00	0.00	0.00	1.00	0.00	0.00	6.00	4.00	0.00	0.00	51.42	53.80	0.78	1	0	0	0	0	0	0	4	0	0	0	1	-99
412	0.00	0.00	0.00	0.00	0.00	-99.00	0	23.00	2.00	1.0	4.0	0.00	0.00	53882	19.66	1.00	0.00	0.00	0.00	0.00	0.00	1.00	0.00	0.00	0.00	0.00	0.00	0.00	0.00	2.00	7.00	0.00	0.00	58.05	45.89	0.79	0	0	0	0	0	0	0	5	0	0	0	1	-99
413	0.00	0.00	0.00	0.00	0.00	-99.00	0	23.00	2.00	0.0	2.0	1.00	1.00	77461	21.21	5.00	0.00	1.00	0.00	1.00	1.00	0.00	0.00	0.00	0.00	0.00	0.00	0.00	1.00	0.00	0.00	0.00	0.00	50.76	54.83	0.79	1	0	0	0	0	0	0	4	1	0	1	0	-99
414	0.00	0.00	0.00	0.00	0.00	-99.00	0	23.00	3.00	0.0	1.0	1.00	0.00	84713	27.07	1.00	0.00	1.00	0.00	0.00	0.00	0.00	0.00	0.00	0.00	0.00	0.00	0.00	0.00	6.00	7.00	0.00	0.00	52.26	52.43	0.80	0	0	0	0	0	0	0	3	0	1	0	0	-99
415	0.00	0.00	0.00	0.00	0.00	-99.00	0	23.00	3.00	0.0	1.0	0.00	1.00	26726	21.92	0.00	0.00	0.00	0.00	0.00	0.00	0.00	0.00	0.00	0.00	0.00	0.00	0.00	0.00	0.00	4.00	0.00	0.00	52.63	53.91	0.81	0	0	0	0	0	0	0	4	0	0	0	1	-99
416	0.00	0.00	0.00	0.00	0.00	-99.00	0	23.00	1.00	0.0	3.0	0.00	0.00	36649	18.48	0.00	0.00	0.00	0.00	0.00	0.00	0.00	0.00	0.00	0.00	0.00	0.00	0.00	0.00	4.00	3.00	0.00	0.00	56.73	54.14	0.83	0	0	0	0	0	0	0	4	0	0	0	1	-99
417	0.00	0.00	0.00	0.00	0.00	-99.00	0	23.00	1.00	0.0	2.0	0.00	0.00	43214	38.08	1.00	1.00	0.00	0.00	0.00	0.00	0.00	0.00	0.00	0.00	0.00	0.00	0.00	0.00	0.00	0.00	0.00	0.00	51.66	56.56	0.84	0	0	0	0	0	0	0	4	1	0	0	0	-99
418	0.00	0.00	0.00	0.00	0.00	-99.00	0	23.00	3.00	1.0	4.0	1.00	0.00	59536	23.29	1.00	0.00	0.00	0.00	0.00	0.00	0.00	0.00	0.00	0.00	1.00	0.00	0.00	0.00	6.00	3.00	0.00	0.00	52.28	60.51	0.84	0	0	0	0	0	0	0	5	0	0	0	1	-99
419	0.00	0.00	0.00	0.00	0.00	-99.00	0	23.00	2.00	0.0	2.0	0.00	1.00	53049	19.13	1.00	0.00	0.00	0.00	1.00	0.00	0.00	0.00	0.00	0.00	0.00	0.00	0.00	0.00	3.00	1.00	0.00	0.00	52.26	57.95	0.85	0	0	0	0	0	0	0	3	0	0	0	1	-99
420	0.00	0.00	0.00	0.00	0.00	-99.00	0	24.00	1.00	0.0	1.0	0.00	1.00	91232	36.13	5.00	1.00	1.00	1.00	0.00	1.00	0.00	0.00	0.00	0.00	0.00	0.00	0.00	0.00	8.00	11.00	0.00	1.00	42.31	45.75	0.64	1	0	1	0	1	1	0	3	1	1	1	0	-99
421	0.00	0.00	0.00	0.00	0.00	-99.00	0	24.00	1.00	0.0	1.0	1.00	1.00	70517	35.77	5.00	1.00	1.00	1.00	0.00	0.00	0.00	0.00	1.00	0.00	0.00	1.00	0.00	0.00	21.00	24.00	1.00	1.00	41.35	23.87	0.52	0	0	0	1	0	1	0	4	0	0	0	1	-99
422	0.00	0.00	0.00	0.00	0.00	-99.00	0	24.00	2.00	1.0	4.0	0.00	0.00	43314	24.18	6.00	1.00	0.00	1.00	1.00	0.00	0.00	0.00	1.00	1.00	0.00	0.00	0.00	0.00	11.00	14.00	1.00	1.00	39.17	44.17	0.63	1	1	1	1	0	1	0	2	0	0	0	1	-99
423	0.00	0.00	0.00	0.00	0.00	-99.00	0	24.00	2.00	0.0	1.0	1.00	0.00	99565	27.12	5.00	1.00	0.00	1.00	0.00	1.00	0.00	0.00	0.00	0.00	0.00	0.00	0.00	0.00	21.00	27.00	1.00	1.00	36.36	20.39	0.49	1	1	0	1	0	1	0	5	0	0	0	1	-99
424	0.00	0.00	0.00	0.00	0.00	-99.00	0	24.00	2.00	0.0	3.0	0.00	0.00	45596	37.20	12.00	1.00	1.00	1.00	0.00	1.00	1.00	0.00	0.00	0.00	0.00	0.00	0.00	0.00	14.00	10.00	1.00	1.00	33.93	38.56	0.54	0	0	0	1	1	1	0	5	1	0	0	0	-99
425	0.00	0.00	0.00	0.00	0.00	-99.00	0	24.00	2.00	0.0	2.0	0.00	0.00	45380	27.76	8.00	1.00	1.00	1.00	1.00	0.00	1.00	0.00	0.00	0.00	0.00	1.00	0.00	0.00	17.00	17.00	1.00	1.00	36.24	33.90	0.55	1	1	1	0	0	1	0	3	0	0	0	1	-99
426	0.00	0.00	0.00	0.00	0.00	-99.00	0	24.00	2.00	0.0	3.0	0.00	0.00	42955	30.91	1.00	0.00	0.00	0.00	0.00	0.00	0.00	0.00	0.00	0.00	0.00	0.00	0.00	1.00	11.00	17.00	1.00	1.00	33.21	37.90	0.55	1	0	1	1	0	1	0	2	1	0	0	0	-99
427	0.00	0.00	0.00	0.00	0.00	-99.00	0	24.00	2.00	0.0	1.0	1.00	1.00	49105	38.35	3.00	1.00	1.00	0.00	0.00	0.00	0.00	0.00	0.00	0.00	0.00	0.00	0.00	0.00	13.00	12.00	1.00	1.00	49.19	28.47	0.58	0	0	0	1	0	1	0	3	0	1	0	0	-99
428	0.00	0.00	0.00	0.00	0.00	-99.00	0	24.00	1.00	0.0	3.0	0.00	0.00	39905	29.53	5.00	1.00	1.00	1.00	1.00	0.00	0.00	0.00	0.00	1.00	0.00	0.00	0.00	0.00	10.00	10.00	1.00	1.00	51.90	34.92	0.65	1	1	0	1	0	1	0	5	0	0	0	1	-99
429	0.00	0.00	0.00	0.00	0.00	-99.00	0	24.00	2.00	0.0	4.0	1.00	1.00	52704	18.79	9.00	1.00	1.00	1.00	1.00	1.00	1.00	0.00	0.00	0.00	0.00	1.00	0.00	0.00	16.00	11.00	1.00	1.00	51.71	40.22	0.68	1	1	0	0	0	1	0	5	0	0	0	1	-99
430	0.00	0.00	0.00	0.00	0.00	-99.00	0	24.00	1.00	0.0	1.0	1.00	0.00	33611	38.67	5.00	1.00	1.00	0.00	1.00	1.00	0.00	0.00	0.00	0.00	1.00	0.00	0.00	0.00	4.00	10.00	0.00	1.00	48.58	43.88	0.69	1	0	1	1	0	1	0	2	0	0	1	0	-99
431	0.00	0.00	0.00	0.00	0.00	-99.00	0	24.00	1.00	0.0	3.0	0.00	0.00	40608	27.45	6.00	1.00	1.00	1.00	1.00	0.00	1.00	0.00	0.00	0.00	0.00	0.00	0.00	0.00	21.00	17.00	1.00	1.00	60.05	42.78	0.72	0	0	1	0	0	1	0	5	0	0	0	1	-99
432	0.00	0.00	0.00	0.00	0.00	-99.00	0	24.00	2.00	0.0	3.0	1.00	0.00	55386	18.33	4.00	0.00	0.00	1.00	0.00	1.00	0.00	1.00	0.00	0.00	0.00	0.00	0.00	0.00	2.00	2.00	0.00	0.00	52.75	43.59	0.74	1	0	1	1	0	1	0	4	0	0	0	1	-99
433	0.00	0.00	0.00	0.00	0.00	-99.00	0	24.00	2.00	0.0	3.0	0.00	0.00	46706	19.13	6.00	1.00	1.00	0.00	1.00	1.00	0.00	0.00	0.00	0.00	0.00	0.00	1.00	0.00	5.00	16.00	0.00	1.00	55.70	42.33	0.75	1	0	1	1	0	1	0	2	0	1	0	0	-99
434	0.00	0.00	0.00	0.00	0.00	-99.00	0	24.00	2.00	1.0	4.0	1.00	0.00	53275	32.94	8.00	1.00	1.00	1.00	1.00	1.00	0.00	1.00	0.00	0.00	0.00	0.00	0.00	0.00	16.00	19.00	1.00	1.00	48.62	26.14	0.58	0	0	1	1	1	0	1	5	0	0	0	1	-99
435	0.00	0.00	0.00	0.00	0.00	-99.00	0	24.00	2.00	0.0	3.0	0.00	0.00	61118	24.56	5.00	0.00	1.00	1.00	1.00	0.00	0.00	1.00	0.00	0.00	0.00	0.00	0.00	0.00	20.00	19.00	1.00	1.00	56.68	19.39	0.59	0	0	0	0	0	0	1	1	0	0	1	0	-99
436	0.00	0.00	0.00	0.00	0.00	-99.00	0	24.00	2.00	0.0	3.0	1.00	0.00	38713	31.95	2.00	0.00	1.00	0.00	0.00	0.00	0.00	0.00	1.00	0.00	0.00	0.00	0.00	0.00	5.00	7.00	0.00	0.00	60.29	44.57	0.76	1	0	1	0	0	0	1	4	0	0	0	1	-99
437	0.00	0.00	0.00	0.00	0.00	-99.00	0	24.00	2.00	0.0	4.0	0.00	0.00	51303	18.01	7.00	1.00	1.00	1.00	1.00	1.00	0.00	0.00	0.00	0.00	1.00	0.00	0.00	0.00	15.00	20.00	1.00	1.00	38.66	8.89	0.41	0	0	0	0	0	0	0	4	0	0	0	1	-99
438	0.00	0.00	0.00	0.00	0.00	-99.00	0	24.00	2.00	0.0	3.0	1.00	0.00	41681	30.11	5.00	1.00	1.00	1.00	0.00	0.00	1.00	0.00	0.00	0.00	0.00	0.00	0.00	0.00	21.00	26.00	1.00	1.00	48.33	7.98	0.49	0	0	0	0	0	0	0	3	0	0	0	1	-99
439	0.00	0.00	0.00	0.00	0.00	-99.00	0	24.00	2.00	0.0	1.0	0.00	0.00	56872	26.57	8.00	1.00	1.00	0.00	1.00	0.00	1.00	0.00	0.00	0.00	1.00	0.00	0.00	0.00	21.00	27.00	1.00	1.00	38.96	18.34	0.50	0	0	0	0	0	0	0	3	1	1	1	0	-99
440	0.00	0.00	0.00	0.00	0.00	-99.00	0	24.00	2.00	0.0	3.0	1.00	1.00	40333	27.43	5.00	1.00	1.00	1.00	0.00	1.00	0.00	0.00	0.00	0.00	0.00	0.00	0.00	0.00	20.00	19.00	1.00	1.00	53.72	13.32	0.56	1	0	1	0	0	0	0	2	1	1	1	0	-99
441	0.00	0.00	0.00	0.00	0.00	-99.00	0	24.00	2.00	0.0	3.0	0.00	0.00	54876	36.58	3.00	1.00	1.00	0.00	0.00	0.00	0.00	0.00	0.00	1.00	0.00	0.00	0.00	0.00	7.00	11.00	0.00	1.00	44.14	27.11	0.56	0	0	1	0	0	0	0	4	0	0	0	1	-99
442	0.00	0.00	0.00	0.00	0.00	-99.00	0	24.00	1.00	0.0	3.0	0.00	0.00	67422	43.57	0.00	0.00	0.00	0.00	0.00	0.00	0.00	0.00	0.00	0.00	0.00	0.00	0.00	0.00	14.00	18.00	1.00	1.00	41.36	33.87	0.56	0	0	0	0	0	0	0	2	0	0	0	1	-99
443	0.00	0.00	0.00	0.00	0.00	-99.00	0	24.00	2.00	0.0	3.0	1.00	1.00	56667	44.48	7.00	1.00	1.00	1.00	0.00	0.00	1.00	0.00	1.00	0.00	1.00	1.00	0.00	0.00	15.00	22.00	1.00	1.00	50.28	18.76	0.56	0	1	1	0	0	0	0	4	0	0	0	1	-99
444	0.00	0.00	0.00	0.00	0.00	-99.00	0	24.00	3.00	0.0	2.0	0.00	0.00	52291	37.79	10.00	1.00	0.00	1.00	0.00	1.00	1.00	0.00	0.00	0.00	1.00	0.00	0.00	0.00	21.00	18.00	1.00	1.00	47.18	28.41	0.57	0	0	0	0	0	0	0	3	0	0	0	1	-99
445	0.00	0.00	0.00	0.00	0.00	-99.00	0	24.00	2.00	0.0	2.0	1.00	0.00	68860	33.83	11.00	1.00	1.00	1.00	1.00	1.00	0.00	1.00	0.00	1.00	0.00	0.00	0.00	0.00	14.00	17.00	1.00	1.00	43.44	34.06	0.58	1	0	0	0	0	0	0	3	0	0	0	1	-99
446	0.00	0.00	0.00	0.00	0.00	-99.00	0	24.00	2.00	0.0	3.0	0.00	1.00	71256	45.61	0.00	0.00	0.00	0.00	0.00	0.00	0.00	0.00	0.00	0.00	0.00	0.00	0.00	0.00	12.00	15.00	1.00	1.00	37.21	40.43	0.58	0	0	0	0	0	0	0	2	1	0	0	0	-99
447	0.00	0.00	0.00	0.00	0.00	-99.00	0	24.00	1.00	0.0	3.0	1.00	0.00	62516	33.89	2.00	1.00	1.00	0.00	0.00	0.00	0.00	0.00	0.00	0.00	0.00	0.00	0.00	0.00	11.00	19.00	1.00	1.00	37.19	43.49	0.59	0	0	0	0	0	0	0	5	0	1	0	0	-99
448	0.00	0.00	0.00	0.00	0.00	-99.00	0	24.00	3.00	0.0	1.0	1.00	1.00	118161	25.60	2.00	0.00	0.00	0.00	0.00	1.00	0.00	0.00	0.00	0.00	0.00	0.00	0.00	0.00	10.00	10.00	1.00	1.00	52.09	23.90	0.59	0	0	1	0	0	0	0	5	0	0	0	1	-99
449	0.00	0.00	0.00	0.00	0.00	-99.00	0	24.00	2.00	0.0	2.0	0.00	1.00	88072	28.97	11.00	1.00	1.00	1.00	1.00	1.00	1.00	0.00	1.00	1.00	0.00	1.00	0.00	0.00	20.00	24.00	1.00	1.00	53.45	26.77	0.60	1	0	0	0	0	0	0	3	0	0	0	1	-99
450	0.00	0.00	0.00	0.00	0.00	-99.00	0	24.00	1.00	0.0	3.0	1.00	1.00	78112	40.23	6.00	1.00	1.00	1.00	1.00	0.00	0.00	0.00	0.00	0.00	0.00	0.00	0.00	0.00	7.00	12.00	0.00	1.00	37.02	41.33	0.60	1	1	0	0	0	0	0	2	0	0	0	1	-99
451	0.00	0.00	0.00	0.00	0.00	-99.00	0	24.00	3.00	1.0	1.0	1.00	0.00	37804	32.00	5.00	1.00	1.00	0.00	1.00	0.00	1.00	0.00	0.00	0.00	1.00	0.00	0.00	1.00	10.00	9.00	1.00	0.00	51.00	26.93	0.61	1	1	0	1	0	0	0	2	0	0	0	1	-99
452	0.00	0.00	0.00	0.00	0.00	-99.00	0	24.00	2.00	0.0	3.0	1.00	0.00	65635	30.55	3.00	1.00	1.00	0.00	0.00	0.00	0.00	0.00	1.00	0.00	0.00	0.00	0.00	0.00	20.00	24.00	1.00	1.00	54.95	21.04	0.61	0	0	0	0	0	0	0	2	1	1	0	0	-99
453	0.00	0.00	0.00	0.00	0.00	-99.00	0	24.00	3.00	0.0	1.0	1.00	1.00	66795	23.03	3.00	0.00	0.00	0.00	0.00	0.00	0.00	0.00	1.00	0.00	0.00	1.00	0.00	0.00	14.00	0.00	1.00	0.00	45.76	34.11	0.61	0	0	0	0	0	0	0	3	0	0	0	1	-99
454	0.00	0.00	0.00	0.00	0.00	-99.00	0	24.00	2.00	0.0	3.0	1.00	0.00	40074	37.44	10.00	1.00	1.00	1.00	1.00	0.00	1.00	0.00	1.00	0.00	1.00	1.00	0.00	0.00	9.00	8.00	0.00	0.00	39.46	42.36	0.62	0	0	0	0	0	0	0	3	0	0	0	1	-99
455	0.00	0.00	0.00	0.00	0.00	-99.00	0	24.00	3.00	0.0	1.0	1.00	0.00	50970	31.93	5.00	1.00	1.00	1.00	0.00	0.00	0.00	1.00	1.00	0.00	0.00	0.00	0.00	0.00	9.00	7.00	0.00	0.00	44.06	35.91	0.62	0	0	0	0	0	0	0	3	0	1	0	0	-99
456	0.00	0.00	0.00	0.00	0.00	-99.00	0	24.00	2.00	0.0	3.0	1.00	1.00	39042	21.03	0.00	0.00	0.00	0.00	0.00	0.00	0.00	0.00	0.00	0.00	0.00	0.00	0.00	0.00	3.00	5.00	0.00	0.00	34.37	49.90	0.62	0	0	0	0	0	0	0	2	0	0	0	1	-99
457	0.00	0.00	0.00	0.00	0.00	-99.00	0	24.00	2.00	0.0	2.0	0.00	0.00	45116	48.42	7.00	1.00	1.00	1.00	0.00	1.00	1.00	0.00	0.00	0.00	0.00	1.00	0.00	0.00	4.00	6.00	0.00	0.00	42.45	38.77	0.62	0	0	0	0	0	0	0	4	0	0	0	1	-99
458	0.00	0.00	0.00	0.00	0.00	-99.00	0	24.00	3.00	0.0	1.0	1.00	1.00	59110	16.83	6.00	1.00	0.00	1.00	1.00	1.00	1.00	0.00	0.00	0.00	0.00	0.00	0.00	0.00	4.00	17.00	0.00	1.00	46.46	33.95	0.64	0	0	1	1	0	0	0	3	0	0	0	1	-99
459	0.00	0.00	0.00	0.00	0.00	-99.00	0	24.00	1.00	0.0	3.0	0.00	0.00	63225	15.98	7.00	0.00	0.00	1.00	0.00	0.00	1.00	1.00	1.00	0.00	1.00	1.00	0.00	0.00	7.00	13.00	0.00	1.00	51.12	35.31	0.64	0	0	0	0	0	0	0	5	1	1	1	0	-99
460	0.00	0.00	0.00	0.00	0.00	-99.00	0	24.00	3.00	0.0	3.0	0.00	0.00	35915	28.49	4.00	1.00	1.00	1.00	1.00	0.00	0.00	0.00	0.00	0.00	0.00	0.00	0.00	0.00	14.00	15.00	1.00	1.00	57.28	24.18	0.64	0	0	0	0	0	0	0	3	0	1	0	0	-99
461	0.00	0.00	0.00	0.00	0.00	-99.00	0	24.00	3.00	1.0	4.0	1.00	0.00	60318	34.45	8.00	1.00	1.00	1.00	1.00	0.00	1.00	0.00	0.00	0.00	0.00	0.00	0.00	1.00	19.00	12.00	1.00	1.00	58.25	30.20	0.65	0	0	0	0	0	0	0	3	0	1	0	0	-99
462	0.00	0.00	0.00	0.00	0.00	-99.00	0	24.00	2.00	0.0	1.0	1.00	0.00	145769	18.36	6.00	0.00	1.00	1.00	1.00	1.00	1.00	0.00	1.00	0.00	0.00	0.00	0.00	0.00	15.00	11.00	1.00	1.00	59.36	29.45	0.67	0	1	0	0	0	0	0	4	1	0	0	0	-99
463	0.00	0.00	0.00	0.00	0.00	-99.00	0	24.00	2.00	0.0	3.0	1.00	1.00	54857	24.21	5.00	0.00	0.00	0.00	1.00	1.00	0.00	0.00	1.00	0.00	0.00	1.00	0.00	0.00	5.00	3.00	0.00	0.00	53.87	41.37	0.69	1	1	1	0	1	0	0	3	0	0	0	1	-99
464	0.00	0.00	0.00	0.00	0.00	-99.00	0	24.00	1.00	0.0	3.0	1.00	0.00	45721	18.79	2.00	1.00	1.00	0.00	0.00	0.00	0.00	0.00	0.00	0.00	0.00	0.00	0.00	0.00	7.00	10.00	0.00	1.00	64.33	29.57	0.70	1	0	1	0	0	0	0	4	0	0	0	1	-99
465	0.00	0.00	0.00	0.00	0.00	-99.00	0	24.00	2.00	0.0	3.0	1.00	0.00	65991	18.33	1.00	0.00	0.00	0.00	0.00	1.00	0.00	0.00	0.00	0.00	0.00	0.00	0.00	0.00	1.00	1.00	0.00	0.00	39.82	59.02	0.71	1	1	1	0	1	0	0	4	0	0	0	1	-99
466	0.00	0.00	0.00	0.00	0.00	-99.00	0	24.00	2.00	0.0	3.0	1.00	0.00	42875	32.92	9.00	0.00	0.00	1.00	1.00	0.00	0.00	0.00	1.00	0.00	1.00	1.00	0.00	0.00	8.00	4.00	0.00	0.00	47.38	53.38	0.73	0	0	0	0	0	0	0	3	0	0	0	1	-99
467	0.00	0.00	0.00	0.00	0.00	-99.00	0	24.00	2.00	0.0	3.0	0.00	0.00	52055	35.51	3.00	0.00	0.00	0.00	1.00	1.00	0.00	0.00	0.00	0.00	0.00	0.00	0.00	0.00	0.00	0.00	0.00	0.00	57.76	42.13	0.73	0	0	0	0	0	0	0	3	0	0	0	1	-99
468	0.00	0.00	0.00	0.00	0.00	-99.00	0	24.00	2.00	0.0	4.0	1.00	0.00	81527	23.03	1.00	0.00	0.00	0.00	0.00	0.00	0.00	0.00	0.00	0.00	0.00	1.00	0.00	0.00	12.00	5.00	1.00	0.00	56.95	45.87	0.74	0	0	0	1	0	0	0	3	1	1	1	0	-99
469	0.00	0.00	0.00	0.00	0.00	-99.00	0	24.00	2.00	0.0	2.0	0.00	0.00	55515	25.68	4.00	0.00	1.00	0.00	1.00	0.00	0.00	0.00	0.00	0.00	0.00	0.00	0.00	0.00	5.00	4.00	0.00	0.00	54.70	48.18	0.74	1	0	0	1	1	0	0	3	0	0	0	1	-99
470	0.00	0.00	0.00	0.00	0.00	-99.00	0	24.00	2.00	0.0	2.0	0.00	0.00	57500	33.28	4.00	0.00	1.00	0.00	0.00	0.00	0.00	0.00	0.00	0.00	0.00	0.00	0.00	0.00	8.00	9.00	0.00	0.00	52.17	47.44	0.76	1	0	0	0	0	0	0	1	0	1	0	0	-99
471	0.00	0.00	0.00	0.00	0.00	-99.00	0	24.00	1.00	0.0	4.0	1.00	0.00	53911	21.89	0.00	0.00	0.00	0.00	0.00	0.00	0.00	0.00	0.00	0.00	0.00	0.00	0.00	0.00	5.00	2.00	0.00	0.00	55.03	51.04	0.77	1	0	1	1	1	0	0	5	1	0	1	0	-99
472	0.00	0.00	0.00	0.00	0.00	-99.00	0	24.00	1.00	0.0	1.0	0.00	1.00	70793	21.48	3.00	0.00	1.00	0.00	0.00	0.00	0.00	0.00	1.00	0.00	0.00	1.00	0.00	0.00	5.00	4.00	0.00	0.00	53.69	50.92	0.79	1	0	0	0	0	0	0	3	0	0	0	1	-99
473	0.00	0.00	0.00	0.00	0.00	-99.00	0	24.00	3.00	0.0	3.0	1.00	1.00	52191	25.74	0.00	0.00	0.00	0.00	0.00	0.00	0.00	0.00	0.00	0.00	0.00	0.00	0.00	0.00	8.00	11.00	0.00	1.00	56.38	49.17	0.79	0	0	0	0	0	0	0	5	0	0	0	1	-99
474	0.00	0.00	0.00	0.00	0.00	-99.00	0	24.00	2.00	0.0	3.0	0.00	1.00	67124	25.74	0.00	0.00	0.00	0.00	0.00	0.00	0.00	0.00	0.00	0.00	0.00	0.00	0.00	0.00	0.00	0.00	0.00	0.00	57.20	49.76	0.79	0	0	0	0	0	0	0	4	0	0	0	1	-99
475	0.00	0.00	0.00	0.00	0.00	-99.00	0	24.00	3.00	1.0	3.0	1.00	0.00	44893	23.91	0.00	0.00	0.00	0.00	0.00	0.00	0.00	0.00	0.00	0.00	0.00	0.00	0.00	0.00	1.00	5.00	0.00	0.00	55.86	53.54	0.82	1	0	0	0	0	0	0	2	0	0	0	1	-99
476	0.00	0.00	0.00	0.00	0.00	-99.00	0	24.00	1.00	0.0	3.0	0.00	0.00	57383	28.32	1.00	0.00	0.00	0.00	0.00	0.00	1.00	0.00	0.00	0.00	0.00	0.00	0.00	0.00	1.00	3.00	0.00	0.00	56.17	51.16	0.83	0	0	0	0	0	0	0	5	0	0	0	1	-99
477	0.00	0.00	0.00	0.00	0.00	-99.00	0	25.00	2.00	0.0	3.0	0.00	0.00	46572	27.60	3.00	1.00	1.00	0.00	0.00	0.00	0.00	0.00	0.00	0.00	0.00	1.00	0.00	0.00	12.00	9.00	1.00	0.00	44.45	41.83	0.65	1	0	1	1	0	1	1	3	0	0	0	1	-99
478	0.00	0.00	0.00	0.00	0.00	-99.00	0	25.00	2.00	1.0	3.0	1.00	0.00	48989	24.41	3.00	0.00	0.00	0.00	1.00	0.00	0.00	0.00	0.00	0.00	0.00	1.00	0.00	0.00	9.00	14.00	0.00	1.00	36.49	40.16	0.58	0	0	0	1	1	1	1	2	0	0	1	0	-99
479	0.00	0.00	0.00	0.00	0.00	-99.00	0	25.00	2.00	0.0	1.0	0.00	0.00	63378	34.84	6.00	1.00	1.00	1.00	1.00	0.00	0.00	0.00	0.00	0.00	1.00	0.00	0.00	0.00	18.00	17.00	1.00	1.00	55.48	16.38	0.57	1	0	0	0	0	1	0	5	0	0	0	1	-99
480	0.00	0.00	0.00	0.00	0.00	-99.00	0	25.00	2.00	0.0	3.0	0.00	0.00	53625	41.56	7.00	0.00	1.00	0.00	0.00	1.00	0.00	0.00	0.00	0.00	1.00	0.00	0.00	1.00	8.00	7.00	0.00	0.00	46.28	31.69	0.60	0	0	1	0	0	1	0	3	0	0	0	1	-99
481	0.00	0.00	0.00	0.00	0.00	-99.00	0	25.00	2.00	0.0	4.0	0.00	0.00	51118	26.09	2.00	0.00	1.00	0.00	0.00	0.00	0.00	0.00	0.00	0.00	0.00	0.00	0.00	0.00	9.00	7.00	0.00	0.00	42.17	42.69	0.61	0	1	1	1	0	1	0	2	1	0	0	0	-99
482	0.00	0.00	0.00	0.00	0.00	-99.00	0	25.00	1.00	0.0	3.0	1.00	0.00	43137	18.29	7.00	1.00	1.00	0.00	1.00	0.00	0.00	0.00	1.00	0.00	1.00	1.00	0.00	0.00	5.00	11.00	0.00	1.00	55.26	40.78	0.71	1	0	0	1	0	1	0	3	0	1	0	0	-99
483	0.00	0.00	0.00	0.00	0.00	-99.00	0	25.00	1.00	0.0	3.0	1.00	0.00	47026	37.93	4.00	0.00	1.00	1.00	1.00	0.00	0.00	0.00	1.00	0.00	0.00	0.00	0.00	0.00	12.00	14.00	1.00	1.00	26.84	51.62	0.57	0	0	0	0	0	0	1	2	1	0	0	0	-99
484	0.00	0.00	0.00	0.00	0.00	-99.00	0	25.00	3.00	1.0	3.0	1.00	0.00	68255	24.87	3.00	0.00	0.00	1.00	0.00	0.00	0.00	0.00	0.00	0.00	0.00	1.00	0.00	0.00	3.00	3.00	0.00	0.00	31.74	51.22	0.60	1	0	0	0	0	0	1	4	0	0	0	1	-99
485	0.00	0.00	0.00	0.00	0.00	-99.00	0	25.00	2.00	0.0	2.0	1.00	0.00	66731	45.48	9.00	1.00	1.00	1.00	0.00	1.00	1.00	0.00	1.00	1.00	0.00	0.00	0.00	0.00	15.00	15.00	1.00	1.00	29.11	29.01	0.48	0	0	0	0	0	0	0	3	0	0	0	1	-99
486	0.00	0.00	0.00	0.00	0.00	-99.00	0	25.00	2.00	1.0	4.0	0.00	0.00	78397	24.96	7.00	1.00	1.00	1.00	1.00	0.00	0.00	0.00	0.00	0.00	0.00	0.00	0.00	0.00	4.00	11.00	0.00	1.00	36.74	21.40	0.51	0	0	0	0	0	0	0	3	0	0	0	1	-99
487	0.00	0.00	0.00	0.00	0.00	-99.00	0	25.00	3.00	0.0	4.0	1.00	0.00	37813	25.86	4.00	1.00	1.00	1.00	0.00	1.00	0.00	0.00	0.00	0.00	0.00	0.00	0.00	0.00	16.00	20.00	1.00	1.00	51.34	13.67	0.53	0	0	0	1	0	0	0	3	1	1	0	0	-99
488	0.00	0.00	0.00	0.00	0.00	-99.00	0	25.00	2.00	0.0	3.0	0.00	0.00	36742	25.60	3.00	1.00	1.00	1.00	0.00	0.00	0.00	0.00	0.00	0.00	0.00	0.00	0.00	0.00	19.00	19.00	1.00	1.00	56.69	9.26	0.54	0	1	0	0	0	0	0	1	0	1	0	0	-99
489	0.00	0.00	0.00	0.00	0.00	-99.00	0	25.00	2.00	0.0	3.0	0.00	0.00	33250	40.35	4.00	1.00	1.00	1.00	0.00	0.00	0.00	1.00	0.00	0.00	0.00	0.00	0.00	0.00	13.00	18.00	1.00	1.00	39.53	34.87	0.57	0	0	0	0	0	0	0	3	0	0	0	1	-99
490	0.00	0.00	0.00	0.00	0.00	-99.00	0	25.00	2.00	0.0	3.0	0.00	0.00	62421	22.86	6.00	0.00	1.00	1.00	0.00	1.00	1.00	0.00	0.00	0.00	0.00	1.00	0.00	0.00	21.00	17.00	1.00	1.00	55.49	14.43	0.58	1	0	0	0	0	0	0	3	0	0	0	1	-99
491	0.00	0.00	0.00	0.00	0.00	-99.00	0	25.00	1.00	0.0	3.0	1.00	0.00	56711	18.24	1.00	0.00	1.00	0.00	0.00	0.00	0.00	0.00	0.00	0.00	0.00	0.00	0.00	0.00	18.00	20.00	1.00	1.00	48.59	26.74	0.58	0	0	0	1	0	0	0	3	0	0	0	1	-99
492	0.00	0.00	0.00	0.00	0.00	-99.00	0	25.00	3.00	1.0	4.0	0.00	0.00	49142	21.92	9.00	1.00	1.00	1.00	1.00	1.00	1.00	0.00	0.00	0.00	0.00	1.00	0.00	0.00	15.00	25.00	1.00	1.00	47.78	26.92	0.58	0	0	0	0	0	0	0	3	0	1	0	0	-99
493	0.00	0.00	0.00	0.00	0.00	-99.00	0	25.00	2.00	0.0	1.0	1.00	0.00	232523	29.95	6.00	0.00	1.00	1.00	0.00	0.00	0.00	0.00	1.00	0.00	0.00	0.00	1.00	0.00	15.00	17.00	1.00	1.00	28.92	46.03	0.59	1	1	0	0	0	0	0	2	0	1	0	0	-99
494	0.00	0.00	0.00	0.00	0.00	-99.00	0	25.00	2.00	0.0	3.0	1.00	0.00	42401	26.60	0.00	0.00	0.00	0.00	0.00	0.00	0.00	0.00	0.00	0.00	0.00	0.00	0.00	0.00	0.00	3.00	0.00	0.00	42.01	36.04	0.59	0	0	0	0	0	0	0	3	0	0	0	1	-99
495	0.00	0.00	0.00	0.00	0.00	-99.00	0	25.00	2.00	0.0	3.0	1.00	0.00	81374	34.20	6.00	1.00	1.00	1.00	0.00	1.00	0.00	0.00	1.00	0.00	0.00	1.00	0.00	0.00	8.00	8.00	0.00	0.00	47.40	31.17	0.60	1	0	1	0	1	0	0	5	1	0	0	0	-99
496	0.00	0.00	0.00	0.00	0.00	-99.00	0	25.00	2.00	0.0	3.0	0.00	0.00	61239	33.65	0.00	0.00	0.00	0.00	0.00	0.00	0.00	0.00	0.00	0.00	0.00	0.00	0.00	0.00	12.00	9.00	1.00	0.00	40.87	39.28	0.60	0	0	0	0	0	0	0	2	0	0	0	1	-99
497	0.00	0.00	0.00	0.00	0.00	-99.00	0	25.00	2.00	0.0	2.0	0.00	1.00	53750	35.42	1.00	0.00	1.00	0.00	0.00	0.00	0.00	0.00	0.00	0.00	0.00	0.00	0.00	0.00	10.00	10.00	1.00	1.00	46.65	32.00	0.60	1	1	0	0	0	0	0	4	0	0	0	1	-99
498	0.00	0.00	0.00	0.00	0.00	-99.00	0	25.00	3.00	0.0	2.0	1.00	0.00	62271	17.68	8.00	1.00	1.00	1.00	0.00	0.00	1.00	1.00	1.00	0.00	0.00	1.00	0.00	0.00	7.00	9.00	0.00	0.00	38.52	41.04	0.60	1	0	0	0	0	0	0	3	0	0	0	1	-99
499	0.00	0.00	0.00	0.00	0.00	-99.00	0	25.00	3.00	0.0	4.0	1.00	0.00	93034	33.47	1.00	0.00	0.00	0.00	0.00	0.00	0.00	1.00	0.00	0.00	0.00	0.00	0.00	0.00	6.00	7.00	0.00	0.00	46.44	32.09	0.61	1	1	0	0	0	0	0	3	0	0	1	0	-99
500	0.00	0.00	0.00	0.00	0.00	-99.00	0	25.00	3.00	1.0	3.0	1.00	0.00	44338	31.61	5.00	0.00	1.00	1.00	1.00	0.00	1.00	0.00	1.00	0.00	0.00	0.00	0.00	0.00	7.00	17.00	0.00	1.00	46.25	36.39	0.61	1	0	1	1	0	0	0	4	0	0	0	1	-99
501	0.00	0.00	0.00	0.00	0.00	-99.00	0	25.00	2.00	0.0	4.0	1.00	0.00	81866	21.45	5.00	1.00	1.00	1.00	0.00	1.00	1.00	0.00	0.00	0.00	0.00	0.00	0.00	0.00	11.00	12.00	1.00	1.00	53.52	27.25	0.61	1	0	0	0	0	0	0	3	1	0	0	0	-99
502	0.00	0.00	0.00	0.00	0.00	-99.00	0	25.00	2.00	0.0	2.0	1.00	0.00	103123	18.54	4.00	1.00	1.00	1.00	1.00	0.00	0.00	0.00	0.00	0.00	0.00	0.00	0.00	0.00	8.00	11.00	0.00	1.00	46.58	36.69	0.62	1	0	0	0	0	0	0	2	0	1	1	0	-99
503	0.00	0.00	0.00	0.00	0.00	-99.00	0	25.00	3.00	1.0	3.0	1.00	0.00	56160	21.92	4.00	0.00	1.00	0.00	1.00	1.00	0.00	0.00	0.00	0.00	0.00	0.00	0.00	0.00	10.00	10.00	1.00	1.00	51.31	25.37	0.62	1	0	0	0	0	0	0	2	0	0	0	1	-99
504	0.00	0.00	0.00	0.00	0.00	-99.00	0	25.00	2.00	0.0	1.0	1.00	1.00	67371	40.72	6.00	1.00	1.00	1.00	1.00	1.00	0.00	0.00	0.00	0.00	0.00	0.00	0.00	0.00	8.00	9.00	0.00	0.00	50.00	32.60	0.62	1	0	1	0	0	0	0	5	0	0	0	1	-99
505	0.00	0.00	0.00	0.00	0.00	-99.00	0	25.00	2.00	0.0	3.0	0.00	0.00	46553	30.11	3.00	1.00	1.00	0.00	1.00	0.00	0.00	0.00	0.00	0.00	0.00	0.00	0.00	0.00	5.00	8.00	0.00	0.00	48.11	34.77	0.62	1	0	0	0	0	0	0	4	0	0	0	1	-99
506	0.00	0.00	0.00	0.00	0.00	-99.00	0	25.00	3.00	0.0	4.0	1.00	0.00	147270	21.95	2.00	0.00	0.00	0.00	0.00	0.00	0.00	0.00	0.00	0.00	0.00	1.00	0.00	0.00	14.00	12.00	1.00	1.00	41.56	40.82	0.63	0	0	0	0	0	0	0	3	0	0	0	1	-99
507	0.00	0.00	0.00	0.00	0.00	-99.00	0	25.00	2.00	0.0	3.0	0.00	0.00	45753	20.47	8.00	1.00	1.00	1.00	0.00	1.00	1.00	0.00	0.00	0.00	0.00	0.00	0.00	0.00	18.00	18.00	1.00	1.00	55.69	28.84	0.63	0	0	0	0	0	0	0	3	0	0	0	1	-99
508	0.00	0.00	0.00	0.00	0.00	-99.00	0	25.00	2.00	0.0	4.0	0.00	0.00	47168	24.96	9.00	1.00	1.00	1.00	1.00	1.00	1.00	0.00	0.00	0.00	0.00	1.00	0.00	0.00	12.00	9.00	1.00	0.00	41.18	45.11	0.64	0	0	0	0	0	0	0	1	0	0	0	1	-99
509	0.00	0.00	0.00	0.00	0.00	-99.00	0	25.00	3.00	1.0	1.0	1.00	1.00	51728	29.05	4.00	0.00	0.00	1.00	0.00	0.00	0.00	0.00	0.00	0.00	0.00	0.00	0.00	0.00	3.00	4.00	0.00	0.00	45.98	39.16	0.64	0	1	1	0	0	0	0	1	0	1	0	0	-99
510	0.00	0.00	0.00	0.00	0.00	-99.00	0	25.00	3.00	0.0	4.0	0.00	0.00	83014	18.30	3.00	1.00	1.00	1.00	0.00	0.00	0.00	0.00	0.00	0.00	0.00	0.00	0.00	0.00	11.00	13.00	1.00	1.00	37.92	45.13	0.65	0	0	0	0	0	0	0	2	0	0	0	1	-99
511	0.00	0.00	0.00	0.00	0.00	-99.00	0	25.00	2.00	0.0	3.0	0.00	0.00	53262	39.15	2.00	0.00	0.00	0.00	0.00	0.00	0.00	0.00	0.00	0.00	0.00	0.00	0.00	0.00	18.00	22.00	1.00	1.00	38.70	55.83	0.65	0	0	0	0	0	0	0	2	0	0	1	0	-99
512	0.00	0.00	0.00	0.00	0.00	-99.00	0	25.00	3.00	1.0	3.0	0.00	0.00	80419	41.60	8.00	1.00	1.00	1.00	1.00	0.00	1.00	0.00	0.00	0.00	0.00	0.00	0.00	0.00	19.00	27.00	1.00	1.00	50.37	42.04	0.66	1	0	0	0	0	0	0	1	1	0	0	0	-99
513	0.00	0.00	0.00	0.00	0.00	-99.00	0	25.00	2.00	0.0	2.0	1.00	0.00	68176	42.57	0.00	0.00	0.00	0.00	0.00	0.00	0.00	0.00	0.00	0.00	0.00	0.00	0.00	0.00	4.00	1.00	0.00	0.00	43.30	45.40	0.66	0	0	0	0	0	0	0	3	1	0	0	0	-99
514	0.00	0.00	0.00	0.00	0.00	-99.00	0	25.00	1.00	0.0	3.0	1.00	0.00	54151	20.07	5.00	1.00	1.00	0.00	1.00	1.00	0.00	0.00	0.00	0.00	0.00	0.00	0.00	0.00	20.00	7.00	1.00	0.00	59.00	32.21	0.67	0	0	1	0	0	0	0	2	1	1	1	0	-99
515	0.00	0.00	0.00	0.00	0.00	-99.00	0	25.00	2.00	0.0	3.0	1.00	0.00	52400	18.79	1.00	0.00	0.00	0.00	0.00	1.00	0.00	0.00	0.00	0.00	0.00	0.00	0.00	0.00	10.00	7.00	1.00	0.00	58.79	31.80	0.68	0	0	0	0	0	0	0	3	1	1	1	0	-99
516	0.00	0.00	0.00	0.00	0.00	-99.00	0	25.00	2.00	0.0	2.0	1.00	0.00	76241	24.80	3.00	0.00	1.00	1.00	0.00	1.00	0.00	0.00	0.00	0.00	0.00	0.00	0.00	0.00	5.00	6.00	0.00	0.00	55.00	38.65	0.69	0	0	0	0	0	0	0	5	0	0	0	1	-99
517	0.00	0.00	0.00	0.00	0.00	-99.00	0	25.00	2.00	0.0	2.0	1.00	1.00	63537	32.61	4.00	1.00	1.00	0.00	0.00	1.00	1.00	0.00	0.00	0.00	0.00	0.00	0.00	0.00	8.00	16.00	0.00	1.00	56.27	35.35	0.69	0	0	0	1	0	0	0	5	0	0	0	1	-99
518	0.00	0.00	0.00	0.00	0.00	-99.00	0	25.00	2.00	0.0	3.0	0.00	0.00	34657	36.61	6.00	1.00	1.00	1.00	0.00	0.00	1.00	1.00	0.00	0.00	0.00	0.00	0.00	0.00	5.00	3.00	0.00	0.00	48.55	49.06	0.70	1	0	1	0	0	0	0	2	1	0	0	0	-99
519	0.00	0.00	0.00	0.00	0.00	-99.00	0	25.00	2.00	0.0	3.0	0.00	0.00	60088	31.41	2.00	0.00	0.00	1.00	1.00	0.00	0.00	0.00	0.00	0.00	0.00	0.00	0.00	0.00	6.00	6.00	0.00	0.00	56.11	38.59	0.70	0	0	0	0	0	0	0	4	0	0	0	1	-99
520	0.00	0.00	0.00	0.00	0.00	-99.00	0	25.00	3.00	1.0	1.0	1.00	0.00	51051	19.13	1.00	0.00	1.00	0.00	0.00	0.00	0.00	0.00	0.00	0.00	0.00	0.00	0.00	0.00	10.00	11.00	1.00	1.00	52.84	44.69	0.71	1	0	0	0	0	0	0	3	0	0	0	1	-99
521	0.00	0.00	0.00	0.00	0.00	-99.00	0	25.00	2.00	0.0	2.0	1.00	0.00	72631	18.30	5.00	1.00	1.00	1.00	0.00	0.00	0.00	0.00	1.00	0.00	0.00	1.00	0.00	0.00	7.00	7.00	0.00	0.00	56.14	43.33	0.74	0	0	0	0	0	0	0	2	0	0	0	1	-99
522	0.00	0.00	0.00	0.00	0.00	-99.00	0	25.00	3.00	1.0	4.0	1.00	0.00	53185	23.24	8.00	0.00	1.00	1.00	1.00	0.00	1.00	1.00	1.00	0.00	0.00	1.00	0.00	0.00	9.00	6.00	0.00	0.00	56.60	45.20	0.75	0	0	0	0	0	0	0	3	0	0	0	1	-99
523	0.00	0.00	0.00	0.00	0.00	-99.00	0	25.00	3.00	1.0	3.0	0.00	1.00	80503	22.46	2.00	1.00	1.00	0.00	0.00	0.00	0.00	0.00	0.00	0.00	0.00	0.00	0.00	0.00	13.00	27.00	1.00	1.00	54.67	45.62	0.75	0	0	0	0	0	0	0	2	0	0	0	1	-99
524	0.00	0.00	0.00	0.00	0.00	-99.00	0	25.00	2.00	0.0	3.0	1.00	1.00	69227	27.34	0.00	0.00	0.00	0.00	0.00	0.00	0.00	0.00	0.00	0.00	0.00	0.00	0.00	0.00	5.00	4.00	0.00	0.00	54.66	49.03	0.77	0	0	0	0	0	0	0	1	0	1	0	0	-99
525	0.00	0.00	0.00	0.00	0.00	-99.00	0	25.00	2.00	0.0	2.0	1.00	1.00	104758	25.82	2.00	0.00	0.00	0.00	1.00	1.00	0.00	0.00	0.00	0.00	0.00	0.00	0.00	0.00	2.00	4.00	0.00	0.00	51.79	52.94	0.78	0	0	0	0	0	0	0	4	0	0	0	1	-99
526	0.00	0.00	0.00	0.00	0.00	-99.00	0	25.00	2.00	0.0	3.0	0.00	0.00	56410	17.23	3.00	0.00	0.00	0.00	0.00	0.00	0.00	1.00	0.00	0.00	0.00	0.00	1.00	0.00	8.00	4.00	0.00	0.00	51.55	50.45	0.79	1	0	0	0	0	0	0	3	0	0	0	1	-99
527	0.00	0.00	0.00	0.00	0.00	-99.00	0	25.00	2.00	0.0	3.0	1.00	1.00	49611	24.69	1.00	0.00	0.00	0.00	1.00	0.00	0.00	0.00	0.00	0.00	0.00	0.00	0.00	0.00	3.00	5.00	0.00	0.00	57.86	44.42	0.79	0	0	0	0	0	0	0	4	0	1	0	0	-99
528	0.00	0.00	0.00	0.00	0.00	-99.00	0	25.00	1.00	0.0	3.0	1.00	1.00	69537	17.47	8.00	0.00	0.00	1.00	1.00	1.00	0.00	0.00	1.00	0.00	1.00	0.00	0.00	0.00	0.00	1.00	0.00	0.00	51.93	55.55	0.79	0	1	0	0	0	0	0	3	0	0	0	1	-99
529	0.00	0.00	0.00	0.00	0.00	-99.00	0	25.00	1.00	0.0	3.0	1.00	1.00	107995	23.77	3.00	1.00	1.00	0.00	0.00	0.00	0.00	0.00	0.00	0.00	0.00	0.00	0.00	0.00	3.00	5.00	0.00	0.00	51.52	52.98	0.80	1	0	1	0	0	0	0	5	0	0	0	1	-99
530	0.00	0.00	0.00	0.00	0.00	-99.00	0	25.00	2.00	0.0	4.0	0.00	0.00	93374	27.46	0.00	0.00	0.00	0.00	0.00	0.00	0.00	0.00	0.00	0.00	0.00	0.00	0.00	0.00	0.00	0.00	0.00	0.00	52.73	53.57	0.81	0	0	0	0	0	0	0	3	0	0	0	1	-99
531	0.00	0.00	0.00	0.00	0.00	-99.00	0	25.00	1.00	0.0	3.0	1.00	1.00	44461	20.60	2.00	0.00	0.00	1.00	1.00	0.00	0.00	0.00	0.00	0.00	0.00	0.00	0.00	0.00	2.00	2.00	0.00	0.00	52.90	56.76	0.82	1	0	0	0	0	0	0	1	1	0	0	0	-99
532	0.00	0.00	0.00	0.00	0.00	-99.00	0	25.00	2.00	0.0	3.0	1.00	1.00	32199	26.60	2.00	0.00	1.00	0.00	1.00	0.00	0.00	0.00	0.00	0.00	0.00	0.00	0.00	0.00	6.00	4.00	0.00	0.00	53.55	54.60	0.83	1	0	0	0	0	0	0	5	0	0	0	1	-99
533	0.00	0.00	0.00	0.00	0.00	-99.00	0	25.00	2.00	0.0	4.0	0.00	0.00	93374	27.46	0.00	0.00	0.00	0.00	0.00	0.00	0.00	0.00	0.00	0.00	0.00	0.00	0.00	0.00	0.00	0.00	0.00	0.00	56.46	54.92	0.84	0	0	0	0	0	0	0	3	0	0	0	1	-99
534	0.00	0.00	0.00	0.00	0.00	-99.00	0	25.00	1.00	1.0	2.0	0.00	0.00	44865	20.67	5.00	0.00	0.00	1.00	1.00	0.00	0.00	0.00	0.00	1.00	0.00	1.00	0.00	0.00	2.00	2.00	0.00	0.00	56.69	54.31	0.84	1	0	0	1	0	0	0	3	0	0	0	1	-99
535	0.00	0.00	0.00	0.00	0.00	-99.00	0	25.00	2.00	0.0	2.0	0.00	0.00	53398	24.96	1.00	0.00	0.00	0.00	1.00	0.00	0.00	0.00	0.00	0.00	0.00	0.00	0.00	0.00	0.00	0.00	0.00	0.00	55.88	56.33	0.85	0	0	0	0	0	0	0	5	0	0	0	1	-99
536	0.00	0.00	0.00	0.00	0.00	-99.00	0	25.00	2.00	0.0	1.0	1.00	0.00	78444	26.62	0.00	0.00	0.00	0.00	0.00	0.00	0.00	0.00	0.00	0.00	0.00	0.00	0.00	0.00	0.00	0.00	0.00	0.00	56.48	57.72	0.86	0	0	0	0	0	0	0	3	1	0	1	0	-99
537	0.00	0.00	0.00	0.00	0.00	-99.00	0	25.00	1.00	0.0	3.0	1.00	0.00	59862	30.51	0.00	0.00	0.00	0.00	0.00	0.00	0.00	0.00	0.00	0.00	0.00	0.00	0.00	0.00	2.00	0.00	0.00	0.00	53.46	60.73	0.89	1	0	0	0	0	0	0	3	1	0	0	0	-99
538	0.00	0.00	0.00	0.00	0.00	-99.00	0	26.00	2.00	0.0	1.0	0.00	0.00	86615	35.34	5.00	1.00	0.00	0.00	0.00	1.00	1.00	0.00	0.00	0.00	0.00	0.00	0.00	0.00	8.00	11.00	0.00	1.00	46.70	34.99	0.62	1	0	0	1	0	1	1	2	0	1	0	0	-99
539	0.00	0.00	0.00	0.00	0.00	-99.00	0	26.00	1.00	0.0	2.0	0.00	0.00	39133	24.80	6.00	1.00	1.00	1.00	0.00	1.00	0.00	0.00	0.00	0.00	0.00	0.00	0.00	0.00	7.00	10.00	0.00	1.00	42.30	41.95	0.61	1	1	1	1	0	1	1	1	1	0	0	0	-99
540	0.00	0.00	0.00	0.00	0.00	-99.00	0	26.00	1.00	1.0	2.0	1.00	0.00	117138	25.39	2.00	0.00	1.00	0.00	0.00	0.00	0.00	0.00	0.00	0.00	0.00	0.00	0.00	0.00	14.00	18.00	1.00	1.00	49.97	40.99	0.66	1	1	1	1	0	1	1	1	0	1	0	0	-99
541	0.00	0.00	0.00	0.00	0.00	-99.00	0	26.00	3.00	0.0	3.0	0.00	0.00	51346	29.26	11.00	1.00	1.00	1.00	1.00	1.00	1.00	1.00	0.00	0.00	0.00	0.00	1.00	0.00	11.00	15.00	1.00	1.00	25.91	27.97	0.49	1	1	1	0	1	1	1	5	0	0	0	1	-99
542	0.00	0.00	0.00	0.00	0.00	-99.00	0	26.00	1.00	0.0	3.0	1.00	0.00	62603	36.61	5.00	0.00	1.00	1.00	1.00	0.00	0.00	1.00	0.00	0.00	0.00	0.00	0.00	0.00	9.00	8.00	0.00	0.00	48.52	46.77	0.71	1	0	1	0	0	1	1	5	1	1	0	0	-99
543	0.00	0.00	0.00	0.00	0.00	-99.00	0	26.00	2.00	0.0	1.0	0.00	0.00	58115	38.97	6.00	1.00	1.00	0.00	0.00	0.00	0.00	0.00	0.00	0.00	1.00	0.00	0.00	0.00	21.00	27.00	1.00	1.00	29.96	28.05	0.47	0	1	0	0	1	1	0	1	0	0	0	1	-99
544	0.00	0.00	0.00	0.00	0.00	-99.00	0	26.00	2.00	1.0	2.0	0.00	0.00	40529	37.44	4.00	1.00	1.00	1.00	0.00	0.00	0.00	0.00	1.00	0.00	0.00	0.00	0.00	0.00	16.00	13.00	1.00	1.00	28.80	36.18	0.51	1	0	0	0	0	1	0	3	0	0	0	1	-99
545	0.00	0.00	0.00	0.00	0.00	-99.00	0	26.00	2.00	0.0	3.0	1.00	0.00	66086	20.89	7.00	1.00	1.00	1.00	1.00	1.00	1.00	0.00	0.00	0.00	1.00	0.00	0.00	0.00	7.00	26.00	0.00	1.00	46.42	17.31	0.54	0	1	0	0	0	1	0	5	0	1	0	0	-99
546	0.00	0.00	0.00	0.00	0.00	-99.00	0	26.00	2.00	0.0	2.0	0.00	0.00	42816	25.74	10.00	1.00	1.00	1.00	1.00	1.00	0.00	1.00	1.00	0.00	0.00	1.00	0.00	0.00	12.00	13.00	1.00	1.00	53.19	38.09	0.69	0	0	0	0	0	1	0	3	0	0	0	1	-99
547	0.00	0.00	0.00	0.00	0.00	-99.00	0	26.00	2.00	0.0	3.0	0.00	0.00	53626	19.97	2.00	0.00	1.00	0.00	0.00	0.00	0.00	0.00	0.00	0.00	0.00	0.00	0.00	0.00	13.00	8.00	1.00	0.00	44.32	50.33	0.70	0	0	0	1	0	1	0	3	0	0	0	1	-99
548	0.00	0.00	0.00	0.00	0.00	-99.00	0	26.00	2.00	0.0	2.0	0.00	0.00	41788	33.28	3.00	0.00	1.00	0.00	0.00	0.00	0.00	0.00	0.00	0.00	0.00	1.00	0.00	0.00	6.00	3.00	0.00	0.00	48.68	53.13	0.76	0	0	1	1	0	1	0	5	0	0	0	1	-99
549	0.00	0.00	0.00	0.00	0.00	-99.00	0	26.00	2.00	0.0	2.0	1.00	0.00	54137	24.21	4.00	1.00	1.00	0.00	0.00	0.00	0.00	1.00	0.00	0.00	0.00	0.00	0.00	0.00	1.00	6.00	0.00	0.00	53.79	50.59	0.79	1	0	0	1	0	1	0	4	1	0	0	0	-99
550	0.00	0.00	0.00	0.00	0.00	-99.00	0	26.00	1.00	1.0	1.0	1.00	0.00	27917	24.05	2.00	0.00	0.00	0.00	1.00	0.00	0.00	0.00	0.00	0.00	0.00	0.00	0.00	0.00	15.00	8.00	1.00	0.00	33.16	36.07	0.54	1	0	0	0	0	0	1	1	1	0	0	0	-99
551	0.00	0.00	0.00	0.00	0.00	-99.00	0	26.00	2.00	0.0	2.0	1.00	0.00	60894	32.89	5.00	1.00	1.00	0.00	1.00	1.00	1.00	0.00	0.00	0.00	0.00	0.00	0.00	0.00	15.00	16.00	1.00	1.00	58.77	21.28	0.62	0	0	1	0	0	0	1	2	1	1	0	0	-99
552	0.00	0.00	0.00	0.00	0.00	-99.00	0	26.00	2.00	0.0	4.0	0.00	0.00	43774	45.19	3.00	0.00	0.00	1.00	1.00	0.00	1.00	0.00	0.00	0.00	0.00	0.00	0.00	0.00	15.00	12.00	1.00	1.00	63.77	39.63	0.76	0	1	0	0	0	0	1	3	1	0	0	0	-99
553	0.00	0.00	0.00	0.00	0.00	-99.00	0	26.00	2.00	0.0	2.0	0.00	0.00	62010	31.64	1.00	0.00	0.00	0.00	0.00	0.00	0.00	0.00	0.00	0.00	0.00	0.00	0.00	0.00	0.00	0.00	0.00	0.00	53.92	56.35	0.84	1	0	0	0	0	0	1	3	0	0	0	1	-99
554	0.00	0.00	0.00	0.00	0.00	-99.00	0	26.00	2.00	0.0	3.0	0.00	0.00	92742	39.06	3.00	1.00	1.00	1.00	0.00	0.00	0.00	0.00	0.00	0.00	0.00	0.00	0.00	0.00	19.00	21.00	1.00	1.00	47.89	10.14	0.50	1	0	0	0	0	0	0	4	0	0	0	1	-99
555	0.00	0.00	0.00	0.00	0.00	-99.00	0	26.00	2.00	0.0	3.0	0.00	0.00	34525	41.90	3.00	1.00	1.00	0.00	0.00	0.00	0.00	0.00	0.00	0.00	0.00	0.00	0.00	0.00	13.00	8.00	1.00	0.00	34.27	31.30	0.51	0	0	0	0	1	0	0	3	0	0	0	1	-99
556	0.00	0.00	0.00	0.00	0.00	-99.00	0	26.00	2.00	0.0	3.0	1.00	0.00	56992	17.16	8.00	1.00	1.00	1.00	0.00	1.00	1.00	0.00	0.00	0.00	1.00	1.00	0.00	0.00	20.00	19.00	1.00	1.00	47.23	14.77	0.51	1	0	0	0	0	0	0	5	0	0	0	1	-99
557	0.00	0.00	0.00	0.00	0.00	-99.00	0	26.00	1.00	0.0	3.0	1.00	1.00	34976	29.05	3.00	1.00	1.00	0.00	0.00	0.00	0.00	1.00	0.00	0.00	0.00	0.00	0.00	0.00	11.00	11.00	1.00	1.00	38.99	30.12	0.55	1	1	1	0	0	0	0	3	0	0	0	1	-99
558	0.00	0.00	0.00	0.00	0.00	-99.00	0	26.00	2.00	0.0	3.0	1.00	0.00	44407	50.35	8.00	1.00	1.00	1.00	0.00	1.00	1.00	0.00	0.00	0.00	1.00	0.00	0.00	0.00	16.00	16.00	1.00	1.00	47.13	19.99	0.56	1	0	0	1	0	0	0	1	1	1	1	0	-99
559	0.00	0.00	0.00	0.00	0.00	-99.00	0	26.00	2.00	0.0	3.0	0.00	0.00	103493	34.56	4.00	1.00	1.00	1.00	0.00	0.00	0.00	0.00	0.00	0.00	0.00	0.00	0.00	0.00	13.00	9.00	1.00	0.00	43.22	23.40	0.56	1	0	0	0	0	0	0	3	0	0	0	1	-99
560	0.00	0.00	0.00	0.00	0.00	-99.00	0	26.00	2.00	0.0	4.0	1.00	0.00	54308	22.49	4.00	1.00	1.00	0.00	0.00	0.00	0.00	1.00	0.00	0.00	0.00	0.00	0.00	0.00	14.00	19.00	1.00	1.00	34.70	35.23	0.57	1	0	0	0	0	0	0	1	1	1	1	0	-99
561	0.00	0.00	0.00	0.00	0.00	-99.00	0	26.00	1.00	0.0	1.0	1.00	1.00	75835	19.20	3.00	0.00	0.00	1.00	0.00	0.00	1.00	0.00	0.00	0.00	0.00	0.00	0.00	0.00	18.00	22.00	1.00	1.00	52.69	22.60	0.57	0	0	0	0	0	0	0	1	0	0	0	1	-99
562	0.00	0.00	0.00	0.00	0.00	-99.00	0	26.00	2.00	0.0	3.0	1.00	0.00	51471	33.08	8.00	1.00	1.00	1.00	1.00	1.00	1.00	0.00	0.00	0.00	1.00	0.00	0.00	0.00	8.00	10.00	0.00	1.00	33.74	45.90	0.58	1	0	0	0	0	0	0	3	0	0	1	0	-99
563	0.00	0.00	0.00	0.00	0.00	-99.00	0	26.00	3.00	0.0	3.0	0.00	0.00	50274	55.54	7.00	1.00	1.00	1.00	1.00	0.00	0.00	0.00	0.00	0.00	0.00	0.00	0.00	0.00	13.00	14.00	1.00	1.00	43.39	32.82	0.58	1	1	0	0	0	0	0	4	0	1	0	0	-99
564	0.00	0.00	0.00	0.00	0.00	-99.00	0	26.00	2.00	0.0	1.0	1.00	0.00	97279	34.33	6.00	1.00	1.00	0.00	1.00	0.00	0.00	0.00	0.00	0.00	0.00	0.00	0.00	0.00	7.00	10.00	0.00	1.00	31.09	45.21	0.59	0	0	0	0	0	0	0	2	1	1	0	0	-99
565	0.00	0.00	0.00	0.00	0.00	-99.00	0	26.00	2.00	0.0	1.0	1.00	1.00	64495	22.04	1.00	0.00	0.00	0.00	0.00	1.00	0.00	0.00	0.00	0.00	0.00	0.00	0.00	0.00	8.00	14.00	0.00	1.00	36.13	40.28	0.59	0	0	0	0	0	0	0	2	0	1	0	0	-99
566	0.00	0.00	0.00	0.00	0.00	-99.00	0	26.00	2.00	1.0	3.0	0.00	1.00	32364	29.05	1.00	1.00	0.00	0.00	0.00	0.00	0.00	0.00	0.00	0.00	0.00	0.00	0.00	0.00	4.00	8.00	0.00	0.00	34.41	42.98	0.59	0	0	0	0	0	0	0	4	0	0	0	1	-99
567	0.00	0.00	0.00	0.00	0.00	-99.00	0	26.00	1.00	0.0	3.0	0.00	0.00	37528	21.63	0.00	0.00	0.00	0.00	0.00	0.00	0.00	0.00	0.00	0.00	0.00	0.00	0.00	0.00	12.00	12.00	1.00	1.00	39.01	43.49	0.60	0	0	0	0	0	0	0	5	0	0	0	1	-99
568	0.00	0.00	0.00	0.00	0.00	-99.00	0	26.00	2.00	0.0	2.0	1.00	0.00	69097	29.12	0.00	0.00	0.00	0.00	0.00	0.00	0.00	0.00	0.00	0.00	0.00	0.00	0.00	0.00	11.00	15.00	1.00	1.00	41.32	38.83	0.60	1	0	0	0	0	0	0	3	0	0	0	1	-99
569	0.00	0.00	0.00	0.00	0.00	-99.00	0	26.00	1.00	1.0	4.0	0.00	0.00	49981	24.69	3.00	1.00	1.00	0.00	0.00	0.00	0.00	0.00	0.00	0.00	0.00	0.00	0.00	0.00	15.00	6.00	1.00	0.00	65.21	11.88	0.61	0	0	0	0	0	0	0	3	0	0	0	0	-99
570	0.00	0.00	0.00	0.00	0.00	-99.00	0	26.00	2.00	0.0	3.0	0.00	0.00	51440	19.37	5.00	1.00	1.00	1.00	1.00	0.00	1.00	0.00	0.00	0.00	0.00	0.00	0.00	0.00	14.00	15.00	1.00	1.00	57.83	23.30	0.61	0	0	0	0	0	0	0	3	1	1	1	0	-99
571	0.00	0.00	0.00	0.00	0.00	-99.00	0	26.00	2.00	0.0	4.0	1.00	0.00	39276	42.96	8.00	1.00	1.00	0.00	1.00	1.00	1.00	0.00	0.00	0.00	0.00	0.00	0.00	0.00	7.00	10.00	0.00	1.00	41.97	39.39	0.62	0	0	1	0	0	0	0	2	1	1	0	0	-99
572	0.00	0.00	0.00	0.00	0.00	-99.00	0	26.00	2.00	0.0	2.0	1.00	1.00	45763	27.44	3.00	1.00	1.00	1.00	0.00	0.00	0.00	0.00	0.00	0.00	0.00	0.00	0.00	0.00	11.00	11.00	1.00	1.00	52.85	32.17	0.64	1	0	0	0	0	0	0	2	1	1	1	0	-99
573	0.00	0.00	0.00	0.00	0.00	-99.00	0	26.00	2.00	0.0	2.0	1.00	0.00	44104	44.95	5.00	1.00	1.00	0.00	1.00	1.00	0.00	0.00	0.00	0.00	0.00	1.00	0.00	0.00	17.00	20.00	1.00	1.00	50.66	34.02	0.64	1	0	1	0	0	0	0	3	0	0	0	1	-99
574	0.00	0.00	0.00	0.00	0.00	-99.00	0	26.00	1.00	0.0	3.0	0.00	0.00	90424	23.18	3.00	1.00	1.00	0.00	1.00	0.00	0.00	0.00	0.00	0.00	0.00	0.00	0.00	0.00	15.00	13.00	1.00	1.00	49.93	34.09	0.64	1	0	0	0	0	0	0	2	0	1	0	0	-99
575	0.00	0.00	0.00	0.00	0.00	-99.00	0	26.00	2.00	0.0	3.0	1.00	1.00	54465	20.12	1.00	0.00	0.00	0.00	0.00	0.00	0.00	0.00	0.00	0.00	0.00	0.00	0.00	0.00	2.00	0.00	0.00	0.00	44.91	43.24	0.64	1	0	0	0	0	0	0	2	0	0	0	1	-99
576	0.00	0.00	0.00	0.00	0.00	-99.00	0	26.00	2.00	0.0	4.0	0.00	0.00	42517	28.35	2.00	0.00	1.00	0.00	1.00	0.00	0.00	0.00	0.00	0.00	0.00	0.00	0.00	0.00	9.00	5.00	0.00	0.00	49.59	39.18	0.65	0	0	0	0	0	0	0	2	1	0	0	0	-99
577	0.00	0.00	0.00	0.00	0.00	-99.00	0	26.00	2.00	0.0	3.0	1.00	0.00	49749	25.79	2.00	1.00	1.00	0.00	0.00	0.00	0.00	0.00	0.00	0.00	0.00	0.00	0.00	0.00	15.00	21.00	1.00	1.00	69.93	15.60	0.65	1	0	1	0	0	0	0	4	0	0	0	1	-99
578	0.00	0.00	0.00	0.00	0.00	-99.00	0	26.00	2.00	0.0	4.0	1.00	1.00	147566	28.12	5.00	1.00	1.00	0.00	1.00	0.00	0.00	0.00	0.00	0.00	0.00	0.00	0.00	0.00	5.00	5.00	0.00	0.00	51.31	36.42	0.67	1	1	1	0	1	0	0	2	0	0	0	1	-99
579	0.00	0.00	0.00	0.00	0.00	-99.00	0	26.00	2.00	0.0	4.0	1.00	1.00	71485	27.39	2.00	0.00	1.00	0.00	0.00	0.00	0.00	0.00	0.00	0.00	0.00	0.00	0.00	0.00	8.00	6.00	0.00	0.00	59.04	30.15	0.67	1	0	0	0	0	0	0	3	0	0	0	1	-99
580	0.00	0.00	0.00	0.00	0.00	-99.00	0	26.00	1.00	0.0	3.0	1.00	1.00	38201	20.83	0.00	0.00	0.00	0.00	0.00	0.00	0.00	0.00	0.00	0.00	0.00	0.00	0.00	0.00	5.00	13.00	0.00	1.00	63.25	23.70	0.67	0	1	1	0	0	0	0	5	0	0	0	1	-99
581	0.00	0.00	0.00	0.00	0.00	-99.00	0	26.00	2.00	0.0	1.0	0.00	0.00	46271	40.39	6.00	1.00	1.00	0.00	1.00	0.00	1.00	0.00	0.00	0.00	0.00	0.00	0.00	0.00	7.00	11.00	0.00	1.00	50.28	39.31	0.67	1	0	0	1	0	0	0	3	0	0	0	1	-99
582	0.00	0.00	0.00	0.00	0.00	-99.00	0	26.00	3.00	1.0	4.0	0.00	0.00	34083	27.26	1.00	0.00	0.00	1.00	0.00	0.00	0.00	0.00	0.00	0.00	0.00	0.00	0.00	0.00	6.00	6.00	0.00	0.00	52.46	38.00	0.68	0	0	0	0	0	0	0	3	1	0	0	0	-99
583	0.00	0.00	0.00	0.00	0.00	-99.00	0	26.00	3.00	1.0	1.0	1.00	0.00	39753	24.33	1.00	0.00	0.00	0.00	0.00	0.00	0.00	0.00	0.00	0.00	0.00	0.00	0.00	0.00	0.00	0.00	0.00	0.00	53.44	41.03	0.69	0	0	0	0	0	0	0	5	0	0	0	1	-99
584	0.00	0.00	0.00	0.00	0.00	-99.00	0	26.00	2.00	0.0	3.0	0.00	0.00	57983	26.57	0.00	0.00	0.00	0.00	0.00	0.00	0.00	0.00	0.00	0.00	0.00	0.00	0.00	0.00	5.00	2.00	0.00	0.00	43.79	48.88	0.69	0	0	0	0	0	0	0	2	0	0	0	1	-99
585	0.00	0.00	0.00	0.00	0.00	-99.00	0	26.00	2.00	0.0	3.0	1.00	1.00	17248	24.03	3.00	1.00	1.00	0.00	0.00	0.00	0.00	0.00	0.00	0.00	0.00	0.00	0.00	0.00	7.00	11.00	0.00	1.00	56.04	37.63	0.70	0	1	1	1	0	0	0	5	1	0	0	0	-99
586	0.00	0.00	0.00	0.00	0.00	-99.00	0	26.00	1.00	0.0	2.0	0.00	0.00	34487	39.06	6.00	1.00	1.00	0.00	1.00	0.00	1.00	0.00	0.00	0.00	0.00	0.00	0.00	0.00	11.00	10.00	1.00	1.00	49.06	46.88	0.71	1	0	1	0	0	0	0	3	1	1	0	0	-99
587	0.00	0.00	0.00	0.00	0.00	-99.00	0	26.00	2.00	0.0	4.0	0.00	0.00	46854	25.60	0.00	0.00	0.00	0.00	0.00	0.00	0.00	0.00	0.00	0.00	0.00	0.00	0.00	0.00	14.00	18.00	1.00	1.00	50.81	44.48	0.71	0	0	0	0	0	0	0	3	0	0	0	1	-99
588	0.00	0.00	0.00	0.00	0.00	-99.00	0	26.00	2.00	0.0	3.0	1.00	1.00	103983	25.06	0.00	0.00	0.00	0.00	0.00	0.00	0.00	0.00	0.00	0.00	0.00	0.00	0.00	0.00	9.00	0.00	0.00	0.00	52.04	47.15	0.72	0	1	0	0	0	0	0	1	1	1	1	0	-99
589	0.00	0.00	0.00	0.00	0.00	-99.00	0	26.00	2.00	0.0	2.0	1.00	1.00	30502	28.97	2.00	0.00	0.00	0.00	1.00	0.00	0.00	0.00	0.00	0.00	0.00	0.00	0.00	0.00	2.00	3.00	0.00	0.00	52.32	43.76	0.72	0	1	0	0	0	0	0	2	1	1	1	0	-99
590	0.00	0.00	0.00	0.00	0.00	-99.00	0	26.00	2.00	0.0	2.0	1.00	0.00	54823	20.98	4.00	0.00	0.00	0.00	1.00	1.00	0.00	1.00	0.00	0.00	0.00	0.00	0.00	0.00	3.00	3.00	0.00	0.00	51.56	48.48	0.73	0	0	0	0	0	0	0	5	0	0	0	1	-99
591	0.00	0.00	0.00	0.00	0.00	-99.00	0	26.00	1.00	0.0	3.0	0.00	1.00	43128	33.04	3.00	0.00	1.00	0.00	0.00	0.00	0.00	0.00	1.00	0.00	0.00	1.00	0.00	0.00	5.00	6.00	0.00	0.00	49.84	52.58	0.74	0	0	0	0	0	0	0	3	0	0	0	1	-99
592	0.00	0.00	0.00	0.00	0.00	-99.00	0	26.00	3.00	1.0	4.0	0.00	1.00	46098	22.46	4.00	0.00	0.00	0.00	1.00	0.00	0.00	0.00	0.00	0.00	0.00	0.00	0.00	0.00	3.00	4.00	0.00	0.00	53.46	46.26	0.74	0	0	0	0	0	0	0	3	0	1	0	0	-99
593	0.00	0.00	0.00	0.00	0.00	-99.00	0	26.00	2.00	0.0	1.0	1.00	0.00	101842	29.28	2.00	0.00	0.00	1.00	0.00	1.00	0.00	0.00	0.00	0.00	0.00	0.00	0.00	0.00	4.00	3.00	0.00	0.00	49.79	51.21	0.74	0	0	0	1	0	0	0	4	0	0	0	1	-99
594	0.00	0.00	0.00	0.00	0.00	-99.00	0	26.00	2.00	0.0	2.0	1.00	1.00	54661	24.69	3.00	1.00	1.00	0.00	0.00	0.00	0.00	0.00	1.00	0.00	0.00	0.00	0.00	0.00	5.00	4.00	0.00	0.00	58.51	43.20	0.74	1	0	0	0	0	0	0	5	0	0	0	1	-99
595	0.00	0.00	0.00	0.00	0.00	-99.00	0	26.00	2.00	0.0	1.0	1.00	0.00	77951	29.47	2.00	0.00	1.00	0.00	1.00	0.00	0.00	0.00	0.00	0.00	0.00	0.00	0.00	0.00	0.00	0.00	0.00	0.00	51.13	52.23	0.77	1	0	1	0	0	0	0	5	0	0	0	1	-99
596	0.00	0.00	0.00	0.00	0.00	-99.00	0	26.00	2.00	0.0	4.0	1.00	1.00	57948	27.32	2.00	0.00	0.00	1.00	0.00	0.00	0.00	0.00	0.00	0.00	0.00	0.00	0.00	0.00	3.00	1.00	0.00	0.00	58.85	48.42	0.78	0	0	0	0	0	0	0	2	0	0	0	0	-99
597	0.00	0.00	0.00	0.00	0.00	-99.00	0	26.00	2.00	0.0	3.0	1.00	0.00	64714	27.45	0.00	0.00	0.00	0.00	0.00	0.00	0.00	0.00	0.00	0.00	0.00	0.00	0.00	0.00	2.00	0.00	0.00	0.00	59.90	47.95	0.79	1	0	1	1	0	0	0	1	0	0	0	1	-99
598	0.00	0.00	0.00	0.00	0.00	-99.00	0	26.00	3.00	0.0	1.0	1.00	0.00	91624	20.36	1.00	0.00	0.00	0.00	0.00	0.00	0.00	0.00	0.00	0.00	0.00	0.00	0.00	0.00	4.00	3.00	0.00	0.00	57.41	49.22	0.79	0	0	0	0	0	0	0	5	0	0	0	1	-99
599	0.00	0.00	0.00	0.00	0.00	-99.00	0	26.00	2.00	0.0	3.0	1.00	0.00	45179	24.33	5.00	0.00	1.00	0.00	0.00	0.00	0.00	0.00	0.00	0.00	0.00	0.00	0.00	0.00	4.00	3.00	0.00	0.00	53.46	51.10	0.79	1	0	0	0	0	0	0	4	0	0	0	1	-99
600	0.00	0.00	0.00	0.00	0.00	-99.00	0	26.00	3.00	1.0	3.0	1.00	1.00	77736	21.02	2.00	0.00	0.00	0.00	0.00	0.00	0.00	0.00	0.00	0.00	0.00	0.00	0.00	1.00	5.00	5.00	0.00	0.00	60.55	49.87	0.82	1	1	0	0	0	0	0	3	0	0	0	1	-99
601	0.00	0.00	0.00	0.00	0.00	-99.00	0	26.00	2.00	1.0	3.0	0.00	0.00	48553	41.27	0.00	0.00	0.00	0.00	0.00	0.00	0.00	0.00	0.00	0.00	0.00	0.00	0.00	0.00	2.00	2.00	0.00	0.00	54.77	54.16	0.82	0	0	1	0	0	0	0	3	0	0	0	1	-99
602	0.00	0.00	0.00	0.00	0.00	-99.00	0	26.00	2.00	0.0	3.0	1.00	0.00	91242	21.92	0.00	0.00	0.00	0.00	0.00	0.00	0.00	0.00	0.00	0.00	0.00	0.00	0.00	0.00	2.00	0.00	0.00	0.00	56.73	54.14	0.83	1	0	1	1	0	0	0	4	0	0	0	1	-99
603	0.00	0.00	0.00	0.00	0.00	-99.00	0	26.00	3.00	1.0	3.0	0.00	1.00	73952	27.45	4.00	0.00	1.00	1.00	1.00	0.00	1.00	0.00	0.00	0.00	0.00	0.00	0.00	0.00	3.00	0.00	0.00	0.00	55.28	54.94	0.83	0	0	0	0	0	0	0	3	1	0	0	0	-99
604	0.00	0.00	0.00	0.00	0.00	-99.00	0	26.00	2.00	0.0	4.0	0.00	0.00	85686	18.58	3.00	0.00	0.00	0.00	0.00	0.00	0.00	0.00	0.00	0.00	1.00	1.00	0.00	0.00	0.00	0.00	0.00	0.00	51.89	63.26	0.88	0	1	1	1	0	0	0	1	1	0	0	0	-99
605	0.00	0.00	0.00	0.00	0.00	-99.00	0	26.00	2.00	0.0	3.0	0.00	0.00	89489	32.44	3.00	0.00	0.00	0.00	0.00	1.00	1.00	0.00	0.00	0.00	0.00	0.00	0.00	0.00	0.00	0.00	0.00	0.00	53.37	60.11	0.88	0	0	0	0	0	0	0	4	0	0	0	1	-99
606	0.00	0.00	0.00	0.00	0.00	-99.00	0	26.00	1.00	0.0	3.0	1.00	0.00	29798	32.45	0.00	0.00	0.00	0.00	0.00	0.00	0.00	0.00	0.00	0.00	0.00	0.00	0.00	0.00	4.00	1.00	0.00	0.00	55.41	60.70	0.91	0	0	0	0	0	0	0	5	0	0	0	1	-99
607	0.00	0.00	0.00	0.00	0.00	-99.00	0	27.00	3.00	1.0	3.0	0.00	0.00	81711	22.80	11.00	1.00	1.00	1.00	0.00	0.00	1.00	0.00	1.00	1.00	0.00	1.00	0.00	0.00	17.00	21.00	1.00	1.00	28.93	37.36	0.54	1	1	1	1	0	1	0	5	0	0	0	1	-99
608	0.00	0.00	0.00	0.00	0.00	-99.00	0	27.00	2.00	0.0	2.0	0.00	0.00	44085	56.11	7.00	1.00	1.00	0.00	0.00	0.00	0.00	0.00	0.00	1.00	0.00	1.00	1.00	1.00	7.00	10.00	0.00	1.00	36.42	34.84	0.57	1	0	0	1	1	1	1	1	0	0	0	1	-99
609	0.00	0.00	0.00	0.00	0.00	-99.00	0	27.00	2.00	0.0	1.0	1.00	0.00	91801	22.67	0.00	0.00	0.00	0.00	0.00	0.00	0.00	0.00	0.00	0.00	0.00	0.00	0.00	1.00	10.00	8.00	1.00	0.00	33.57	46.43	0.61	0	0	0	1	0	1	0	2	1	0	0	0	-99
610	0.00	0.00	0.00	0.00	0.00	-99.00	0	27.00	2.00	0.0	2.0	0.00	1.00	51618	39.53	4.00	1.00	1.00	1.00	0.00	0.00	0.00	0.00	0.00	0.00	0.00	0.00	0.00	0.00	6.00	13.00	0.00	1.00	57.75	44.07	0.77	0	1	1	0	1	1	0	5	0	0	0	1	-99
611	0.00	0.00	0.00	0.00	0.00	-99.00	0	27.00	2.00	1.0	2.0	1.00	0.00	77528	30.82	2.00	0.00	0.00	0.00	0.00	1.00	0.00	0.00	0.00	0.00	0.00	0.00	0.00	0.00	3.00	6.00	0.00	0.00	53.62	48.80	0.76	0	0	1	0	0	1	1	5	0	0	0	0	-99
612	0.00	0.00	0.00	0.00	0.00	-99.00	0	27.00	2.00	0.0	4.0	1.00	0.00	75675	31.61	6.00	1.00	1.00	1.00	1.00	0.00	1.00	0.00	1.00	0.00	0.00	0.00	0.00	0.00	16.00	22.00	1.00	1.00	45.01	15.76	0.52	0	0	1	1	0	1	0	4	0	0	0	1	-99
613	0.00	0.00	0.00	0.00	0.00	-99.00	0	27.00	2.00	1.0	3.0	1.00	0.00	31680	28.32	17.00	1.00	1.00	1.00	1.00	1.00	1.00	0.00	0.00	0.00	1.00	0.00	0.00	1.00	19.00	24.00	1.00	1.00	36.95	30.71	0.53	1	0	0	1	0	1	0	2	0	0	0	1	-99
614	0.00	0.00	0.00	0.00	0.00	-99.00	0	27.00	2.00	0.0	2.0	1.00	1.00	77143	23.49	6.00	1.00	1.00	1.00	1.00	1.00	0.00	1.00	0.00	0.00	0.00	0.00	0.00	0.00	19.00	24.00	1.00	1.00	41.15	27.91	0.54	1	0	1	0	0	1	0	5	0	0	0	1	-99
615	0.00	0.00	0.00	0.00	0.00	-99.00	0	27.00	2.00	0.0	2.0	0.00	0.00	56521	31.24	7.00	1.00	1.00	1.00	1.00	0.00	1.00	0.00	0.00	0.00	0.00	0.00	0.00	0.00	9.00	16.00	0.00	1.00	36.71	31.37	0.56	1	1	1	0	0	1	0	2	1	1	0	0	-99
616	0.00	0.00	0.00	0.00	0.00	-99.00	0	27.00	2.00	0.0	3.0	1.00	1.00	61475	32.92	6.00	1.00	1.00	0.00	1.00	0.00	1.00	1.00	0.00	0.00	0.00	0.00	0.00	0.00	8.00	12.00	0.00	1.00	32.58	41.85	0.56	0	0	0	1	0	1	0	2	0	0	0	1	-99
617	0.00	0.00	0.00	0.00	0.00	-99.00	0	27.00	2.00	0.0	1.0	1.00	0.00	50679	33.28	4.00	0.00	1.00	0.00	0.00	0.00	0.00	0.00	0.00	0.00	0.00	0.00	0.00	0.00	12.00	11.00	1.00	1.00	56.45	37.11	0.70	1	1	1	0	0	1	0	5	0	0	0	1	-99
618	0.00	0.00	0.00	0.00	0.00	-99.00	0	27.00	2.00	0.0	4.0	1.00	0.00	92376	20.60	2.00	1.00	1.00	0.00	0.00	0.00	0.00	0.00	0.00	0.00	0.00	0.00	0.00	0.00	8.00	2.00	0.00	0.00	47.07	50.43	0.70	1	1	0	0	0	1	0	4	0	0	0	1	-99
619	0.00	0.00	0.00	0.00	0.00	-99.00	0	27.00	2.00	0.0	3.0	0.00	0.00	57680	37.59	6.00	1.00	1.00	0.00	1.00	0.00	0.00	0.00	0.00	0.00	0.00	0.00	0.00	0.00	16.00	13.00	1.00	1.00	40.52	40.59	0.62	1	0	0	0	0	0	1	4	0	0	0	1	-99
620	0.00	0.00	0.00	0.00	0.00	-99.00	0	27.00	2.00	0.0	3.0	0.00	0.00	44165	51.01	6.00	1.00	1.00	1.00	1.00	0.00	0.00	0.00	0.00	0.00	1.00	0.00	0.00	0.00	1.00	4.00	0.00	0.00	47.17	53.21	0.75	0	0	1	0	0	0	1	3	0	1	0	0	-99
621	0.00	0.00	0.00	0.00	0.00	-99.00	0	27.00	2.00	0.0	2.0	0.00	0.00	66160	39.78	5.00	0.00	1.00	0.00	1.00	1.00	0.00	0.00	0.00	0.00	1.00	0.00	0.00	0.00	7.00	9.00	0.00	0.00	52.64	52.24	0.77	0	1	0	0	0	0	1	5	1	0	0	0	-99
622	0.00	0.00	0.00	0.00	0.00	-99.00	0	27.00	3.00	0.0	1.0	0.00	0.00	47966	26.31	9.00	1.00	1.00	1.00	0.00	1.00	0.00	0.00	1.00	0.00	0.00	1.00	0.00	3.00	9.00	16.00	0.00	1.00	26.99	27.16	0.43	0	0	0	0	0	0	0	3	0	1	0	0	-99
623	0.00	0.00	0.00	0.00	0.00	-99.00	0	27.00	2.00	0.0	2.0	1.00	0.00	50836	36.04	6.00	1.00	1.00	1.00	0.00	1.00	0.00	0.00	0.00	0.00	0.00	0.00	0.00	0.00	15.00	20.00	1.00	1.00	42.95	27.91	0.56	0	0	0	0	0	0	0	3	0	1	0	0	-99
624	0.00	0.00	0.00	0.00	0.00	-99.00	0	27.00	2.00	0.0	3.0	1.00	0.00	40000	29.75	7.00	1.00	1.00	1.00	1.00	1.00	1.00	0.00	0.00	0.00	0.00	0.00	0.00	0.00	12.00	21.00	1.00	1.00	43.65	24.83	0.56	1	1	0	1	0	0	0	3	0	1	0	0	-99
625	0.00	0.00	0.00	0.00	0.00	-99.00	0	27.00	2.00	0.0	3.0	1.00	0.00	45998	46.59	3.00	1.00	1.00	0.00	0.00	0.00	0.00	0.00	0.00	0.00	0.00	0.00	0.00	0.00	9.00	16.00	0.00	1.00	37.52	38.97	0.58	1	0	0	0	1	0	0	5	0	0	0	1	-99
626	0.00	0.00	0.00	0.00	0.00	-99.00	0	27.00	2.00	1.0	4.0	1.00	0.00	95448	25.74	2.00	1.00	1.00	0.00	0.00	0.00	0.00	0.00	0.00	0.00	0.00	0.00	0.00	0.00	13.00	12.00	1.00	1.00	36.65	43.20	0.58	0	0	0	0	0	0	0	1	0	1	0	0	-99
627	0.00	0.00	0.00	0.00	0.00	-99.00	0	27.00	2.00	0.0	3.0	0.00	0.00	37536	26.91	4.00	1.00	1.00	0.00	1.00	0.00	0.00	0.00	0.00	0.00	0.00	0.00	0.00	0.00	17.00	15.00	1.00	1.00	68.45	5.63	0.60	0	0	0	0	0	0	0	4	0	0	1	0	-99
628	0.00	0.00	0.00	0.00	0.00	-99.00	0	27.00	2.00	0.0	1.0	0.00	0.00	68639	18.24	6.00	1.00	1.00	0.00	1.00	0.00	0.00	0.00	0.00	0.00	0.00	0.00	0.00	0.00	21.00	24.00	1.00	1.00	64.15	10.23	0.60	0	0	0	0	1	0	0	3	1	1	1	0	-99
629	0.00	0.00	0.00	0.00	0.00	-99.00	0	27.00	2.00	0.0	4.0	1.00	0.00	68125	21.03	10.00	1.00	1.00	1.00	1.00	1.00	1.00	1.00	1.00	0.00	0.00	1.00	0.00	0.00	20.00	27.00	1.00	1.00	60.87	16.14	0.62	0	0	0	0	0	0	0	5	0	0	0	1	-99
630	0.00	0.00	0.00	0.00	0.00	-99.00	0	27.00	3.00	1.0	4.0	0.00	1.00	48309	32.46	0.00	0.00	0.00	0.00	0.00	0.00	0.00	0.00	0.00	0.00	0.00	0.00	0.00	0.00	0.00	0.00	0.00	0.00	53.88	33.02	0.64	1	0	0	0	0	0	0	3	0	0	0	1	-99
631	0.00	0.00	0.00	0.00	0.00	-99.00	0	27.00	2.00	0.0	3.0	1.00	0.00	42995	24.96	8.00	1.00	1.00	0.00	0.00	1.00	1.00	0.00	0.00	0.00	0.00	1.00	0.00	1.00	10.00	9.00	1.00	0.00	55.02	31.33	0.66	1	1	0	0	0	0	0	3	1	1	0	0	-99
632	0.00	0.00	0.00	0.00	0.00	-99.00	0	27.00	2.00	0.0	1.0	0.00	0.00	51270	31.24	2.00	0.00	1.00	0.00	0.00	0.00	1.00	0.00	0.00	0.00	0.00	0.00	0.00	0.00	11.00	15.00	1.00	1.00	56.82	32.16	0.67	1	0	0	0	0	0	0	3	0	1	0	0	-99
633	0.00	0.00	0.00	0.00	0.00	-99.00	0	27.00	1.00	0.0	2.0	1.00	0.00	81117	34.54	2.00	1.00	1.00	0.00	0.00	0.00	0.00	0.00	0.00	0.00	0.00	0.00	0.00	0.00	16.00	15.00	1.00	1.00	55.38	35.76	0.67	1	0	0	0	0	0	0	3	0	0	0	1	-99
634	0.00	0.00	0.00	0.00	0.00	-99.00	0	27.00	2.00	0.0	2.0	1.00	0.00	60614	28.79	3.00	1.00	1.00	1.00	0.00	0.00	0.00	0.00	0.00	0.00	0.00	0.00	0.00	0.00	6.00	6.00	0.00	0.00	44.18	49.65	0.68	1	0	0	0	0	0	0	4	0	0	0	1	-99
635	0.00	0.00	0.00	0.00	0.00	-99.00	0	27.00	2.00	0.0	3.0	0.00	0.00	42557	24.97	4.00	1.00	1.00	1.00	1.00	0.00	0.00	0.00	0.00	0.00	0.00	0.00	0.00	0.00	13.00	7.00	1.00	0.00	42.18	51.05	0.69	1	0	0	0	0	0	0	4	0	0	0	1	-99
636	0.00	0.00	0.00	0.00	0.00	-99.00	0	27.00	3.00	0.0	2.0	1.00	1.00	74903	19.97	0.00	0.00	0.00	0.00	0.00	0.00	0.00	0.00	0.00	0.00	0.00	0.00	0.00	0.00	3.00	0.00	0.00	0.00	53.53	41.02	0.69	0	0	0	0	0	0	0	1	0	0	0	1	-99
637	0.00	0.00	0.00	0.00	0.00	-99.00	0	27.00	2.00	0.0	3.0	1.00	0.00	48125	18.79	4.00	0.00	1.00	1.00	1.00	0.00	0.00	0.00	0.00	0.00	0.00	0.00	0.00	0.00	8.00	12.00	0.00	1.00	56.08	35.36	0.69	0	0	0	0	0	0	0	2	1	1	0	0	-99
638	0.00	0.00	0.00	0.00	0.00	-99.00	0	27.00	3.00	1.0	1.0	0.00	0.00	60671	20.78	4.00	1.00	1.00	1.00	1.00	0.00	0.00	0.00	0.00	0.00	0.00	0.00	0.00	0.00	11.00	15.00	1.00	1.00	57.81	34.24	0.71	0	0	0	0	0	0	0	4	0	0	0	1	-99
639	0.00	0.00	0.00	0.00	0.00	-99.00	0	27.00	1.00	0.0	3.0	0.00	0.00	55810	41.60	3.00	1.00	1.00	0.00	0.00	0.00	0.00	0.00	0.00	0.00	0.00	0.00	0.00	0.00	2.00	1.00	0.00	0.00	55.60	41.17	0.71	0	0	0	1	0	0	0	5	0	0	0	1	-99
640	0.00	0.00	0.00	0.00	0.00	-99.00	0	27.00	3.00	1.0	4.0	1.00	0.00	55216	26.57	1.00	0.00	1.00	0.00	0.00	0.00	0.00	0.00	0.00	0.00	0.00	0.00	0.00	0.00	7.00	7.00	0.00	0.00	61.87	32.93	0.71	0	0	0	0	0	0	0	5	0	0	0	1	-99
641	0.00	0.00	0.00	0.00	0.00	-99.00	0	27.00	2.00	0.0	3.0	1.00	0.00	62751	26.88	5.00	1.00	1.00	0.00	1.00	0.00	1.00	0.00	0.00	0.00	0.00	0.00	0.00	0.00	4.00	11.00	0.00	1.00	53.80	40.92	0.72	0	0	0	0	0	0	0	3	0	0	0	1	-99
642	0.00	0.00	0.00	0.00	0.00	-99.00	0	27.00	1.00	1.0	1.0	0.00	0.00	41508	21.95	3.00	0.00	1.00	0.00	0.00	1.00	0.00	1.00	0.00	0.00	0.00	0.00	0.00	0.00	7.00	8.00	0.00	0.00	51.49	43.23	0.72	0	0	0	0	0	0	0	2	0	0	0	1	-99
643	0.00	0.00	0.00	0.00	0.00	-99.00	0	27.00	1.00	0.0	1.0	0.00	0.00	58257	20.50	0.00	0.00	0.00	0.00	0.00	0.00	0.00	0.00	0.00	0.00	0.00	0.00	0.00	0.00	1.00	1.00	0.00	0.00	41.29	58.73	0.72	0	0	0	0	0	0	0	5	0	0	0	1	-99
644	0.00	0.00	0.00	0.00	0.00	-99.00	0	27.00	2.00	0.0	2.0	1.00	1.00	49865	32.92	4.00	1.00	0.00	1.00	0.00	1.00	0.00	0.00	0.00	0.00	0.00	0.00	0.00	0.00	4.00	5.00	0.00	0.00	56.81	40.33	0.73	1	0	0	0	0	0	0	3	0	1	0	0	-99
645	0.00	0.00	0.00	0.00	0.00	-99.00	0	27.00	2.00	0.0	4.0	1.00	0.00	57129	20.37	1.00	0.00	1.00	0.00	0.00	0.00	0.00	0.00	0.00	0.00	0.00	0.00	0.00	0.00	18.00	9.00	1.00	0.00	57.29	40.05	0.74	0	0	0	0	0	0	0	4	1	1	1	0	-99
646	0.00	0.00	0.00	0.00	0.00	-99.00	0	27.00	1.00	0.0	3.0	0.00	1.00	57383	27.45	4.00	1.00	1.00	0.00	1.00	1.00	0.00	0.00	0.00	0.00	0.00	0.00	0.00	0.00	4.00	6.00	0.00	0.00	54.53	45.68	0.75	0	0	0	0	1	0	0	4	0	0	0	1	-99
647	0.00	0.00	0.00	0.00	0.00	-99.00	0	27.00	1.00	0.0	3.0	1.00	1.00	46176	26.58	3.00	0.00	0.00	0.00	1.00	1.00	0.00	0.00	0.00	0.00	1.00	0.00	0.00	0.00	11.00	6.00	1.00	0.00	48.83	51.88	0.76	1	0	0	1	0	0	0	3	0	0	0	1	-99
648	0.00	0.00	0.00	0.00	0.00	-99.00	0	27.00	1.00	0.0	2.0	1.00	0.00	49562	48.10	3.00	1.00	0.00	0.00	0.00	1.00	0.00	0.00	1.00	0.00	0.00	0.00	0.00	0.00	5.00	0.00	0.00	0.00	55.49	46.21	0.76	0	0	0	0	0	0	0	5	0	0	0	1	-99
649	0.00	0.00	0.00	0.00	0.00	-99.00	0	27.00	1.00	0.0	3.0	0.00	0.00	62208	21.46	3.00	0.00	0.00	0.00	0.00	1.00	0.00	0.00	0.00	0.00	1.00	0.00	0.00	0.00	0.00	0.00	0.00	0.00	38.78	65.43	0.78	1	0	0	1	0	0	0	5	0	0	0	1	-99
650	0.00	0.00	0.00	0.00	0.00	-99.00	0	27.00	2.00	1.0	2.0	1.00	1.00	83008	27.34	7.00	0.00	0.00	1.00	0.00	1.00	1.00	0.00	0.00	0.00	0.00	0.00	0.00	1.00	2.00	7.00	0.00	0.00	48.16	58.20	0.78	0	0	0	0	0	0	0	5	0	0	0	1	-99
651	0.00	0.00	0.00	0.00	0.00	-99.00	0	27.00	2.00	0.0	3.0	1.00	0.00	64874	32.69	2.00	0.00	0.00	1.00	0.00	0.00	0.00	0.00	0.00	0.00	1.00	0.00	0.00	0.00	7.00	7.00	0.00	0.00	56.97	48.19	0.79	0	0	0	0	0	0	0	3	0	1	0	0	-99
652	0.00	0.00	0.00	0.00	0.00	-99.00	0	27.00	2.00	0.0	1.0	1.00	1.00	52594	25.74	0.00	0.00	0.00	0.00	0.00	0.00	0.00	0.00	0.00	0.00	0.00	0.00	0.00	0.00	3.00	3.00	0.00	0.00	56.42	47.58	0.80	0	0	0	0	0	0	0	3	0	0	0	1	-99
653	0.00	0.00	0.00	0.00	0.00	-99.00	0	27.00	3.00	1.0	4.0	0.00	0.00	82500	18.29	1.00	0.00	1.00	0.00	0.00	0.00	0.00	0.00	0.00	0.00	0.00	0.00	0.00	0.00	6.00	6.00	0.00	0.00	58.25	49.46	0.80	0	0	0	0	0	0	0	2	1	1	1	0	-99
654	0.00	0.00	0.00	0.00	0.00	-99.00	0	27.00	2.00	1.0	1.0	0.00	0.00	106959	45.34	0.00	0.00	0.00	0.00	0.00	0.00	0.00	0.00	0.00	0.00	0.00	0.00	0.00	0.00	5.00	4.00	0.00	0.00	47.63	56.56	0.80	0	0	0	0	0	0	0	5	0	0	0	1	-99
655	0.00	0.00	0.00	0.00	0.00	-99.00	0	27.00	1.00	0.0	2.0	1.00	0.00	54544	29.05	1.00	0.00	0.00	0.00	1.00	0.00	0.00	0.00	0.00	0.00	0.00	0.00	0.00	0.00	6.00	7.00	0.00	0.00	55.53	51.36	0.80	0	1	0	0	0	0	0	5	0	0	0	1	-99
656	0.00	0.00	0.00	0.00	0.00	-99.00	0	27.00	1.00	0.0	4.0	1.00	1.00	105865	18.65	3.00	0.00	0.00	0.00	1.00	1.00	0.00	0.00	0.00	0.00	0.00	0.00	0.00	0.00	4.00	3.00	0.00	0.00	57.53	49.75	0.82	1	0	0	0	0	0	0	4	0	0	0	1	-99
657	0.00	0.00	0.00	0.00	0.00	-99.00	0	27.00	3.00	0.0	2.0	0.00	0.00	57511	44.80	2.00	0.00	0.00	0.00	0.00	0.00	0.00	0.00	1.00	0.00	0.00	1.00	0.00	0.00	0.00	0.00	0.00	0.00	51.75	57.17	0.84	0	0	0	0	0	0	0	3	0	0	0	1	-99
658	0.00	0.00	0.00	0.00	0.00	-99.00	0	28.00	2.00	0.0	3.0	0.00	1.00	37310	28.24	5.00	1.00	1.00	1.00	0.00	0.00	0.00	0.00	0.00	0.00	0.00	0.00	0.00	0.00	7.00	6.00	0.00	0.00	50.18	57.00	0.82	1	0	0	0	0	1	0	4	0	0	0	1	-99
659	0.00	0.00	0.00	0.00	0.00	-99.00	0	28.00	2.00	1.0	3.0	1.00	0.00	55367	23.43	11.00	1.00	1.00	1.00	1.00	0.00	1.00	0.00	1.00	0.00	1.00	1.00	0.00	0.00	6.00	4.00	0.00	0.00	38.87	52.54	0.67	0	0	0	0	0	1	0	4	0	0	0	1	-99
660	0.00	0.00	0.00	0.00	0.00	-99.00	0	28.00	2.00	0.0	3.0	1.00	1.00	59811	31.88	5.00	0.00	1.00	1.00	0.00	1.00	0.00	1.00	0.00	0.00	1.00	0.00	0.00	0.00	1.00	2.00	0.00	0.00	51.91	52.98	0.80	1	0	1	1	0	1	0	4	0	0	0	1	-99
661	0.00	0.00	0.00	0.00	0.00	-99.00	0	28.00	2.00	0.0	3.0	1.00	0.00	48091	45.70	3.00	0.00	1.00	0.00	0.00	0.00	0.00	1.00	0.00	0.00	0.00	0.00	0.00	0.00	13.00	1.00	1.00	0.00	49.12	60.92	0.84	1	0	0	0	0	1	0	5	0	0	0	1	-99
662	0.00	0.00	0.00	0.00	0.00	-99.00	0	28.00	2.00	0.0	2.0	1.00	0.00	49654	24.03	5.00	1.00	1.00	0.00	0.00	0.00	0.00	0.00	0.00	0.00	0.00	0.00	0.00	0.00	15.00	19.00	1.00	1.00	36.38	23.47	0.51	0	0	0	0	0	0	1	1	1	0	0	0	-99
663	0.00	0.00	0.00	0.00	0.00	-99.00	0	28.00	2.00	0.0	2.0	0.00	0.00	47796	36.58	11.00	1.00	1.00	1.00	1.00	1.00	1.00	0.00	1.00	0.00	0.00	1.00	0.00	0.00	21.00	25.00	1.00	1.00	41.79	8.21	0.45	0	0	0	0	0	0	0	1	1	1	1	0	-99
664	0.00	0.00	0.00	0.00	0.00	-99.00	0	28.00	1.00	0.0	1.0	1.00	1.00	29232	40.27	4.00	0.00	1.00	0.00	0.00	0.00	0.00	0.00	0.00	0.00	0.00	1.00	0.00	0.00	19.00	13.00	1.00	1.00	38.24	14.13	0.46	0	0	0	0	0	0	0	3	0	0	0	1	-99
665	0.00	0.00	0.00	0.00	0.00	-99.00	0	28.00	2.00	0.0	4.0	0.00	0.00	71712	45.72	11.00	1.00	1.00	1.00	1.00	1.00	1.00	0.00	1.00	0.00	0.00	0.00	0.00	0.00	18.00	23.00	1.00	1.00	35.56	16.56	0.48	0	0	0	0	0	0	0	3	0	0	0	1	-99
666	0.00	0.00	0.00	0.00	0.00	-99.00	0	28.00	3.00	0.0	2.0	1.00	1.00	54181	20.12	5.00	0.00	1.00	1.00	0.00	1.00	1.00	0.00	1.00	0.00	0.00	0.00	0.00	0.00	20.00	17.00	1.00	1.00	50.38	5.80	0.49	0	0	1	0	0	0	0	5	1	1	1	0	-99
667	0.00	0.00	0.00	0.00	0.00	-99.00	0	28.00	2.00	0.0	4.0	1.00	0.00	43461	24.03	6.00	1.00	1.00	1.00	0.00	1.00	1.00	0.00	0.00	0.00	0.00	0.00	0.00	0.00	18.00	27.00	1.00	1.00	39.29	25.88	0.51	1	0	0	0	0	0	0	5	0	0	0	1	-99
668	0.00	0.00	0.00	0.00	0.00	-99.00	0	28.00	2.00	0.0	4.0	0.00	0.00	70162	34.33	11.00	1.00	1.00	1.00	1.00	1.00	0.00	0.00	1.00	0.00	0.00	0.00	0.00	0.00	21.00	25.00	1.00	1.00	38.24	31.94	0.53	1	1	1	0	0	0	0	2	0	1	0	0	-99
669	0.00	0.00	0.00	0.00	0.00	-99.00	0	28.00	1.00	0.0	3.0	1.00	0.00	57181	28.16	4.00	1.00	1.00	0.00	1.00	0.00	1.00	0.00	0.00	0.00	0.00	0.00	0.00	0.00	7.00	13.00	0.00	1.00	39.69	25.85	0.54	1	0	0	1	0	0	0	5	0	0	0	1	-99
670	0.00	0.00	0.00	0.00	0.00	-99.00	0	28.00	2.00	1.0	4.0	0.00	0.00	75714	21.73	0.00	0.00	0.00	0.00	0.00	0.00	0.00	0.00	0.00	0.00	0.00	0.00	0.00	0.00	12.00	17.00	1.00	1.00	25.88	46.29	0.56	0	0	0	0	0	0	0	3	0	0	0	1	-99
671	0.00	0.00	0.00	0.00	0.00	-99.00	0	28.00	2.00	0.0	3.0	1.00	0.00	38182	32.55	4.00	1.00	1.00	0.00	0.00	0.00	1.00	0.00	1.00	0.00	0.00	0.00	0.00	0.00	21.00	24.00	1.00	1.00	59.02	11.66	0.56	1	0	0	0	0	0	0	3	0	0	0	1	-99
672	0.00	0.00	0.00	0.00	0.00	-99.00	0	28.00	1.00	0.0	1.0	0.00	0.00	42103	20.12	5.00	1.00	1.00	1.00	0.00	0.00	0.00	1.00	0.00	0.00	0.00	0.00	0.00	2.00	12.00	12.00	1.00	1.00	49.52	20.69	0.57	1	1	0	0	0	0	0	4	0	0	0	1	-99
673	0.00	0.00	0.00	0.00	0.00	-99.00	0	28.00	2.00	0.0	3.0	0.00	0.00	75673	17.36	0.00	0.00	0.00	0.00	0.00	0.00	0.00	0.00	0.00	0.00	0.00	0.00	0.00	0.00	13.00	24.00	1.00	1.00	56.59	13.99	0.58	0	0	0	0	0	0	0	5	0	0	0	0	-99
674	0.00	0.00	0.00	0.00	0.00	-99.00	0	28.00	3.00	0.0	4.0	0.00	0.00	105161	25.39	0.00	0.00	0.00	0.00	0.00	0.00	0.00	0.00	0.00	0.00	0.00	0.00	0.00	0.00	12.00	14.00	1.00	1.00	36.95	36.55	0.58	1	0	0	0	0	0	0	1	0	0	0	1	-99
675	0.00	0.00	0.00	0.00	0.00	-99.00	0	28.00	1.00	0.0	3.0	1.00	0.00	51053	19.97	4.00	1.00	1.00	0.00	1.00	0.00	0.00	0.00	0.00	0.00	0.00	0.00	0.00	0.00	8.00	11.00	0.00	1.00	54.10	16.32	0.58	0	0	0	0	0	0	0	5	0	0	0	1	-99
676	0.00	0.00	0.00	0.00	0.00	-99.00	0	28.00	1.00	0.0	3.0	0.00	1.00	69640	21.79	9.00	1.00	0.00	1.00	0.00	1.00	1.00	1.00	0.00	0.00	0.00	0.00	1.00	0.00	9.00	14.00	0.00	1.00	31.52	46.98	0.59	1	0	1	1	0	0	0	5	0	0	0	1	-99
677	0.00	0.00	0.00	0.00	0.00	-99.00	0	28.00	2.00	0.0	1.0	0.00	0.00	76157	54.86	4.00	0.00	1.00	0.00	0.00	0.00	0.00	0.00	0.00	0.00	1.00	0.00	0.00	0.00	14.00	13.00	1.00	1.00	33.00	47.59	0.59	0	0	1	0	0	0	0	1	1	1	0	0	-99
678	0.00	0.00	0.00	0.00	0.00	-99.00	0	28.00	2.00	0.0	3.0	0.00	0.00	30857	45.92	2.00	0.00	0.00	1.00	1.00	0.00	0.00	0.00	0.00	0.00	0.00	0.00	0.00	0.00	6.00	8.00	0.00	0.00	31.39	49.44	0.59	1	0	0	0	0	0	0	3	0	0	0	1	-99
679	0.00	0.00	0.00	0.00	0.00	-99.00	0	28.00	1.00	0.0	4.0	1.00	0.00	54546	21.25	5.00	1.00	1.00	0.00	1.00	0.00	0.00	0.00	1.00	0.00	0.00	0.00	0.00	0.00	13.00	10.00	1.00	1.00	45.13	32.14	0.59	0	0	0	0	0	0	0	5	0	1	0	0	-99
680	0.00	0.00	0.00	0.00	0.00	-99.00	0	28.00	1.00	1.0	4.0	0.00	0.00	55978	26.45	6.00	1.00	0.00	0.00	1.00	0.00	1.00	0.00	1.00	0.00	0.00	1.00	0.00	0.00	13.00	18.00	1.00	1.00	41.38	37.43	0.60	0	0	0	0	0	0	0	3	0	1	0	0	-99
681	0.00	0.00	0.00	0.00	0.00	-99.00	0	28.00	1.00	0.0	2.0	0.00	0.00	17011	54.86	2.00	1.00	0.00	0.00	0.00	0.00	0.00	1.00	0.00	0.00	0.00	0.00	0.00	0.00	5.00	8.00	0.00	0.00	26.12	51.38	0.60	0	0	0	0	0	0	0	3	0	0	0	1	-99
682	0.00	0.00	0.00	0.00	0.00	-99.00	0	28.00	2.00	0.0	4.0	1.00	0.00	81096	33.82	7.00	1.00	1.00	0.00	0.00	1.00	1.00	0.00	1.00	0.00	1.00	1.00	0.00	0.00	7.00	7.00	0.00	0.00	42.13	33.46	0.60	0	0	0	0	0	0	0	3	0	0	0	1	-99
683	0.00	0.00	0.00	0.00	0.00	-99.00	0	28.00	2.00	0.0	3.0	1.00	1.00	87173	18.40	4.00	1.00	1.00	0.00	0.00	1.00	1.00	0.00	0.00	0.00	0.00	0.00	0.00	0.00	17.00	16.00	1.00	1.00	62.27	14.56	0.61	1	0	0	0	0	0	0	5	0	0	0	1	-99
684	0.00	0.00	0.00	0.00	0.00	-99.00	0	28.00	3.00	0.0	2.0	0.00	0.00	60516	28.32	9.00	1.00	1.00	1.00	1.00	1.00	1.00	0.00	0.00	0.00	0.00	1.00	0.00	0.00	9.00	11.00	0.00	1.00	34.47	47.36	0.61	1	1	0	0	0	0	0	5	0	0	0	1	-99
685	0.00	0.00	0.00	0.00	0.00	-99.00	0	28.00	1.00	0.0	1.0	0.00	0.00	42103	19.48	7.00	1.00	1.00	1.00	0.00	0.00	1.00	0.00	0.00	0.00	0.00	0.00	0.00	0.00	14.00	17.00	1.00	1.00	45.31	37.02	0.62	1	1	1	0	0	0	0	3	1	0	0	0	-99
686	0.00	0.00	0.00	0.00	0.00	-99.00	0	28.00	3.00	1.0	1.0	1.00	0.00	29767	14.37	6.00	1.00	1.00	1.00	0.00	1.00	1.00	0.00	0.00	0.00	0.00	0.00	0.00	0.00	0.00	0.00	0.00	0.00	44.39	32.57	0.62	0	0	0	0	0	0	0	4	0	0	0	1	-99
687	0.00	0.00	0.00	0.00	0.00	-99.00	0	28.00	3.00	0.0	3.0	1.00	1.00	89330	27.43	7.00	1.00	1.00	1.00	1.00	1.00	0.00	0.00	0.00	0.00	0.00	0.00	0.00	0.00	10.00	9.00	1.00	0.00	48.51	34.79	0.63	1	1	1	0	0	0	0	1	1	1	0	0	-99
688	0.00	0.00	0.00	0.00	0.00	-99.00	0	28.00	2.00	0.0	2.0	1.00	0.00	80491	41.19	5.00	1.00	1.00	1.00	0.00	0.00	0.00	0.00	0.00	0.00	0.00	1.00	0.00	2.00	14.00	18.00	1.00	1.00	45.19	36.22	0.63	0	0	0	0	0	0	0	2	1	0	0	0	-99
689	0.00	0.00	0.00	0.00	0.00	-99.00	0	28.00	1.00	0.0	2.0	1.00	1.00	44865	33.65	4.00	1.00	1.00	0.00	0.00	0.00	1.00	0.00	0.00	0.00	0.00	0.00	0.00	0.00	10.00	14.00	1.00	1.00	49.37	33.03	0.63	1	0	0	0	0	0	0	3	0	0	0	1	-99
690	0.00	0.00	0.00	0.00	0.00	-99.00	0	28.00	2.00	0.0	3.0	0.00	0.00	52441	43.85	7.00	1.00	1.00	1.00	1.00	1.00	1.00	0.00	0.00	0.00	0.00	0.00	0.00	0.00	13.00	13.00	1.00	1.00	51.25	37.07	0.63	0	0	0	0	0	0	0	4	0	0	0	1	-99
691	0.00	0.00	0.00	0.00	0.00	-99.00	0	28.00	2.00	0.0	1.0	0.00	0.00	50231	20.72	8.00	0.00	1.00	1.00	1.00	0.00	0.00	0.00	1.00	0.00	0.00	0.00	1.00	0.00	21.00	9.00	1.00	0.00	43.52	40.80	0.63	0	0	0	0	0	0	0	3	0	0	0	1	-99
692	0.00	0.00	0.00	0.00	0.00	-99.00	0	28.00	1.00	0.0	3.0	1.00	0.00	49667	24.21	0.00	0.00	0.00	0.00	0.00	0.00	0.00	0.00	0.00	0.00	0.00	0.00	0.00	0.00	9.00	11.00	0.00	1.00	41.44	41.29	0.63	1	1	0	0	0	0	0	4	0	0	0	1	-99
693	0.00	0.00	0.00	0.00	0.00	-99.00	0	28.00	2.00	0.0	3.0	0.00	0.00	43958	20.17	4.00	1.00	1.00	0.00	0.00	1.00	0.00	0.00	0.00	0.00	0.00	1.00	0.00	0.00	6.00	9.00	0.00	0.00	42.02	37.94	0.64	1	0	0	0	0	0	0	3	0	0	0	1	-99
694	0.00	0.00	0.00	0.00	0.00	-99.00	0	28.00	2.00	1.0	3.0	1.00	0.00	45945	26.52	11.00	1.00	1.00	0.00	0.00	1.00	1.00	1.00	1.00	0.00	0.00	1.00	0.00	4.00	6.00	9.00	0.00	0.00	39.53	43.44	0.64	1	0	0	0	0	0	0	4	0	0	0	1	-99
695	0.00	0.00	0.00	0.00	0.00	-99.00	0	28.00	2.00	0.0	1.0	0.00	0.00	80253	16.73	1.00	1.00	0.00	0.00	0.00	0.00	0.00	0.00	0.00	0.00	0.00	0.00	0.00	0.00	0.00	0.00	0.00	0.00	45.22	45.04	0.64	0	0	0	0	0	0	0	3	0	0	1	0	-99
696	0.00	0.00	0.00	0.00	0.00	-99.00	0	28.00	2.00	0.0	2.0	1.00	0.00	85686	25.60	4.00	1.00	1.00	1.00	1.00	0.00	0.00	0.00	0.00	0.00	0.00	0.00	0.00	0.00	19.00	10.00	1.00	1.00	54.66	33.40	0.65	0	0	0	1	0	0	0	3	0	0	0	1	-99
697	0.00	0.00	0.00	0.00	0.00	-99.00	0	28.00	2.00	0.0	3.0	1.00	0.00	47796	50.66	7.00	0.00	1.00	1.00	1.00	1.00	0.00	1.00	0.00	0.00	1.00	0.00	0.00	0.00	3.00	4.00	0.00	0.00	42.11	45.21	0.66	1	0	0	0	1	0	0	4	0	0	0	1	-99
698	0.00	0.00	0.00	0.00	0.00	-99.00	0	28.00	1.00	0.0	3.0	1.00	0.00	51330	33.12	3.00	0.00	0.00	1.00	1.00	1.00	0.00	0.00	0.00	0.00	0.00	0.00	0.00	0.00	4.00	3.00	0.00	0.00	37.51	52.47	0.66	1	0	1	0	0	0	0	3	0	0	0	1	-99
699	0.00	0.00	0.00	0.00	0.00	-99.00	0	28.00	2.00	0.0	3.0	1.00	0.00	47670	29.76	3.00	1.00	1.00	0.00	0.00	0.00	0.00	0.00	0.00	0.00	0.00	0.00	0.00	0.00	9.00	14.00	0.00	1.00	61.47	21.39	0.66	1	0	1	1	0	0	0	2	1	1	1	0	-99
700	0.00	0.00	0.00	0.00	0.00	-99.00	0	28.00	2.00	0.0	3.0	1.00	0.00	95601	22.49	4.00	1.00	1.00	0.00	0.00	0.00	1.00	0.00	0.00	0.00	0.00	0.00	0.00	0.00	19.00	13.00	1.00	1.00	51.94	38.52	0.66	1	0	0	0	0	0	0	5	0	0	0	1	-99
701	0.00	0.00	0.00	0.00	0.00	-99.00	0	28.00	2.00	0.0	3.0	1.00	1.00	63717	18.88	4.00	0.00	0.00	1.00	1.00	0.00	1.00	0.00	0.00	0.00	0.00	0.00	0.00	0.00	5.00	5.00	0.00	0.00	50.72	40.99	0.66	0	0	0	0	0	0	0	4	0	0	0	1	-99
702	0.00	0.00	0.00	0.00	0.00	-99.00	0	28.00	2.00	0.0	1.0	1.00	1.00	62614	23.91	4.00	1.00	1.00	0.00	0.00	0.00	1.00	0.00	0.00	0.00	1.00	0.00	0.00	0.00	11.00	13.00	1.00	1.00	54.17	33.27	0.67	1	0	1	0	0	0	0	2	1	1	1	0	-99
703	0.00	0.00	0.00	0.00	0.00	-99.00	0	28.00	2.00	0.0	1.0	1.00	0.00	50827	20.78	1.00	0.00	0.00	0.00	1.00	0.00	0.00	0.00	0.00	0.00	0.00	0.00	0.00	0.00	9.00	7.00	0.00	0.00	58.78	32.57	0.67	0	0	1	0	0	0	0	4	0	0	0	1	-99
704	0.00	0.00	0.00	0.00	0.00	-99.00	0	28.00	1.00	0.0	3.0	1.00	1.00	27107	43.57	6.00	1.00	1.00	1.00	1.00	0.00	1.00	1.00	0.00	0.00	0.00	0.00	0.00	0.00	11.00	12.00	1.00	1.00	40.13	47.97	0.67	1	0	0	0	0	0	0	5	0	0	0	1	-99
705	0.00	0.00	0.00	0.00	0.00	-99.00	0	28.00	2.00	0.0	3.0	1.00	1.00	58014	30.89	4.00	0.00	1.00	1.00	1.00	0.00	0.00	0.00	0.00	0.00	1.00	0.00	0.00	0.00	11.00	14.00	1.00	1.00	53.74	40.40	0.67	1	0	0	1	1	0	0	3	0	0	0	1	-99
706	0.00	0.00	0.00	0.00	0.00	-99.00	0	28.00	3.00	1.0	4.0	0.00	1.00	77158	28.34	0.00	0.00	0.00	0.00	0.00	0.00	0.00	0.00	0.00	0.00	0.00	0.00	0.00	0.00	9.00	11.00	0.00	1.00	49.71	41.87	0.68	1	0	0	0	0	0	0	2	1	0	0	0	-99
707	0.00	0.00	0.00	0.00	0.00	-99.00	0	28.00	2.00	1.0	2.0	1.00	1.00	46107	22.86	5.00	1.00	1.00	1.00	0.00	1.00	1.00	0.00	0.00	0.00	0.00	0.00	0.00	0.00	13.00	17.00	1.00	1.00	48.29	45.43	0.68	0	0	0	0	0	0	0	5	0	0	0	1	-99
708	0.00	0.00	0.00	0.00	0.00	-99.00	0	28.00	1.00	0.0	2.0	0.00	0.00	23429	25.85	2.00	1.00	0.00	0.00	0.00	0.00	0.00	0.00	0.00	0.00	0.00	0.00	0.00	0.00	13.00	16.00	1.00	1.00	48.56	42.82	0.69	0	0	0	0	0	0	0	3	0	0	0	1	-99
709	0.00	0.00	0.00	0.00	0.00	-99.00	0	28.00	2.00	0.0	3.0	1.00	0.00	42177	35.51	3.00	0.00	0.00	1.00	0.00	1.00	0.00	0.00	1.00	0.00	0.00	0.00	0.00	0.00	5.00	6.00	0.00	0.00	42.35	49.46	0.69	0	0	0	0	0	0	0	4	0	0	0	1	-99
710	0.00	0.00	0.00	0.00	0.00	-99.00	0	28.00	2.00	0.0	3.0	0.00	0.00	43125	35.90	3.00	0.00	1.00	0.00	1.00	0.00	0.00	0.00	0.00	0.00	0.00	0.00	0.00	0.00	6.00	3.00	0.00	0.00	57.51	35.59	0.70	0	0	1	0	0	0	0	4	0	0	0	1	-99
711	0.00	0.00	0.00	0.00	0.00	-99.00	0	28.00	2.00	0.0	4.0	0.00	0.00	52949	30.89	4.00	1.00	1.00	0.00	0.00	1.00	0.00	0.00	1.00	0.00	0.00	0.00	0.00	0.00	7.00	6.00	0.00	0.00	37.96	58.06	0.71	0	0	0	0	0	0	0	3	0	0	0	1	-99
712	0.00	0.00	0.00	0.00	0.00	-99.00	0	28.00	2.00	0.0	2.0	0.00	0.00	57500	27.43	0.00	0.00	0.00	0.00	0.00	0.00	0.00	0.00	0.00	0.00	0.00	0.00	0.00	0.00	3.00	2.00	0.00	0.00	56.44	42.71	0.71	0	0	0	0	0	0	0	4	0	0	0	1	-99
713	0.00	0.00	0.00	0.00	0.00	-99.00	0	28.00	2.00	0.0	1.0	1.00	0.00	141596	20.03	2.00	0.00	1.00	0.00	1.00	0.00	0.00	0.00	0.00	0.00	0.00	0.00	0.00	0.00	11.00	7.00	1.00	0.00	59.58	37.07	0.71	1	1	0	1	0	0	0	5	0	0	0	1	-99
714	0.00	0.00	0.00	0.00	0.00	-99.00	0	28.00	3.00	0.0	3.0	1.00	1.00	67082	25.74	0.00	0.00	0.00	0.00	0.00	0.00	0.00	0.00	0.00	0.00	0.00	0.00	0.00	0.00	12.00	4.00	1.00	0.00	59.91	39.21	0.71	0	0	0	0	0	0	0	2	0	0	1	0	-99
715	0.00	0.00	0.00	0.00	0.00	-99.00	0	28.00	2.00	0.0	3.0	0.00	0.00	50750	25.82	0.00	0.00	0.00	0.00	0.00	0.00	0.00	0.00	0.00	0.00	0.00	0.00	0.00	0.00	19.00	23.00	1.00	1.00	50.81	47.15	0.72	0	0	0	0	0	0	0	2	0	0	0	1	-99
716	0.00	0.00	0.00	0.00	0.00	-99.00	0	28.00	1.00	0.0	3.0	1.00	1.00	41801	33.89	2.00	1.00	1.00	0.00	0.00	0.00	0.00	0.00	0.00	0.00	0.00	0.00	0.00	0.00	12.00	16.00	1.00	1.00	50.81	47.15	0.72	0	0	0	0	0	0	0	4	0	0	0	1	-99
717	0.00	0.00	0.00	0.00	0.00	-99.00	0	28.00	2.00	0.0	2.0	0.00	0.00	65327	24.18	1.00	0.00	0.00	0.00	0.00	0.00	0.00	0.00	0.00	0.00	1.00	0.00	0.00	0.00	15.00	8.00	1.00	0.00	58.85	40.23	0.72	1	1	1	0	1	0	0	5	0	0	0	1	-99
718	0.00	0.00	0.00	0.00	0.00	-99.00	0	28.00	2.00	0.0	1.0	1.00	0.00	41069	42.91	3.00	0.00	1.00	0.00	0.00	0.00	0.00	1.00	0.00	0.00	0.00	0.00	0.00	0.00	16.00	4.00	1.00	0.00	52.81	42.87	0.72	0	0	0	0	0	0	0	5	0	0	0	1	-99
719	0.00	0.00	0.00	0.00	0.00	-99.00	0	28.00	2.00	0.0	3.0	0.00	0.00	61341	17.16	3.00	1.00	1.00	0.00	0.00	0.00	0.00	0.00	0.00	0.00	0.00	0.00	0.00	0.00	1.00	4.00	0.00	0.00	54.19	43.77	0.73	0	0	0	0	0	0	0	4	0	0	0	1	-99
720	0.00	0.00	0.00	0.00	0.00	-99.00	0	28.00	2.00	0.0	1.0	1.00	1.00	58105	21.03	1.00	1.00	0.00	0.00	0.00	0.00	0.00	0.00	0.00	0.00	0.00	0.00	0.00	0.00	1.00	0.00	0.00	0.00	41.87	60.24	0.75	0	1	0	0	0	0	0	4	0	0	0	1	-99
721	0.00	0.00	0.00	0.00	0.00	-99.00	0	28.00	2.00	0.0	2.0	0.00	0.00	50545	23.83	2.00	0.00	0.00	0.00	1.00	1.00	0.00	0.00	0.00	0.00	0.00	0.00	0.00	0.00	7.00	1.00	0.00	0.00	53.12	46.76	0.75	0	0	1	1	0	0	0	3	0	0	0	1	-99
722	0.00	0.00	0.00	0.00	0.00	-99.00	0	28.00	2.00	0.0	3.0	1.00	1.00	58553	19.37	1.00	0.00	1.00	0.00	0.00	0.00	0.00	0.00	0.00	0.00	0.00	0.00	0.00	0.00	8.00	2.00	0.00	0.00	60.50	41.85	0.76	1	0	0	0	0	0	0	5	0	1	0	0	-99
723	0.00	0.00	0.00	0.00	0.00	-99.00	0	28.00	2.00	0.0	4.0	0.00	0.00	44574	23.03	5.00	1.00	1.00	1.00	0.00	1.00	0.00	1.00	0.00	0.00	0.00	0.00	0.00	0.00	0.00	3.00	0.00	0.00	44.51	61.17	0.78	0	0	0	0	0	0	0	5	0	0	0	1	-99
724	0.00	0.00	0.00	0.00	0.00	-99.00	0	28.00	2.00	0.0	2.0	1.00	0.00	62393	31.88	3.00	1.00	1.00	0.00	0.00	1.00	0.00	0.00	0.00	0.00	0.00	0.00	0.00	0.00	3.00	4.00	0.00	0.00	55.14	48.99	0.79	1	1	0	0	0	0	0	5	0	0	0	1	-99
725	0.00	0.00	0.00	0.00	0.00	-99.00	0	28.00	2.00	0.0	2.0	1.00	1.00	65100	33.65	3.00	0.00	0.00	1.00	1.00	0.00	1.00	0.00	0.00	0.00	0.00	0.00	0.00	0.00	2.00	3.00	0.00	0.00	54.39	51.97	0.80	0	0	0	0	0	0	0	5	0	0	0	1	-99
726	0.00	0.00	0.00	0.00	0.00	-99.00	0	28.00	1.00	0.0	3.0	1.00	0.00	48553	36.90	4.00	1.00	1.00	0.00	0.00	0.00	0.00	0.00	1.00	0.00	0.00	1.00	0.00	0.00	3.00	0.00	0.00	0.00	52.63	53.91	0.81	0	0	0	1	0	0	0	3	0	0	0	1	-99
727	0.00	0.00	0.00	0.00	0.00	-99.00	0	28.00	2.00	1.0	3.0	1.00	1.00	39347	24.33	8.00	0.00	0.00	1.00	0.00	1.00	0.00	0.00	1.00	0.00	0.00	1.00	0.00	0.00	0.00	0.00	0.00	0.00	47.87	64.11	0.82	1	1	1	0	0	0	0	5	1	1	1	0	-99
728	0.00	0.00	0.00	0.00	0.00	-99.00	0	28.00	1.00	0.0	1.0	1.00	1.00	59820	24.69	2.00	0.00	0.00	1.00	1.00	0.00	0.00	0.00	0.00	0.00	0.00	0.00	0.00	0.00	4.00	4.00	0.00	0.00	55.86	53.54	0.82	1	0	1	1	0	0	0	5	0	0	0	1	-99
729	0.00	0.00	0.00	0.00	0.00	-99.00	0	28.00	2.00	0.0	2.0	1.00	0.00	60685	20.60	1.00	0.00	0.00	0.00	0.00	0.00	0.00	0.00	0.00	0.00	0.00	0.00	0.00	0.00	1.00	1.00	0.00	0.00	54.46	54.35	0.83	1	0	1	0	0	0	0	4	0	0	0	1	-99
730	0.00	0.00	0.00	0.00	0.00	-99.00	0	28.00	2.00	0.0	1.0	1.00	1.00	42885	24.85	5.00	0.00	0.00	0.00	1.00	1.00	1.00	0.00	0.00	0.00	0.00	0.00	0.00	0.00	0.00	3.00	0.00	0.00	56.70	53.78	0.83	1	0	1	0	0	0	0	4	0	0	0	1	-99
731	0.00	0.00	0.00	0.00	0.00	-99.00	0	28.00	1.00	0.0	3.0	1.00	1.00	106307	25.10	3.00	1.00	1.00	0.00	0.00	0.00	0.00	0.00	1.00	0.00	0.00	0.00	0.00	0.00	1.00	0.00	0.00	0.00	54.33	57.46	0.85	0	0	0	0	0	0	0	3	0	0	0	1	-99
732	0.00	0.00	0.00	0.00	0.00	-99.00	0	29.00	2.00	0.0	3.0	1.00	0.00	46868	43.57	5.00	1.00	1.00	0.00	1.00	0.00	1.00	0.00	0.00	0.00	0.00	1.00	0.00	0.00	13.00	12.00	1.00	1.00	51.87	39.90	0.68	1	0	1	1	1	1	1	4	0	0	0	1	-99
733	0.00	0.00	0.00	0.00	0.00	-99.00	0	29.00	3.00	0.0	3.0	1.00	0.00	57811	22.48	15.00	1.00	1.00	1.00	1.00	1.00	1.00	0.00	1.00	0.00	1.00	1.00	0.00	0.00	18.00	19.00	1.00	1.00	26.16	32.23	0.47	1	0	1	1	1	1	0	4	1	0	0	0	-99
734	0.00	0.00	0.00	0.00	0.00	-99.00	0	29.00	3.00	0.0	2.0	1.00	0.00	68762	23.77	0.00	0.00	0.00	0.00	0.00	0.00	0.00	0.00	0.00	0.00	0.00	0.00	0.00	0.00	2.00	1.00	0.00	0.00	46.39	38.13	0.63	1	0	0	0	1	1	0	3	1	0	0	0	-99
735	0.00	0.00	0.00	0.00	0.00	-99.00	0	29.00	3.00	1.0	1.0	1.00	0.00	56911	27.34	7.00	0.00	0.00	1.00	1.00	0.00	1.00	0.00	0.00	0.00	0.00	1.00	0.00	0.00	14.00	11.00	1.00	1.00	45.60	38.55	0.65	1	0	0	0	0	1	0	3	0	0	0	1	-99
736	0.00	0.00	0.00	0.00	0.00	-99.00	0	29.00	2.00	0.0	2.0	1.00	1.00	46372	27.46	2.00	0.00	0.00	0.00	0.00	0.00	0.00	1.00	0.00	0.00	0.00	0.00	0.00	0.00	11.00	13.00	1.00	1.00	50.35	45.36	0.70	1	1	0	1	1	1	0	1	1	0	1	0	-99
737	0.00	0.00	0.00	0.00	0.00	-99.00	0	29.00	3.00	0.0	2.0	1.00	1.00	60516	53.21	9.00	1.00	1.00	1.00	0.00	1.00	1.00	0.00	1.00	1.00	1.00	1.00	0.00	0.00	12.00	11.00	1.00	1.00	37.49	37.61	0.57	1	1	0	1	1	0	1	3	0	0	1	0	-99
738	0.00	0.00	0.00	0.00	0.00	-99.00	0	29.00	2.00	0.0	3.0	1.00	1.00	56136	24.96	9.00	1.00	1.00	1.00	0.00	0.00	1.00	0.00	0.00	0.00	0.00	1.00	0.00	0.00	19.00	27.00	1.00	1.00	60.92	13.56	0.59	1	0	1	0	0	0	1	2	1	0	0	0	-99
739	0.00	0.00	0.00	0.00	0.00	-99.00	0	29.00	2.00	0.0	3.0	1.00	0.00	83136	29.26	7.00	0.00	1.00	1.00	1.00	1.00	1.00	0.00	0.00	0.00	0.00	0.00	0.00	0.00	14.00	11.00	1.00	1.00	38.28	38.79	0.59	1	0	1	0	0	0	1	3	1	0	1	0	-99
740	0.00	0.00	0.00	0.00	0.00	-99.00	0	29.00	2.00	0.0	4.0	0.00	1.00	82721	19.97	0.00	0.00	0.00	0.00	0.00	0.00	0.00	0.00	0.00	0.00	0.00	0.00	0.00	0.00	17.00	13.00	1.00	1.00	44.53	37.07	0.61	1	1	0	0	0	0	1	3	0	0	1	0	-99
741	0.00	0.00	0.00	0.00	0.00	-99.00	0	29.00	2.00	0.0	4.0	0.00	0.00	55876	34.19	6.00	1.00	1.00	1.00	1.00	0.00	1.00	0.00	0.00	0.00	0.00	0.00	0.00	0.00	17.00	27.00	1.00	1.00	26.04	14.32	0.37	0	1	0	0	0	0	0	3	0	0	0	1	-99
742	0.00	0.00	0.00	0.00	0.00	-99.00	0	29.00	2.00	0.0	1.0	1.00	0.00	51452	47.47	10.00	1.00	1.00	1.00	1.00	0.00	0.00	0.00	0.00	0.00	1.00	0.00	0.00	0.00	9.00	25.00	0.00	1.00	28.48	27.24	0.46	1	0	0	0	0	0	0	5	0	0	0	1	-99
743	0.00	0.00	0.00	0.00	0.00	-99.00	0	29.00	2.00	0.0	3.0	1.00	0.00	43655	24.56	8.00	1.00	1.00	1.00	0.00	1.00	1.00	0.00	0.00	0.00	1.00	0.00	0.00	0.00	9.00	20.00	0.00	1.00	44.39	10.39	0.49	1	0	0	0	0	0	0	3	0	0	0	1	-99
744	0.00	0.00	0.00	0.00	0.00	-99.00	0	29.00	2.00	0.0	2.0	1.00	0.00	53049	39.48	6.00	1.00	1.00	1.00	1.00	1.00	0.00	0.00	0.00	0.00	0.00	0.00	0.00	0.00	11.00	16.00	1.00	1.00	21.42	43.57	0.52	1	0	1	0	0	0	0	3	0	0	0	1	-99
745	0.00	0.00	0.00	0.00	0.00	-99.00	0	29.00	2.00	0.0	2.0	1.00	1.00	49917	33.89	7.00	1.00	1.00	0.00	0.00	1.00	1.00	0.00	0.00	1.00	1.00	0.00	0.00	0.00	6.00	15.00	0.00	1.00	41.79	16.85	0.53	0	0	0	0	0	0	0	3	0	0	0	1	-99
746	0.00	0.00	0.00	0.00	0.00	-99.00	0	29.00	2.00	0.0	2.0	1.00	1.00	52907	21.11	6.00	1.00	1.00	0.00	1.00	0.00	0.00	1.00	0.00	0.00	0.00	1.00	0.00	0.00	12.00	18.00	1.00	1.00	55.46	8.49	0.53	1	0	1	0	0	0	0	1	0	1	1	0	-99
747	0.00	0.00	0.00	0.00	0.00	-99.00	0	29.00	2.00	0.0	1.0	0.00	0.00	125486	27.45	0.00	0.00	0.00	0.00	0.00	0.00	0.00	0.00	0.00	0.00	0.00	0.00	0.00	0.00	21.00	27.00	1.00	1.00	38.09	28.37	0.55	0	0	0	0	0	0	0	2	0	0	0	1	-99
748	0.00	0.00	0.00	0.00	0.00	-99.00	0	29.00	3.00	0.0	4.0	0.00	0.00	61748	21.41	5.00	1.00	1.00	1.00	1.00	0.00	1.00	0.00	0.00	0.00	0.00	0.00	0.00	0.00	15.00	13.00	1.00	1.00	61.43	7.07	0.55	0	0	0	0	0	0	0	3	0	0	0	1	-99
749	0.00	0.00	0.00	0.00	0.00	-99.00	0	29.00	2.00	0.0	2.0	0.00	0.00	87482	23.05	6.00	1.00	1.00	1.00	0.00	1.00	1.00	1.00	0.00	0.00	0.00	0.00	0.00	0.00	21.00	23.00	1.00	1.00	46.71	21.49	0.56	0	0	0	0	0	0	0	5	0	0	0	1	-99
750	0.00	0.00	0.00	0.00	0.00	-99.00	0	29.00	1.00	0.0	2.0	0.00	0.00	49080	28.13	3.00	0.00	0.00	1.00	0.00	1.00	0.00	0.00	0.00	0.00	0.00	0.00	0.00	0.00	13.00	26.00	1.00	1.00	32.88	41.69	0.56	0	0	0	0	0	0	0	3	0	0	0	1	-99
751	0.00	0.00	0.00	0.00	0.00	-99.00	0	29.00	1.00	0.0	3.0	1.00	1.00	64626	40.72	3.00	1.00	0.00	1.00	0.00	0.00	0.00	0.00	1.00	0.00	0.00	0.00	0.00	0.00	12.00	15.00	1.00	1.00	44.33	29.55	0.56	0	0	0	0	0	0	0	5	0	0	0	1	-99
752	0.00	0.00	0.00	0.00	0.00	-99.00	0	29.00	3.00	1.0	3.0	0.00	0.00	61503	24.96	5.00	1.00	0.00	1.00	1.00	0.00	1.00	0.00	0.00	0.00	0.00	0.00	0.00	0.00	21.00	27.00	1.00	1.00	48.31	25.64	0.57	1	1	0	0	0	0	0	2	1	1	1	0	-99
753	0.00	0.00	0.00	0.00	0.00	-99.00	0	29.00	2.00	1.0	2.0	0.00	0.00	50986	38.41	5.00	0.00	0.00	1.00	0.00	1.00	0.00	0.00	0.00	0.00	0.00	0.00	0.00	0.00	12.00	16.00	1.00	1.00	44.41	29.48	0.57	1	0	1	0	1	0	0	3	1	0	0	0	-99
754	0.00	0.00	0.00	0.00	0.00	-99.00	0	29.00	1.00	0.0	4.0	1.00	0.00	101856	25.60	4.00	0.00	1.00	0.00	1.00	0.00	1.00	0.00	0.00	0.00	0.00	0.00	0.00	0.00	13.00	17.00	1.00	1.00	58.52	15.47	0.58	1	0	0	0	0	0	0	4	0	0	0	1	-99
755	0.00	0.00	0.00	0.00	0.00	-99.00	0	29.00	2.00	0.0	3.0	0.00	0.00	54638	25.09	4.00	0.00	1.00	1.00	1.00	0.00	0.00	1.00	0.00	0.00	0.00	0.00	0.00	0.00	8.00	11.00	0.00	1.00	33.22	45.22	0.58	0	0	0	0	0	0	0	3	1	0	0	0	-99
756	0.00	0.00	0.00	0.00	0.00	-99.00	0	29.00	3.00	1.0	1.0	1.00	1.00	39382	23.77	0.00	0.00	0.00	0.00	0.00	0.00	0.00	0.00	0.00	0.00	0.00	0.00	0.00	0.00	13.00	12.00	1.00	1.00	42.95	38.64	0.60	1	1	0	0	0	0	0	1	0	1	0	0	-99
757	0.00	0.00	0.00	0.00	0.00	-99.00	0	29.00	2.00	0.0	4.0	1.00	1.00	64695	25.82	1.00	0.00	1.00	0.00	0.00	0.00	0.00	0.00	0.00	0.00	0.00	0.00	0.00	0.00	9.00	14.00	0.00	1.00	36.06	43.63	0.60	0	1	1	0	0	0	0	4	0	1	0	0	-99
758	0.00	0.00	0.00	0.00	0.00	-99.00	0	29.00	2.00	0.0	4.0	1.00	0.00	41401	33.45	2.00	1.00	1.00	0.00	0.00	0.00	0.00	0.00	0.00	0.00	0.00	0.00	0.00	0.00	21.00	24.00	1.00	1.00	51.71	18.27	0.60	1	0	0	0	0	0	0	5	0	0	0	1	-99
759	0.00	0.00	0.00	0.00	0.00	-99.00	0	29.00	2.00	0.0	2.0	1.00	0.00	35625	23.62	8.00	1.00	1.00	0.00	1.00	0.00	0.00	0.00	1.00	0.00	0.00	1.00	0.00	0.00	18.00	20.00	1.00	1.00	57.60	18.18	0.61	0	0	0	0	0	0	0	4	0	0	0	1	-99
760	0.00	0.00	0.00	0.00	0.00	-99.00	0	29.00	2.00	0.0	1.0	1.00	0.00	33498	21.63	0.00	0.00	0.00	0.00	0.00	0.00	0.00	0.00	0.00	0.00	0.00	0.00	0.00	0.00	14.00	16.00	1.00	1.00	49.75	33.53	0.61	1	0	0	1	0	0	0	2	0	1	0	0	-99
761	0.00	0.00	0.00	0.00	0.00	-99.00	0	29.00	3.00	1.0	4.0	1.00	0.00	42530	25.29	5.00	1.00	1.00	0.00	0.00	0.00	0.00	0.00	1.00	0.00	0.00	1.00	0.00	0.00	11.00	15.00	1.00	1.00	53.77	27.05	0.61	1	0	0	0	0	0	0	5	0	0	0	1	-99
762	0.00	0.00	0.00	0.00	0.00	-99.00	0	29.00	2.00	0.0	2.0	0.00	0.00	48142	24.03	8.00	0.00	0.00	1.00	1.00	1.00	0.00	0.00	0.00	0.00	0.00	1.00	0.00	0.00	8.00	16.00	0.00	1.00	41.12	43.17	0.61	0	1	0	0	0	0	0	3	0	0	0	1	-99
763	0.00	0.00	0.00	0.00	0.00	-99.00	0	29.00	2.00	0.0	4.0	0.00	0.00	55448	21.64	2.00	1.00	1.00	0.00	0.00	0.00	0.00	0.00	0.00	0.00	0.00	0.00	0.00	0.00	11.00	4.00	1.00	0.00	42.09	40.57	0.62	0	0	0	0	0	0	0	5	0	0	0	1	-99
764	0.00	0.00	0.00	0.00	0.00	-99.00	0	29.00	2.00	0.0	1.0	1.00	0.00	64909	29.95	8.00	1.00	1.00	0.00	1.00	1.00	0.00	0.00	0.00	0.00	0.00	1.00	0.00	0.00	7.00	6.00	0.00	0.00	39.79	42.85	0.64	0	0	0	0	0	0	0	4	0	0	0	1	-99
765	0.00	0.00	0.00	0.00	0.00	-99.00	0	29.00	1.00	1.0	1.0	1.00	1.00	131045	21.45	5.00	0.00	1.00	0.00	1.00	0.00	1.00	0.00	0.00	1.00	0.00	0.00	0.00	0.00	11.00	24.00	1.00	1.00	56.75	25.43	0.64	1	0	0	0	0	0	0	4	0	1	0	0	-99
766	0.00	0.00	0.00	0.00	0.00	-99.00	0	29.00	2.00	0.0	3.0	1.00	0.00	33035	26.52	5.00	1.00	1.00	0.00	1.00	1.00	1.00	0.00	0.00	0.00	0.00	0.00	0.00	0.00	21.00	20.00	1.00	1.00	57.39	28.12	0.64	0	0	0	0	0	0	0	4	1	1	1	0	-99
767	0.00	0.00	0.00	0.00	0.00	-99.00	0	29.00	2.00	1.0	2.0	1.00	0.00	60462	32.72	2.00	1.00	1.00	0.00	0.00	0.00	0.00	0.00	0.00	0.00	0.00	0.00	0.00	0.00	9.00	11.00	0.00	1.00	37.53	52.20	0.65	1	0	1	0	0	0	0	3	1	1	1	0	-99
768	0.00	0.00	0.00	0.00	0.00	-99.00	0	29.00	1.00	1.0	1.0	0.00	0.00	61859	23.49	1.00	0.00	0.00	0.00	0.00	0.00	0.00	0.00	0.00	0.00	0.00	0.00	0.00	0.00	0.00	0.00	0.00	0.00	37.73	50.66	0.65	1	0	0	0	0	0	0	5	0	0	0	1	-99
769	0.00	0.00	0.00	0.00	0.00	-99.00	0	29.00	3.00	0.0	3.0	1.00	0.00	60369	31.32	7.00	0.00	0.00	0.00	1.00	0.00	1.00	0.00	1.00	0.00	0.00	1.00	0.00	0.00	18.00	25.00	1.00	1.00	50.11	37.05	0.67	0	0	0	1	0	0	0	2	0	0	0	1	-99
770	0.00	0.00	0.00	0.00	0.00	-99.00	0	29.00	2.00	0.0	2.0	0.00	0.00	36668	20.38	0.00	0.00	0.00	0.00	0.00	0.00	0.00	0.00	0.00	0.00	0.00	0.00	0.00	0.00	14.00	18.00	1.00	1.00	35.88	54.17	0.67	0	0	0	0	0	0	0	3	0	0	0	1	-99
771	0.00	0.00	0.00	0.00	0.00	-99.00	0	29.00	2.00	1.0	3.0	0.00	0.00	43078	48.14	8.00	1.00	1.00	0.00	1.00	0.00	1.00	1.00	1.00	0.00	0.00	0.00	0.00	2.00	13.00	12.00	1.00	1.00	37.82	50.88	0.68	0	0	0	1	0	0	0	4	0	0	0	1	-99
772	0.00	0.00	0.00	0.00	0.00	-99.00	0	29.00	1.00	0.0	3.0	1.00	1.00	76376	28.35	4.00	0.00	1.00	1.00	1.00	0.00	1.00	0.00	0.00	0.00	0.00	0.00	0.00	0.00	8.00	9.00	0.00	0.00	63.22	24.77	0.68	0	0	0	1	0	0	0	3	0	0	0	1	-99
773	0.00	0.00	0.00	0.00	0.00	-99.00	0	29.00	3.00	0.0	2.0	0.00	0.00	100868	17.37	0.00	0.00	0.00	0.00	0.00	0.00	0.00	0.00	0.00	0.00	0.00	0.00	0.00	0.00	0.00	3.00	0.00	0.00	49.89	46.67	0.68	0	0	0	0	0	0	0	3	0	0	0	1	-99
774	0.00	0.00	0.00	0.00	0.00	-99.00	0	29.00	2.00	0.0	2.0	0.00	0.00	65417	22.89	3.00	1.00	1.00	0.00	1.00	0.00	0.00	0.00	0.00	0.00	0.00	0.00	0.00	0.00	20.00	18.00	1.00	1.00	62.37	26.96	0.69	0	0	0	0	0	0	0	5	0	0	0	1	-99
775	0.00	0.00	0.00	0.00	0.00	-99.00	0	29.00	2.00	0.0	2.0	1.00	0.00	68192	30.11	2.00	1.00	1.00	0.00	0.00	0.00	0.00	0.00	0.00	0.00	0.00	0.00	0.00	0.00	1.00	0.00	0.00	0.00	52.95	40.49	0.70	0	0	0	0	0	0	0	3	0	0	1	0	-99
776	0.00	0.00	0.00	0.00	0.00	-99.00	0	29.00	1.00	0.0	1.0	1.00	0.00	37345	22.66	5.00	1.00	1.00	1.00	1.00	0.00	0.00	0.00	0.00	0.00	0.00	0.00	0.00	0.00	3.00	12.00	0.00	1.00	57.28	35.95	0.70	0	0	0	0	0	0	0	3	0	1	0	0	-99
777	0.00	0.00	0.00	0.00	0.00	-99.00	0	29.00	1.00	1.0	3.0	1.00	1.00	45711	29.05	1.00	0.00	0.00	0.00	0.00	0.00	0.00	0.00	0.00	0.00	0.00	0.00	0.00	0.00	3.00	4.00	0.00	0.00	48.62	47.60	0.70	1	0	1	0	0	0	0	2	1	0	0	0	-99
778	0.00	0.00	0.00	0.00	0.00	-99.00	0	29.00	2.00	0.0	2.0	0.00	0.00	46879	34.17	0.00	0.00	0.00	0.00	0.00	0.00	0.00	0.00	0.00	0.00	0.00	0.00	0.00	0.00	6.00	8.00	0.00	0.00	55.10	37.52	0.71	0	0	0	0	0	0	0	3	0	0	0	1	-99
779	0.00	0.00	0.00	0.00	0.00	-99.00	0	29.00	2.00	0.0	3.0	1.00	1.00	39222	29.12	6.00	0.00	0.00	1.00	1.00	0.00	0.00	0.00	1.00	0.00	1.00	1.00	0.00	0.00	9.00	4.00	0.00	0.00	56.39	43.81	0.71	1	0	0	0	1	0	0	5	0	0	0	1	-99
780	0.00	0.00	0.00	0.00	0.00	-99.00	0	29.00	2.00	1.0	3.0	0.00	0.00	47631	34.17	3.00	1.00	1.00	0.00	0.00	0.00	0.00	0.00	0.00	0.00	0.00	0.00	0.00	0.00	6.00	3.00	0.00	0.00	56.55	40.61	0.73	0	0	0	0	0	0	0	5	1	0	0	0	-99
781	0.00	0.00	0.00	0.00	0.00	-99.00	0	29.00	2.00	0.0	3.0	0.00	0.00	63386	44.93	3.00	0.00	0.00	1.00	1.00	1.00	0.00	0.00	0.00	0.00	0.00	0.00	0.00	0.00	4.00	5.00	0.00	0.00	49.56	51.34	0.74	0	0	1	1	0	0	0	3	0	0	0	1	-99
782	0.00	0.00	0.00	0.00	0.00	-99.00	0	29.00	1.00	0.0	3.0	1.00	1.00	42519	18.89	2.00	0.00	0.00	1.00	0.00	0.00	0.00	0.00	0.00	0.00	0.00	0.00	0.00	0.00	4.00	7.00	0.00	0.00	59.09	39.61	0.74	1	0	0	0	0	0	0	5	0	0	0	1	-99
783	0.00	0.00	0.00	0.00	0.00	-99.00	0	29.00	2.00	0.0	1.0	1.00	0.00	46540	21.95	4.00	1.00	1.00	1.00	0.00	0.00	0.00	0.00	0.00	0.00	0.00	0.00	0.00	0.00	1.00	1.00	0.00	0.00	44.52	55.42	0.74	1	0	0	0	0	0	0	4	1	1	1	0	-99
784	0.00	0.00	0.00	0.00	0.00	-99.00	0	29.00	2.00	0.0	2.0	1.00	0.00	95445	20.17	0.00	0.00	0.00	0.00	0.00	0.00	0.00	0.00	0.00	0.00	0.00	0.00	0.00	0.00	2.00	2.00	0.00	0.00	52.67	50.65	0.75	1	0	0	0	0	0	0	5	0	0	0	1	-99
785	0.00	0.00	0.00	0.00	0.00	-99.00	0	29.00	2.00	0.0	2.0	1.00	0.00	111438	15.82	0.00	0.00	0.00	0.00	0.00	0.00	0.00	0.00	0.00	0.00	0.00	0.00	0.00	0.00	6.00	10.00	0.00	1.00	55.33	46.09	0.77	0	0	0	0	0	0	0	3	0	0	1	0	-99
786	0.00	0.00	0.00	0.00	0.00	-99.00	0	29.00	2.00	0.0	3.0	0.00	0.00	45909	18.79	3.00	0.00	0.00	0.00	0.00	0.00	0.00	0.00	0.00	0.00	0.00	0.00	0.00	0.00	2.00	3.00	0.00	0.00	48.27	54.44	0.77	1	0	0	0	0	0	0	3	0	0	0	1	-99
787	0.00	0.00	0.00	0.00	0.00	-99.00	0	29.00	2.00	0.0	2.0	1.00	0.00	62955	33.28	2.00	0.00	1.00	1.00	0.00	0.00	0.00	0.00	0.00	0.00	0.00	0.00	0.00	0.00	2.00	2.00	0.00	0.00	51.33	54.16	0.78	1	0	0	0	0	0	0	3	0	0	0	1	-99
788	0.00	0.00	0.00	0.00	0.00	-99.00	0	29.00	3.00	0.0	3.0	1.00	0.00	48927	25.39	0.00	0.00	0.00	0.00	0.00	0.00	0.00	0.00	0.00	0.00	0.00	0.00	0.00	0.00	3.00	3.00	0.00	0.00	52.42	54.22	0.78	0	0	0	0	0	0	0	1	0	0	0	1	-99
789	0.00	0.00	0.00	0.00	0.00	-99.00	0	29.00	2.00	0.0	2.0	1.00	0.00	64839	25.82	0.00	0.00	0.00	0.00	0.00	0.00	0.00	0.00	0.00	0.00	0.00	0.00	0.00	0.00	8.00	9.00	0.00	0.00	56.60	48.37	0.78	0	0	0	0	0	0	0	5	0	0	0	1	-99
790	0.00	0.00	0.00	0.00	0.00	-99.00	0	29.00	3.00	0.0	4.0	0.00	0.00	47102	26.63	1.00	0.00	0.00	0.00	1.00	0.00	0.00	0.00	0.00	0.00	0.00	0.00	0.00	0.00	8.00	5.00	0.00	0.00	54.31	51.28	0.78	1	0	0	0	0	0	0	2	0	0	0	1	-99
791	0.00	0.00	0.00	0.00	0.00	-99.00	0	29.00	1.00	0.0	1.0	1.00	0.00	34579	25.39	0.00	0.00	0.00	0.00	0.00	0.00	0.00	0.00	0.00	0.00	0.00	0.00	0.00	0.00	0.00	0.00	0.00	0.00	54.47	51.17	0.79	0	0	0	0	0	0	0	3	0	0	0	1	-99
792	0.00	0.00	0.00	0.00	0.00	-99.00	0	29.00	2.00	0.0	3.0	1.00	1.00	38182	31.61	1.00	0.00	0.00	0.00	0.00	0.00	0.00	0.00	0.00	0.00	0.00	0.00	0.00	0.00	2.00	0.00	0.00	0.00	48.56	56.02	0.79	1	0	1	1	0	0	0	5	1	0	0	0	-99
793	0.00	0.00	0.00	0.00	0.00	-99.00	0	29.00	2.00	0.0	2.0	0.00	0.00	52917	32.12	0.00	0.00	0.00	0.00	0.00	0.00	0.00	0.00	0.00	0.00	0.00	0.00	0.00	0.00	0.00	1.00	0.00	0.00	52.51	54.37	0.82	0	0	0	0	0	0	0	4	0	0	0	1	-99
794	0.00	0.00	0.00	0.00	0.00	-99.00	0	29.00	2.00	0.0	1.0	1.00	0.00	100219	19.97	0.00	0.00	0.00	0.00	0.00	0.00	0.00	0.00	0.00	0.00	0.00	0.00	0.00	0.00	0.00	0.00	0.00	0.00	55.77	53.61	0.82	0	0	0	0	0	0	0	2	0	0	1	0	-99
795	0.00	0.00	0.00	0.00	0.00	-99.00	0	29.00	2.00	0.0	3.0	1.00	1.00	65173	23.40	2.00	0.00	0.00	0.00	0.00	1.00	0.00	0.00	0.00	0.00	0.00	0.00	0.00	0.00	1.00	2.00	0.00	0.00	49.87	57.19	0.82	1	0	0	0	0	0	0	2	1	1	0	0	-99
796	0.00	0.00	0.00	0.00	0.00	-99.00	0	29.00	1.00	0.0	2.0	0.00	0.00	27374	27.30	2.00	1.00	0.00	0.00	0.00	1.00	0.00	0.00	0.00	0.00	0.00	0.00	0.00	0.00	0.00	4.00	0.00	0.00	56.21	58.50	0.87	0	0	0	0	0	0	0	5	0	0	0	1	-99
797	0.00	0.00	0.00	0.00	0.00	-99.00	0	30.00	1.00	0.0	2.0	0.00	0.00	43586	21.45	3.00	1.00	1.00	0.00	0.00	0.00	0.00	0.00	0.00	0.00	0.00	1.00	0.00	0.00	7.00	9.00	0.00	0.00	49.04	26.76	0.58	1	1	1	0	1	1	0	4	0	0	0	1	-99
798	0.00	0.00	0.00	0.00	0.00	-99.00	0	30.00	2.00	0.0	2.0	1.00	1.00	95865	24.85	8.00	1.00	1.00	1.00	0.00	0.00	1.00	0.00	1.00	0.00	0.00	1.00	1.00	0.00	11.00	13.00	1.00	1.00	44.58	37.81	0.62	1	0	1	0	1	1	0	4	0	0	0	1	-99
799	0.00	0.00	0.00	0.00	0.00	-99.00	0	30.00	2.00	0.0	3.0	1.00	0.00	42390	27.44	4.00	0.00	1.00	0.00	1.00	0.00	0.00	0.00	0.00	0.00	0.00	1.00	0.00	0.00	6.00	5.00	0.00	0.00	60.76	38.01	0.73	1	1	1	0	1	1	1	5	0	0	0	1	-99
800	0.00	0.00	0.00	0.00	0.00	-99.00	0	30.00	2.00	1.0	3.0	1.00	0.00	38689	39.15	3.00	0.00	0.00	1.00	1.00	1.00	0.00	0.00	0.00	0.00	0.00	0.00	0.00	0.00	6.00	8.00	0.00	0.00	34.66	37.72	0.57	0	0	0	1	0	1	0	3	0	0	0	1	-99
801	0.00	0.00	0.00	0.00	0.00	-99.00	0	30.00	2.00	0.0	2.0	1.00	0.00	34776	24.20	9.00	1.00	1.00	0.00	1.00	1.00	1.00	0.00	0.00	0.00	1.00	0.00	0.00	0.00	12.00	8.00	1.00	0.00	46.65	36.31	0.63	1	0	0	1	0	1	1	3	1	1	0	0	-99
802	0.00	0.00	0.00	0.00	0.00	-99.00	0	30.00	1.00	0.0	2.0	0.00	0.00	46590	59.21	7.00	1.00	1.00	1.00	0.00	0.00	0.00	1.00	0.00	0.00	0.00	0.00	0.00	0.00	11.00	12.00	1.00	1.00	28.33	24.32	0.42	1	1	0	1	0	1	0	3	0	0	0	1	-99
803	0.00	0.00	0.00	0.00	0.00	-99.00	0	30.00	2.00	0.0	2.0	0.00	0.00	29179	25.84	10.00	1.00	1.00	1.00	0.00	1.00	1.00	1.00	1.00	1.00	0.00	0.00	0.00	0.00	7.00	10.00	0.00	1.00	41.63	26.59	0.54	0	0	0	0	0	1	0	3	0	1	0	0	-99
804	0.00	0.00	0.00	0.00	0.00	-99.00	0	30.00	2.00	1.0	3.0	1.00	0.00	38406	34.17	7.00	0.00	1.00	1.00	1.00	1.00	0.00	0.00	1.00	0.00	0.00	0.00	0.00	0.00	10.00	9.00	1.00	0.00	42.41	34.72	0.59	0	0	0	0	0	1	0	5	0	0	0	1	-99
805	0.00	0.00	0.00	0.00	0.00	-99.00	0	30.00	1.00	0.0	1.0	1.00	0.00	43411	20.60	6.00	1.00	1.00	1.00	0.00	1.00	1.00	0.00	0.00	0.00	0.00	0.00	0.00	0.00	4.00	8.00	0.00	0.00	41.18	33.55	0.59	1	0	1	1	0	1	0	5	0	0	0	1	-99
806	0.00	0.00	0.00	0.00	0.00	-99.00	0	30.00	2.00	0.0	2.0	1.00	1.00	38027	29.18	4.00	1.00	1.00	0.00	0.00	1.00	1.00	0.00	0.00	0.00	0.00	0.00	0.00	0.00	10.00	20.00	1.00	1.00	60.55	17.60	0.62	1	0	0	0	0	1	0	5	0	0	0	1	-99
807	0.00	0.00	0.00	0.00	0.00	-99.00	0	30.00	2.00	0.0	3.0	1.00	0.00	36263	25.50	7.00	1.00	1.00	1.00	0.00	1.00	1.00	0.00	1.00	0.00	0.00	1.00	0.00	0.00	15.00	12.00	1.00	1.00	44.39	38.94	0.63	0	0	0	0	0	1	0	5	0	0	0	1	-99
808	0.00	0.00	0.00	0.00	0.00	-99.00	0	30.00	1.00	0.0	3.0	1.00	0.00	54423	45.34	2.00	0.00	0.00	1.00	0.00	1.00	0.00	0.00	0.00	0.00	0.00	0.00	0.00	0.00	6.00	5.00	0.00	0.00	42.82	41.43	0.63	0	0	0	0	0	1	0	1	0	1	0	0	-99
809	0.00	0.00	0.00	0.00	0.00	-99.00	0	30.00	2.00	0.0	2.0	1.00	1.00	66160	40.56	6.00	1.00	1.00	1.00	0.00	1.00	1.00	0.00	0.00	0.00	0.00	0.00	0.00	0.00	7.00	9.00	0.00	0.00	53.87	41.37	0.69	0	1	1	1	0	1	0	4	0	0	0	1	-99
810	0.00	0.00	0.00	0.00	0.00	-99.00	0	30.00	2.00	0.0	3.0	0.00	0.00	44906	36.02	5.00	1.00	1.00	1.00	0.00	0.00	0.00	0.00	1.00	0.00	0.00	1.00	0.00	0.00	12.00	6.00	1.00	0.00	52.13	44.45	0.72	0	1	0	0	0	0	1	4	0	0	0	1	-99
811	0.00	0.00	0.00	0.00	0.00	-99.00	0	30.00	1.00	0.0	2.0	0.00	0.00	32329	34.01	3.00	0.00	0.00	1.00	1.00	0.00	0.00	0.00	0.00	0.00	1.00	0.00	0.00	0.00	1.00	0.00	0.00	0.00	58.14	44.32	0.75	1	0	0	0	0	0	1	3	0	0	0	1	-99
812	0.00	0.00	0.00	0.00	0.00	-99.00	0	30.00	2.00	1.0	1.0	1.00	0.00	67749	46.86	8.00	1.00	1.00	1.00	1.00	0.00	0.00	1.00	0.00	1.00	0.00	0.00	0.00	0.00	0.00	1.00	0.00	0.00	53.25	54.77	0.84	1	0	1	0	0	0	1	1	1	1	0	0	-99
813	0.00	0.00	0.00	0.00	0.00	-99.00	0	30.00	2.00	0.0	1.0	0.00	1.00	88438	48.91	14.00	1.00	1.00	1.00	1.00	1.00	1.00	1.00	0.00	1.00	0.00	0.00	1.00	0.00	20.00	20.00	1.00	1.00	32.98	13.10	0.40	0	0	0	0	0	0	0	4	0	0	0	1	-99
814	0.00	0.00	0.00	0.00	0.00	-99.00	0	30.00	2.00	0.0	1.0	1.00	0.00	42369	25.06	3.00	1.00	1.00	1.00	0.00	0.00	0.00	0.00	0.00	0.00	0.00	0.00	0.00	0.00	21.00	27.00	1.00	1.00	47.54	16.19	0.50	0	0	0	0	0	0	0	5	0	1	0	0	-99
815	0.00	0.00	0.00	0.00	0.00	-99.00	0	30.00	1.00	0.0	1.0	0.00	1.00	53871	24.96	0.00	0.00	0.00	0.00	0.00	0.00	0.00	0.00	0.00	0.00	0.00	0.00	0.00	0.00	16.00	5.00	1.00	0.00	33.44	41.84	0.54	0	0	0	0	0	0	0	3	0	0	0	1	-99
816	0.00	0.00	0.00	0.00	0.00	-99.00	0	30.00	2.00	0.0	4.0	1.00	0.00	38264	31.95	5.00	1.00	1.00	0.00	0.00	1.00	1.00	0.00	0.00	0.00	0.00	0.00	0.00	0.00	17.00	16.00	1.00	1.00	47.53	21.65	0.55	0	1	0	0	0	0	0	5	0	0	0	1	-99
817	0.00	0.00	0.00	0.00	0.00	-99.00	0	30.00	1.00	0.0	1.0	1.00	0.00	48132	26.58	2.00	0.00	0.00	1.00	0.00	1.00	0.00	0.00	0.00	0.00	0.00	0.00	0.00	0.00	11.00	9.00	1.00	0.00	31.23	43.75	0.57	0	0	0	0	0	0	0	3	0	0	0	1	-99
818	0.00	0.00	0.00	0.00	0.00	-99.00	0	30.00	2.00	0.0	3.0	1.00	0.00	52379	41.96	6.00	1.00	1.00	1.00	0.00	0.00	0.00	1.00	0.00	0.00	0.00	0.00	0.00	0.00	7.00	8.00	0.00	0.00	45.79	31.42	0.59	1	0	0	0	0	0	0	2	1	1	1	0	-99
819	0.00	0.00	0.00	0.00	0.00	-99.00	0	30.00	2.00	0.0	2.0	1.00	0.00	30917	32.92	8.00	1.00	1.00	1.00	0.00	1.00	0.00	0.00	1.00	0.00	0.00	1.00	0.00	1.00	8.00	24.00	0.00	1.00	43.09	33.46	0.59	0	0	0	0	0	0	0	4	1	1	0	0	-99
820	0.00	0.00	0.00	0.00	0.00	-99.00	0	30.00	2.00	0.0	2.0	0.00	0.00	44461	32.06	0.00	0.00	0.00	0.00	0.00	0.00	0.00	0.00	0.00	0.00	0.00	0.00	0.00	0.00	3.00	0.00	0.00	0.00	42.14	42.26	0.61	0	0	0	0	0	0	0	4	0	0	0	1	-99
821	0.00	0.00	0.00	0.00	0.00	-99.00	0	30.00	2.00	0.0	3.0	0.00	0.00	62988	30.41	8.00	1.00	1.00	1.00	1.00	1.00	0.00	0.00	1.00	0.00	0.00	0.00	0.00	0.00	18.00	16.00	1.00	1.00	53.11	22.53	0.61	0	0	0	0	0	0	0	4	0	0	0	1	-99
822	0.00	0.00	0.00	0.00	0.00	-99.00	0	30.00	2.00	0.0	3.0	1.00	1.00	78546	19.58	4.00	1.00	1.00	0.00	1.00	0.00	0.00	0.00	0.00	0.00	0.00	0.00	0.00	0.00	11.00	17.00	1.00	1.00	58.38	20.31	0.61	0	0	1	0	0	0	0	4	0	1	1	0	-99
823	0.00	0.00	0.00	0.00	0.00	-99.00	0	30.00	3.00	0.0	3.0	1.00	0.00	64462	24.13	1.00	0.00	0.00	0.00	1.00	0.00	0.00	0.00	0.00	0.00	0.00	0.00	0.00	0.00	12.00	15.00	1.00	1.00	41.46	41.45	0.61	0	0	0	0	0	0	0	3	0	0	0	1	-99
824	0.00	0.00	0.00	0.00	0.00	-99.00	0	30.00	1.00	0.0	2.0	0.00	0.00	31685	32.92	1.00	1.00	0.00	0.00	0.00	0.00	0.00	0.00	0.00	0.00	0.00	0.00	0.00	0.00	0.00	0.00	0.00	0.00	27.92	54.17	0.61	0	0	0	0	0	0	0	2	0	0	0	1	-99
825	0.00	0.00	0.00	0.00	0.00	-99.00	0	30.00	2.00	0.0	3.0	0.00	1.00	39812	22.31	7.00	1.00	1.00	1.00	0.00	1.00	1.00	0.00	0.00	0.00	0.00	0.00	1.00	0.00	5.00	7.00	0.00	0.00	36.19	46.50	0.62	1	0	1	0	1	0	0	3	0	0	0	1	-99
826	0.00	0.00	0.00	0.00	0.00	-99.00	0	30.00	3.00	0.0	4.0	1.00	0.00	62153	17.93	5.00	0.00	0.00	1.00	0.00	0.00	0.00	0.00	1.00	0.00	0.00	1.00	0.00	0.00	0.00	0.00	0.00	0.00	43.90	35.30	0.62	0	0	0	0	0	0	0	3	0	0	0	1	-99
827	0.00	0.00	0.00	0.00	0.00	-99.00	0	30.00	2.00	0.0	2.0	0.00	0.00	41635	26.57	4.00	1.00	1.00	0.00	0.00	0.00	0.00	0.00	0.00	0.00	0.00	0.00	0.00	0.00	6.00	10.00	0.00	1.00	41.30	43.95	0.64	1	0	0	0	0	0	0	4	0	0	0	1	-99
828	0.00	0.00	0.00	0.00	0.00	-99.00	0	30.00	2.00	0.0	4.0	1.00	0.00	62339	27.37	3.00	1.00	1.00	0.00	0.00	1.00	0.00	0.00	0.00	0.00	0.00	0.00	0.00	0.00	4.00	15.00	0.00	1.00	61.40	18.51	0.64	0	0	1	0	0	0	0	2	0	1	0	0	-99
829	0.00	0.00	0.00	0.00	0.00	-99.00	0	30.00	1.00	0.0	4.0	0.00	1.00	87375	22.04	2.00	0.00	0.00	0.00	0.00	0.00	0.00	0.00	0.00	1.00	0.00	0.00	0.00	2.00	1.00	0.00	0.00	0.00	45.65	42.37	0.65	1	1	1	0	0	0	0	1	1	0	0	0	-99
830	0.00	0.00	0.00	0.00	0.00	-99.00	0	30.00	2.00	0.0	3.0	1.00	0.00	69289	21.03	8.00	0.00	1.00	1.00	1.00	1.00	1.00	0.00	1.00	0.00	0.00	0.00	0.00	0.00	8.00	10.00	0.00	1.00	51.93	33.41	0.65	0	0	0	0	0	0	0	5	0	0	0	1	-99
831	0.00	0.00	0.00	0.00	0.00	-99.00	0	30.00	2.00	0.0	4.0	1.00	0.00	41984	20.90	1.00	0.00	0.00	1.00	0.00	0.00	0.00	0.00	0.00	0.00	0.00	0.00	0.00	0.00	0.00	1.00	0.00	0.00	43.55	45.58	0.65	0	0	0	0	0	0	0	2	1	0	1	0	-99
832	0.00	0.00	0.00	0.00	0.00	-99.00	0	30.00	2.00	0.0	2.0	1.00	1.00	47969	30.41	5.00	1.00	1.00	1.00	0.00	0.00	0.00	0.00	0.00	0.00	0.00	0.00	0.00	0.00	11.00	15.00	1.00	1.00	50.06	37.43	0.66	1	0	0	0	0	0	0	3	0	0	1	0	-99
833	0.00	0.00	0.00	0.00	0.00	-99.00	0	30.00	1.00	0.0	3.0	1.00	0.00	36913	20.92	3.00	0.00	1.00	1.00	0.00	0.00	0.00	0.00	0.00	0.00	0.00	0.00	0.00	0.00	5.00	13.00	0.00	1.00	42.63	44.68	0.66	0	0	0	0	0	0	0	4	0	1	0	0	-99
834	0.00	0.00	0.00	0.00	0.00	-99.00	0	30.00	2.00	0.0	2.0	0.00	0.00	59714	34.62	4.00	1.00	1.00	0.00	1.00	0.00	0.00	0.00	0.00	0.00	0.00	0.00	0.00	0.00	12.00	11.00	1.00	1.00	57.24	27.21	0.66	0	0	0	0	0	0	0	3	0	0	0	1	-99
835	0.00	0.00	0.00	0.00	0.00	-99.00	0	30.00	2.00	0.0	3.0	1.00	0.00	49167	20.50	0.00	0.00	0.00	0.00	0.00	0.00	0.00	0.00	0.00	0.00	0.00	0.00	0.00	0.00	1.00	2.00	0.00	0.00	32.25	61.89	0.66	0	0	0	0	0	0	0	2	1	0	0	0	-99
836	0.00	0.00	0.00	0.00	0.00	-99.00	0	30.00	3.00	0.0	4.0	1.00	1.00	72107	28.26	5.00	1.00	1.00	1.00	1.00	0.00	1.00	0.00	0.00	0.00	0.00	0.00	0.00	0.00	14.00	21.00	1.00	1.00	50.76	38.89	0.66	0	0	1	0	0	0	0	5	1	1	0	0	-99
837	0.00	0.00	0.00	0.00	0.00	-99.00	0	30.00	2.00	0.0	3.0	1.00	0.00	69367	33.28	4.00	1.00	1.00	0.00	1.00	1.00	0.00	0.00	0.00	0.00	0.00	0.00	0.00	0.00	11.00	6.00	1.00	0.00	44.62	43.54	0.66	0	0	0	0	0	0	0	3	0	0	0	1	-99
838	0.00	0.00	0.00	0.00	0.00	-99.00	0	30.00	1.00	0.0	3.0	1.00	1.00	70461	20.36	5.00	0.00	0.00	0.00	0.00	0.00	0.00	1.00	1.00	1.00	0.00	0.00	0.00	0.00	6.00	2.00	0.00	0.00	51.75	37.93	0.67	1	1	0	0	0	0	0	3	1	0	0	0	-99
839	0.00	0.00	0.00	0.00	0.00	-99.00	0	30.00	3.00	0.0	4.0	1.00	1.00	105278	21.16	2.00	0.00	0.00	0.00	0.00	1.00	0.00	0.00	0.00	0.00	0.00	0.00	0.00	0.00	11.00	14.00	1.00	1.00	45.09	43.87	0.67	1	0	0	0	0	0	0	3	0	0	0	1	-99
840	0.00	0.00	0.00	0.00	0.00	-99.00	0	30.00	2.00	1.0	1.0	1.00	0.00	58511	50.48	2.00	0.00	1.00	0.00	1.00	0.00	0.00	0.00	0.00	0.00	0.00	0.00	0.00	0.00	3.00	8.00	0.00	0.00	49.08	36.10	0.68	0	0	0	0	0	0	0	2	0	0	0	1	-99
841	0.00	0.00	0.00	0.00	0.00	-99.00	0	30.00	1.00	0.0	3.0	1.00	0.00	52888	16.50	4.00	1.00	0.00	0.00	1.00	0.00	0.00	0.00	1.00	0.00	0.00	0.00	0.00	0.00	12.00	19.00	1.00	1.00	53.57	37.90	0.68	0	0	0	0	0	0	0	2	0	1	0	0	-99
842	0.00	0.00	0.00	0.00	0.00	-99.00	0	30.00	3.00	0.0	3.0	1.00	0.00	108973	26.60	4.00	0.00	0.00	0.00	0.00	1.00	0.00	0.00	1.00	0.00	0.00	1.00	0.00	0.00	5.00	8.00	0.00	0.00	53.12	38.64	0.68	0	0	0	0	0	0	0	2	1	1	1	0	-99
843	0.00	0.00	0.00	0.00	0.00	-99.00	0	30.00	3.00	0.0	2.0	1.00	0.00	83377	23.29	3.00	0.00	1.00	0.00	0.00	0.00	1.00	0.00	0.00	0.00	0.00	0.00	1.00	0.00	6.00	7.00	0.00	0.00	51.13	39.21	0.68	1	0	0	0	0	0	0	3	0	0	0	1	-99
844	0.00	0.00	0.00	0.00	0.00	-99.00	0	30.00	2.00	0.0	1.0	1.00	1.00	52500	28.24	4.00	1.00	1.00	1.00	0.00	0.00	1.00	0.00	0.00	0.00	0.00	0.00	0.00	0.00	4.00	9.00	0.00	0.00	49.78	42.35	0.69	1	0	0	0	0	0	0	2	0	0	0	1	-99
845	0.00	0.00	0.00	0.00	0.00	-99.00	0	30.00	2.00	0.0	3.0	1.00	0.00	46862	36.29	0.00	0.00	0.00	0.00	0.00	0.00	0.00	0.00	0.00	0.00	0.00	0.00	0.00	0.00	0.00	0.00	0.00	0.00	59.44	37.10	0.69	0	0	0	0	0	0	0	3	1	0	0	0	-99
846	0.00	0.00	0.00	0.00	0.00	-99.00	0	30.00	2.00	0.0	3.0	1.00	0.00	34656	30.24	4.00	1.00	1.00	0.00	0.00	0.00	1.00	1.00	0.00	0.00	0.00	0.00	0.00	0.00	10.00	9.00	1.00	0.00	58.86	33.47	0.70	0	0	0	0	0	0	0	4	0	0	0	1	-99
847	0.00	0.00	0.00	0.00	0.00	-99.00	0	30.00	2.00	0.0	2.0	1.00	1.00	57221	24.89	2.00	1.00	1.00	0.00	0.00	0.00	0.00	0.00	0.00	0.00	0.00	0.00	0.00	0.00	7.00	3.00	0.00	0.00	54.20	41.35	0.71	0	0	0	0	0	0	0	3	1	1	0	0	-99
848	0.00	0.00	0.00	0.00	0.00	-99.00	0	30.00	3.00	0.0	1.0	1.00	1.00	116788	21.79	0.00	0.00	0.00	0.00	0.00	0.00	0.00	0.00	0.00	0.00	0.00	0.00	0.00	0.00	9.00	12.00	0.00	1.00	50.78	43.92	0.71	0	0	0	0	0	0	0	3	0	0	0	1	-99
849	0.00	0.00	0.00	0.00	0.00	-99.00	0	30.00	2.00	0.0	2.0	1.00	0.00	44967	30.25	1.00	0.00	0.00	0.00	0.00	0.00	0.00	0.00	0.00	0.00	0.00	1.00	0.00	0.00	7.00	8.00	0.00	0.00	55.99	39.06	0.71	0	0	0	1	0	0	0	5	0	0	0	1	-99
850	0.00	0.00	0.00	0.00	0.00	-99.00	0	30.00	2.00	1.0	2.0	1.00	1.00	72569	22.46	2.00	0.00	0.00	0.00	0.00	0.00	0.00	0.00	0.00	0.00	1.00	0.00	0.00	0.00	0.00	0.00	0.00	0.00	52.20	48.73	0.71	1	0	0	0	0	0	0	5	0	0	0	1	-99
851	0.00	0.00	0.00	0.00	0.00	-99.00	0	30.00	2.00	1.0	3.0	0.00	1.00	95112	20.12	5.00	1.00	1.00	0.00	1.00	0.00	0.00	1.00	0.00	0.00	0.00	0.00	0.00	2.00	7.00	4.00	0.00	0.00	58.88	39.16	0.71	1	1	1	0	0	0	0	3	0	0	0	1	-99
852	0.00	0.00	0.00	0.00	0.00	-99.00	0	30.00	2.00	0.0	3.0	1.00	1.00	88056	26.62	0.00	0.00	0.00	0.00	0.00	0.00	0.00	0.00	0.00	0.00	0.00	0.00	0.00	0.00	0.00	0.00	0.00	0.00	59.66	37.79	0.72	0	0	0	0	0	0	0	3	0	0	0	1	-99
853	0.00	0.00	0.00	0.00	0.00	-99.00	0	30.00	2.00	0.0	4.0	1.00	1.00	90467	19.26	2.00	0.00	0.00	1.00	0.00	0.00	0.00	0.00	1.00	0.00	0.00	0.00	0.00	0.00	0.00	0.00	0.00	0.00	57.67	42.21	0.73	1	0	0	1	0	0	0	2	1	1	0	0	-99
854	0.00	0.00	0.00	0.00	0.00	-99.00	0	30.00	2.00	0.0	3.0	1.00	1.00	90122	17.68	2.00	0.00	0.00	0.00	0.00	0.00	0.00	0.00	0.00	0.00	0.00	0.00	0.00	0.00	8.00	11.00	0.00	1.00	59.58	38.28	0.73	0	0	0	0	0	0	0	2	1	1	1	0	-99
855	0.00	0.00	0.00	0.00	0.00	-99.00	0	30.00	2.00	0.0	2.0	0.00	0.00	40529	22.67	0.00	0.00	0.00	0.00	0.00	0.00	0.00	0.00	0.00	0.00	0.00	0.00	0.00	0.00	2.00	4.00	0.00	0.00	43.59	55.89	0.73	0	0	0	0	0	0	0	3	0	0	0	1	-99
856	0.00	0.00	0.00	0.00	0.00	-99.00	0	30.00	3.00	1.0	4.0	1.00	1.00	64612	24.56	0.00	0.00	0.00	0.00	0.00	0.00	0.00	0.00	0.00	0.00	0.00	0.00	0.00	0.00	2.00	1.00	0.00	0.00	53.73	46.77	0.74	0	0	0	0	0	0	0	4	0	0	0	1	-99
857	0.00	0.00	0.00	0.00	0.00	-99.00	0	30.00	1.00	0.0	3.0	1.00	1.00	55459	29.08	1.00	0.00	0.00	0.00	0.00	0.00	0.00	1.00	0.00	0.00	0.00	0.00	0.00	0.00	0.00	0.00	0.00	0.00	45.64	53.86	0.75	1	0	0	0	0	0	0	5	0	0	0	1	-99
858	0.00	0.00	0.00	0.00	0.00	-99.00	0	30.00	2.00	0.0	2.0	1.00	0.00	51495	29.40	1.00	0.00	0.00	0.00	0.00	0.00	0.00	0.00	0.00	0.00	0.00	0.00	0.00	0.00	6.00	3.00	0.00	0.00	53.54	51.35	0.76	1	0	1	0	0	0	0	2	0	0	1	0	-99
859	0.00	0.00	0.00	0.00	0.00	-99.00	0	30.00	2.00	0.0	3.0	1.00	0.00	58789	21.95	0.00	0.00	0.00	0.00	0.00	0.00	0.00	0.00	0.00	0.00	0.00	0.00	0.00	0.00	5.00	4.00	0.00	0.00	55.48	46.03	0.77	0	0	0	0	0	0	0	4	0	0	0	1	-99
860	0.00	0.00	0.00	0.00	0.00	-99.00	0	30.00	3.00	1.0	1.0	0.00	0.00	53525	17.16	4.00	0.00	0.00	1.00	0.00	0.00	1.00	0.00	0.00	0.00	0.00	1.00	0.00	0.00	2.00	2.00	0.00	0.00	56.12	43.64	0.77	0	0	0	0	0	0	0	1	1	1	0	0	-99
861	0.00	0.00	0.00	0.00	0.00	-99.00	0	30.00	2.00	0.0	2.0	0.00	0.00	45767	29.86	2.00	1.00	1.00	0.00	0.00	0.00	0.00	0.00	0.00	0.00	0.00	0.00	0.00	0.00	6.00	0.00	0.00	0.00	59.90	47.95	0.79	0	0	0	0	0	0	0	3	0	0	0	1	-99
862	0.00	0.00	0.00	0.00	0.00	-99.00	0	30.00	2.00	0.0	2.0	1.00	0.00	63434	26.63	0.00	0.00	0.00	0.00	0.00	0.00	0.00	0.00	0.00	0.00	0.00	0.00	0.00	0.00	5.00	10.00	0.00	1.00	56.06	48.45	0.80	1	0	0	0	0	0	0	3	1	1	1	0	-99
863	0.00	0.00	0.00	0.00	0.00	-99.00	0	30.00	3.00	0.0	3.0	1.00	1.00	40701	20.36	1.00	0.00	0.00	0.00	0.00	1.00	0.00	0.00	0.00	0.00	0.00	0.00	0.00	0.00	1.00	2.00	0.00	0.00	56.98	50.56	0.80	0	0	0	0	0	0	0	2	1	1	1	0	-99
864	0.00	0.00	0.00	0.00	0.00	-99.00	0	30.00	2.00	1.0	4.0	1.00	0.00	39462	30.29	1.00	0.00	0.00	1.00	0.00	0.00	0.00	0.00	0.00	0.00	0.00	0.00	0.00	0.00	0.00	0.00	0.00	0.00	45.50	59.38	0.80	0	0	0	0	0	0	0	2	0	0	0	1	-99
865	0.00	0.00	0.00	0.00	0.00	-99.00	0	30.00	3.00	1.0	1.0	1.00	1.00	136303	33.28	5.00	0.00	1.00	0.00	0.00	0.00	0.00	0.00	1.00	0.00	1.00	0.00	0.00	1.00	1.00	1.00	0.00	0.00	50.57	55.06	0.80	1	0	0	0	0	0	0	4	0	0	0	1	-99
866	0.00	0.00	0.00	0.00	0.00	-99.00	0	30.00	2.00	0.0	1.0	1.00	1.00	44688	28.24	2.00	0.00	1.00	1.00	0.00	0.00	0.00	0.00	0.00	0.00	0.00	0.00	0.00	0.00	2.00	1.00	0.00	0.00	55.31	52.16	0.81	1	0	0	0	0	0	0	5	0	0	0	1	-99
867	0.00	0.00	0.00	0.00	0.00	-99.00	0	30.00	2.00	0.0	3.0	1.00	0.00	95089	24.03	4.00	1.00	1.00	0.00	1.00	0.00	0.00	0.00	0.00	0.00	0.00	0.00	0.00	0.00	1.00	0.00	0.00	0.00	55.28	54.94	0.83	1	1	1	0	0	0	0	3	1	0	0	0	-99
868	0.00	0.00	0.00	0.00	0.00	-99.00	0	30.00	3.00	0.0	2.0	0.00	0.00	46753	17.22	6.00	0.00	0.00	0.00	0.00	0.00	0.00	0.00	1.00	0.00	0.00	1.00	0.00	0.00	0.00	0.00	0.00	0.00	54.03	54.39	0.84	0	0	0	0	0	0	0	5	0	0	0	1	-99
869	0.00	0.00	0.00	0.00	0.00	-99.00	0	30.00	2.00	0.0	3.0	0.00	0.00	50504	31.88	3.00	0.00	0.00	1.00	1.00	0.00	0.00	0.00	1.00	0.00	0.00	0.00	0.00	0.00	0.00	0.00	0.00	0.00	51.60	57.24	0.84	0	0	0	0	0	0	0	5	0	0	0	1	-99
870	0.00	0.00	0.00	0.00	0.00	-99.00	0	30.00	1.00	0.0	4.0	1.00	1.00	103224	30.41	3.00	0.00	1.00	1.00	0.00	0.00	0.00	0.00	1.00	0.00	0.00	0.00	0.00	0.00	0.00	2.00	0.00	0.00	57.54	54.99	0.84	1	0	0	0	0	0	0	3	0	0	0	1	-99
871	0.00	0.00	0.00	0.00	0.00	-99.00	0	30.00	2.00	0.0	2.0	1.00	1.00	62691	20.25	0.00	0.00	0.00	0.00	0.00	0.00	0.00	0.00	0.00	0.00	0.00	0.00	0.00	1.00	1.00	1.00	0.00	0.00	54.70	56.60	0.84	1	1	0	0	0	0	0	5	0	0	0	1	-99
872	0.00	0.00	0.00	0.00	0.00	-99.00	0	30.00	3.00	0.0	2.0	1.00	1.00	146380	19.04	0.00	0.00	0.00	0.00	0.00	0.00	0.00	0.00	0.00	0.00	0.00	0.00	0.00	0.00	2.00	1.00	0.00	0.00	57.05	56.31	0.85	0	1	0	0	0	0	0	3	1	1	1	0	-99
873	0.00	0.00	0.00	0.00	0.00	-99.00	0	30.00	3.00	0.0	2.0	1.00	1.00	61341	19.84	5.00	0.00	0.00	0.00	1.00	1.00	0.00	0.00	1.00	0.00	0.00	1.00	0.00	0.00	2.00	0.00	0.00	0.00	55.39	57.91	0.86	1	0	0	0	0	0	0	2	1	1	1	0	-99
874	0.00	0.00	0.00	0.00	0.00	-99.00	0	30.00	1.00	0.0	3.0	0.00	0.00	48029	24.41	1.00	0.00	0.00	0.00	0.00	0.00	0.00	0.00	0.00	0.00	0.00	0.00	0.00	0.00	1.00	2.00	0.00	0.00	50.38	62.76	0.87	1	0	0	0	0	0	0	5	0	0	0	1	-99
875	0.00	0.00	0.00	0.00	0.00	-99.00	0	30.00	2.00	0.0	1.0	0.00	0.00	49052	31.79	2.00	0.00	1.00	0.00	0.00	0.00	0.00	0.00	1.00	0.00	0.00	0.00	0.00	0.00	2.00	0.00	0.00	0.00	55.99	59.30	0.88	0	0	0	0	0	0	0	5	0	0	0	1	-99
876	0.00	0.00	0.00	0.00	0.00	-99.00	0	30.00	2.00	0.0	1.0	1.00	1.00	70231	22.31	0.00	0.00	0.00	0.00	0.00	0.00	0.00	0.00	0.00	0.00	0.00	0.00	0.00	0.00	0.00	1.00	0.00	0.00	52.77	63.52	0.92	0	1	0	0	1	0	0	4	0	0	0	1	-99
877	0.00	0.00	0.00	0.00	0.00	-99.00	0	30.00	2.00	0.0	2.0	0.00	1.00	63311	25.96	6.00	1.00	1.00	1.00	0.00	1.00	1.00	0.00	0.00	0.00	0.00	0.00	0.00	0.00	15.00	6.00	1.00	0.00	55.74	62.88	0.97	0	0	0	0	0	0	0	5	0	0	0	1	-99
878	0.00	0.00	0.00	0.00	0.00	-99.00	0	31.00	2.00	0.0	2.0	0.00	0.00	39833	52.90	4.00	1.00	1.00	0.00	1.00	0.00	0.00	0.00	0.00	0.00	0.00	0.00	0.00	0.00	5.00	6.00	0.00	0.00	33.31	46.32	0.60	1	0	0	0	0	1	1	5	0	0	1	0	-99
879	0.00	0.00	0.00	0.00	0.00	-99.00	0	31.00	2.00	0.0	2.0	1.00	0.00	43321	17.14	10.00	1.00	0.00	0.00	1.00	0.00	1.00	1.00	0.00	0.00	1.00	0.00	0.00	0.00	17.00	23.00	1.00	1.00	48.21	15.63	0.53	1	1	0	1	1	1	0	4	0	1	0	0	-99
880	0.00	0.00	0.00	0.00	0.00	-99.00	0	31.00	2.00	1.0	3.0	1.00	0.00	54479	31.15	9.00	0.00	1.00	1.00	1.00	0.00	0.00	1.00	0.00	0.00	0.00	0.00	1.00	2.00	11.00	13.00	1.00	1.00	50.41	20.68	0.58	0	0	0	1	0	1	0	2	0	0	0	1	-99
881	0.00	0.00	0.00	0.00	0.00	-99.00	0	31.00	2.00	0.0	1.0	0.00	0.00	61301	25.06	7.00	1.00	1.00	1.00	1.00	1.00	1.00	0.00	0.00	0.00	0.00	0.00	0.00	0.00	11.00	10.00	1.00	1.00	43.68	19.38	0.51	0	1	1	0	1	1	1	5	0	0	0	1	-99
882	0.00	0.00	0.00	0.00	0.00	-99.00	0	31.00	3.00	0.0	3.0	0.00	0.00	63743	20.80	10.00	1.00	1.00	1.00	0.00	1.00	1.00	0.00	0.00	0.00	1.00	0.00	0.00	2.00	19.00	23.00	1.00	1.00	27.12	21.89	0.39	1	0	0	1	0	1	0	5	0	0	0	1	-99
883	0.00	0.00	0.00	0.00	0.00	-99.00	0	31.00	2.00	0.0	2.0	1.00	0.00	31303	39.48	10.00	1.00	1.00	1.00	0.00	1.00	1.00	0.00	0.00	0.00	1.00	0.00	0.00	2.00	8.00	7.00	0.00	0.00	40.35	38.26	0.60	0	0	1	0	0	1	0	4	0	0	0	1	-99
884	0.00	0.00	0.00	0.00	0.00	-99.00	0	31.00	2.00	0.0	2.0	0.00	0.00	97841	35.14	5.00	1.00	1.00	0.00	1.00	1.00	0.00	0.00	0.00	0.00	0.00	0.00	0.00	0.00	7.00	9.00	0.00	0.00	42.73	43.88	0.65	1	0	0	0	0	1	0	3	0	0	0	1	-99
885	0.00	0.00	0.00	0.00	0.00	-99.00	0	31.00	2.00	0.0	3.0	0.00	0.00	43594	34.70	4.00	0.00	1.00	0.00	1.00	1.00	1.00	0.00	0.00	0.00	0.00	0.00	0.00	0.00	4.00	5.00	0.00	0.00	45.92	41.21	0.65	0	0	1	1	0	1	0	4	0	0	0	1	-99
886	0.00	0.00	0.00	0.00	0.00	-99.00	0	31.00	2.00	0.0	2.0	1.00	1.00	101944	20.78	3.00	0.00	1.00	1.00	1.00	0.00	0.00	0.00	0.00	0.00	0.00	0.00	0.00	0.00	1.00	0.00	0.00	0.00	51.73	47.85	0.73	0	0	0	1	0	1	0	3	0	0	0	1	-99
887	0.00	0.00	0.00	0.00	0.00	-99.00	0	31.00	2.00	0.0	3.0	1.00	1.00	48306	19.75	3.00	0.00	0.00	1.00	1.00	0.00	0.00	0.00	0.00	0.00	1.00	0.00	0.00	0.00	8.00	3.00	0.00	0.00	50.65	62.94	0.91	1	0	0	1	0	1	0	5	0	0	0	1	-99
888	0.00	0.00	0.00	0.00	0.00	-99.00	0	31.00	2.00	1.0	3.0	0.00	0.00	47885	39.32	5.00	1.00	1.00	1.00	0.00	0.00	1.00	1.00	0.00	0.00	0.00	0.00	0.00	0.00	14.00	16.00	1.00	1.00	41.77	41.02	0.62	1	1	1	0	0	0	1	3	0	0	0	1	-99
889	0.00	0.00	0.00	0.00	0.00	-99.00	0	31.00	2.00	0.0	3.0	1.00	0.00	40696	29.75	13.00	1.00	1.00	1.00	1.00	1.00	1.00	1.00	0.00	0.00	0.00	1.00	1.00	2.00	20.00	24.00	1.00	1.00	19.85	27.73	0.42	1	1	1	0	1	0	0	5	0	0	0	1	-99
890	0.00	0.00	0.00	0.00	0.00	-99.00	0	31.00	2.00	0.0	3.0	0.00	0.00	47516	21.63	3.00	1.00	0.00	1.00	0.00	0.00	0.00	0.00	0.00	0.00	0.00	0.00	0.00	2.00	12.00	19.00	1.00	1.00	27.75	25.36	0.46	1	0	0	1	0	0	0	3	0	0	0	1	-99
891	0.00	0.00	0.00	0.00	0.00	-99.00	0	31.00	2.00	0.0	3.0	1.00	0.00	55448	21.16	15.00	1.00	1.00	1.00	1.00	1.00	1.00	0.00	1.00	1.00	0.00	0.00	0.00	2.00	18.00	18.00	1.00	1.00	29.38	20.97	0.46	0	0	0	0	0	0	0	4	0	1	0	0	-99
892	0.00	0.00	0.00	0.00	0.00	-99.00	0	31.00	2.00	0.0	3.0	0.00	0.00	56881	44.06	8.00	1.00	1.00	0.00	1.00	0.00	0.00	0.00	0.00	0.00	0.00	0.00	0.00	0.00	20.00	21.00	1.00	1.00	44.80	14.52	0.51	0	0	0	0	0	0	0	5	0	0	0	1	-99
893	0.00	0.00	0.00	0.00	0.00	-99.00	0	31.00	2.00	0.0	3.0	1.00	0.00	99428	18.07	10.00	1.00	1.00	1.00	1.00	1.00	1.00	0.00	0.00	0.00	0.00	1.00	0.00	1.00	14.00	18.00	1.00	1.00	34.58	31.79	0.52	1	1	1	0	0	0	0	4	0	0	0	1	-99
894	0.00	0.00	0.00	0.00	0.00	-99.00	0	31.00	2.00	0.0	4.0	0.00	1.00	43717	21.92	2.00	0.00	0.00	0.00	0.00	0.00	0.00	0.00	0.00	0.00	0.00	0.00	0.00	0.00	10.00	15.00	1.00	1.00	30.83	37.58	0.53	0	0	0	1	0	0	0	3	0	0	1	0	-99
895	0.00	0.00	0.00	0.00	0.00	-99.00	0	31.00	2.00	1.0	3.0	1.00	1.00	31665	34.33	5.00	1.00	1.00	1.00	1.00	0.00	0.00	0.00	0.00	0.00	0.00	0.00	0.00	0.00	11.00	15.00	1.00	1.00	39.69	28.47	0.53	0	1	0	0	0	0	0	2	1	1	1	0	-99
896	0.00	0.00	0.00	0.00	0.00	-99.00	0	31.00	2.00	0.0	4.0	1.00	0.00	66170	35.42	7.00	1.00	0.00	1.00	0.00	0.00	0.00	0.00	1.00	0.00	0.00	1.00	0.00	1.00	6.00	14.00	0.00	1.00	42.42	23.57	0.54	0	0	0	0	0	0	0	5	0	0	0	1	-99
897	0.00	0.00	0.00	0.00	0.00	-99.00	0	31.00	2.00	0.0	4.0	0.00	0.00	58608	28.29	3.00	1.00	1.00	1.00	0.00	0.00	0.00	0.00	0.00	0.00	0.00	0.00	0.00	0.00	14.00	15.00	1.00	1.00	35.80	33.29	0.54	1	1	1	0	1	0	0	2	0	1	0	0	-99
898	0.00	0.00	0.00	0.00	0.00	-99.00	0	31.00	2.00	0.0	3.0	0.00	0.00	61236	28.24	13.00	1.00	1.00	1.00	1.00	1.00	1.00	0.00	1.00	0.00	1.00	1.00	0.00	0.00	15.00	18.00	1.00	1.00	35.88	29.17	0.54	1	1	1	0	0	0	0	1	1	1	1	0	-99
899	0.00	0.00	0.00	0.00	0.00	-99.00	0	31.00	3.00	0.0	3.0	0.00	0.00	67332	25.01	15.00	1.00	1.00	1.00	0.00	1.00	1.00	1.00	0.00	0.00	0.00	1.00	0.00	0.00	16.00	22.00	1.00	1.00	39.70	24.18	0.54	0	0	0	0	0	0	0	1	1	1	1	0	-99
900	0.00	0.00	0.00	0.00	0.00	-99.00	0	31.00	1.00	0.0	1.0	1.00	0.00	36246	31.61	3.00	0.00	0.00	0.00	0.00	1.00	0.00	0.00	0.00	0.00	0.00	0.00	0.00	0.00	8.00	9.00	0.00	0.00	34.00	37.16	0.55	0	1	0	0	0	0	0	3	0	1	0	0	-99
901	0.00	0.00	0.00	0.00	0.00	-99.00	0	31.00	2.00	0.0	2.0	0.00	0.00	80875	24.96	5.00	1.00	1.00	1.00	1.00	0.00	0.00	0.00	0.00	0.00	0.00	0.00	0.00	0.00	17.00	16.00	1.00	1.00	60.75	7.17	0.55	0	0	0	0	0	0	0	4	0	0	0	1	-99
902	0.00	0.00	0.00	0.00	0.00	-99.00	0	31.00	2.00	0.0	3.0	1.00	0.00	32200	49.95	0.00	0.00	0.00	0.00	0.00	0.00	0.00	0.00	0.00	0.00	0.00	0.00	0.00	0.00	18.00	27.00	1.00	1.00	26.18	48.73	0.56	0	0	0	0	0	0	0	3	0	0	0	1	-99
903	0.00	0.00	0.00	0.00	0.00	-99.00	0	31.00	1.00	0.0	1.0	1.00	1.00	51722	31.53	2.00	0.00	0.00	1.00	0.00	0.00	1.00	0.00	0.00	0.00	0.00	0.00	0.00	0.00	17.00	21.00	1.00	1.00	53.76	14.81	0.56	0	0	0	0	0	0	0	3	0	0	0	1	-99
904	0.00	0.00	0.00	0.00	0.00	-99.00	0	31.00	3.00	0.0	2.0	1.00	0.00	43381	22.86	21.00	1.00	1.00	1.00	1.00	1.00	1.00	1.00	1.00	0.00	1.00	1.00	0.00	1.00	7.00	11.00	0.00	1.00	28.23	44.00	0.57	0	0	0	0	0	0	0	3	0	1	0	0	-99
905	0.00	0.00	0.00	0.00	0.00	-99.00	0	31.00	2.00	0.0	1.0	1.00	1.00	39382	38.57	3.00	0.00	1.00	1.00	1.00	0.00	0.00	0.00	0.00	0.00	0.00	0.00	0.00	0.00	11.00	12.00	1.00	1.00	34.42	36.73	0.57	0	0	0	1	0	0	0	4	0	0	0	1	-99
906	0.00	0.00	0.00	0.00	0.00	-99.00	0	31.00	2.00	0.0	3.0	0.00	0.00	41129	26.61	7.00	1.00	1.00	0.00	0.00	0.00	0.00	0.00	1.00	0.00	0.00	1.00	0.00	0.00	13.00	14.00	1.00	1.00	30.50	43.80	0.57	1	0	0	0	0	0	0	4	0	0	0	1	-99
907	0.00	0.00	0.00	0.00	0.00	-99.00	0	31.00	3.00	0.0	3.0	1.00	0.00	70491	15.55	8.00	1.00	1.00	1.00	1.00	1.00	1.00	0.00	0.00	0.00	0.00	1.00	0.00	0.00	19.00	14.00	1.00	1.00	47.94	23.70	0.57	0	0	1	0	0	0	0	1	1	1	1	0	-99
908	0.00	0.00	0.00	0.00	0.00	-99.00	0	31.00	2.00	0.0	3.0	1.00	0.00	46414	24.27	5.00	1.00	1.00	1.00	0.00	1.00	1.00	0.00	0.00	0.00	0.00	0.00	0.00	0.00	9.00	11.00	0.00	1.00	45.37	31.92	0.59	1	0	0	0	0	0	0	4	1	1	1	0	-99
909	0.00	0.00	0.00	0.00	0.00	-99.00	0	31.00	2.00	0.0	3.0	0.00	0.00	53770	38.62	7.00	0.00	1.00	1.00	1.00	0.00	1.00	0.00	1.00	0.00	1.00	1.00	0.00	0.00	9.00	12.00	0.00	1.00	36.45	36.40	0.59	0	1	1	0	1	0	0	3	1	0	0	0	-99
910	0.00	0.00	0.00	0.00	0.00	-99.00	0	31.00	2.00	0.0	3.0	1.00	0.00	61236	23.49	6.00	1.00	1.00	1.00	1.00	0.00	0.00	0.00	0.00	0.00	0.00	0.00	0.00	0.00	12.00	11.00	1.00	1.00	33.89	45.66	0.59	0	0	0	0	0	0	0	1	1	1	1	0	-99
911	0.00	0.00	0.00	0.00	0.00	-99.00	0	31.00	2.00	0.0	3.0	1.00	1.00	72159	31.17	5.00	1.00	1.00	1.00	0.00	1.00	0.00	0.00	0.00	0.00	0.00	0.00	1.00	0.00	11.00	9.00	1.00	0.00	58.07	17.36	0.59	1	0	0	0	0	0	0	5	0	0	0	1	-99
912	0.00	0.00	0.00	0.00	0.00	-99.00	0	31.00	2.00	0.0	1.0	1.00	1.00	48491	25.54	4.00	0.00	0.00	1.00	0.00	0.00	0.00	0.00	0.00	0.00	1.00	1.00	0.00	0.00	11.00	11.00	1.00	1.00	47.15	26.08	0.59	1	0	1	0	0	0	0	2	0	0	1	0	-99
913	0.00	0.00	0.00	0.00	0.00	-99.00	0	31.00	1.00	0.0	3.0	1.00	0.00	53626	31.01	1.00	1.00	0.00	0.00	0.00	0.00	0.00	0.00	0.00	0.00	0.00	0.00	0.00	0.00	6.00	9.00	0.00	0.00	33.29	47.48	0.60	0	0	0	0	0	0	0	3	0	0	0	1	-99
914	0.00	0.00	0.00	0.00	0.00	-99.00	0	31.00	2.00	0.0	1.0	1.00	0.00	66737	27.34	14.00	1.00	1.00	1.00	1.00	1.00	1.00	0.00	1.00	1.00	0.00	1.00	0.00	1.00	14.00	18.00	1.00	1.00	51.58	28.22	0.60	0	0	0	1	0	0	0	2	1	1	1	0	-99
915	0.00	0.00	0.00	0.00	0.00	-99.00	0	31.00	2.00	0.0	3.0	1.00	1.00	98190	29.76	2.00	1.00	1.00	0.00	0.00	0.00	0.00	0.00	0.00	0.00	0.00	0.00	0.00	0.00	8.00	10.00	0.00	1.00	44.95	35.94	0.61	1	0	0	1	0	0	0	3	0	0	0	1	-99
916	0.00	0.00	0.00	0.00	0.00	-99.00	0	31.00	2.00	1.0	3.0	0.00	1.00	67674	27.98	5.00	1.00	1.00	1.00	0.00	0.00	0.00	0.00	1.00	0.00	0.00	1.00	0.00	0.00	15.00	13.00	1.00	1.00	47.63	31.08	0.61	0	0	1	0	0	0	0	3	0	0	0	1	-99
917	0.00	0.00	0.00	0.00	0.00	-99.00	0	31.00	2.00	0.0	1.0	0.00	0.00	48491	26.30	5.00	1.00	1.00	0.00	1.00	1.00	1.00	0.00	0.00	0.00	0.00	0.00	0.00	0.00	8.00	5.00	0.00	0.00	40.96	39.43	0.62	0	1	0	0	0	0	0	4	0	1	0	0	-99
918	0.00	0.00	0.00	0.00	0.00	-99.00	0	31.00	2.00	0.0	1.0	0.00	0.00	44721	32.48	2.00	0.00	0.00	0.00	0.00	0.00	0.00	0.00	0.00	0.00	1.00	0.00	0.00	1.00	4.00	7.00	0.00	0.00	43.88	39.94	0.63	1	0	1	0	0	0	0	5	0	0	0	1	-99
919	0.00	0.00	0.00	0.00	0.00	-99.00	0	31.00	2.00	0.0	2.0	0.00	0.00	37545	20.36	5.00	1.00	1.00	0.00	0.00	1.00	0.00	0.00	0.00	0.00	0.00	0.00	0.00	0.00	12.00	12.00	1.00	1.00	44.91	40.35	0.63	0	0	0	0	0	0	0	2	0	1	1	0	-99
920	0.00	0.00	0.00	0.00	0.00	-99.00	0	31.00	2.00	0.0	3.0	1.00	0.00	43261	26.15	2.00	1.00	1.00	0.00	0.00	0.00	0.00	0.00	0.00	0.00	0.00	0.00	0.00	0.00	14.00	23.00	1.00	1.00	54.49	30.18	0.64	0	0	0	0	0	0	0	5	0	0	0	0	-99
921	0.00	0.00	0.00	0.00	0.00	-99.00	0	31.00	2.00	0.0	4.0	1.00	1.00	108136	19.53	1.00	0.00	0.00	0.00	0.00	0.00	0.00	0.00	0.00	0.00	0.00	1.00	0.00	0.00	5.00	2.00	0.00	0.00	46.99	41.80	0.64	0	0	0	0	0	0	0	3	0	1	1	0	-99
922	0.00	0.00	0.00	0.00	0.00	-99.00	0	31.00	1.00	0.0	3.0	1.00	0.00	41591	33.22	5.00	0.00	1.00	0.00	0.00	1.00	1.00	1.00	0.00	0.00	0.00	0.00	0.00	0.00	14.00	14.00	1.00	1.00	40.35	46.06	0.65	0	0	0	0	0	0	0	2	1	0	0	0	-99
923	0.00	0.00	0.00	0.00	0.00	-99.00	0	31.00	2.00	0.0	3.0	1.00	0.00	59361	40.23	7.00	1.00	1.00	0.00	0.00	1.00	0.00	0.00	0.00	1.00	1.00	0.00	0.00	0.00	7.00	18.00	0.00	1.00	56.42	30.76	0.66	1	0	0	0	0	0	0	1	1	0	0	0	-99
924	0.00	0.00	0.00	0.00	0.00	-99.00	0	31.00	2.00	0.0	3.0	1.00	0.00	49117	26.15	4.00	0.00	1.00	1.00	0.00	0.00	1.00	0.00	0.00	0.00	0.00	0.00	0.00	0.00	7.00	1.00	0.00	0.00	41.88	48.06	0.66	1	0	0	1	0	0	0	5	0	0	0	1	-99
925	0.00	0.00	0.00	0.00	0.00	-99.00	0	31.00	3.00	0.0	1.0	1.00	1.00	156408	15.94	3.00	0.00	0.00	1.00	1.00	0.00	0.00	0.00	0.00	0.00	0.00	1.00	0.00	0.00	2.00	1.00	0.00	0.00	29.11	66.28	0.67	1	0	0	0	0	0	0	2	0	0	0	1	-99
926	0.00	0.00	0.00	0.00	0.00	-99.00	0	31.00	2.00	0.0	4.0	1.00	0.00	81583	19.48	3.00	0.00	0.00	1.00	0.00	1.00	0.00	0.00	0.00	0.00	0.00	0.00	0.00	0.00	16.00	16.00	1.00	1.00	56.06	33.24	0.67	0	0	0	0	0	0	0	5	0	0	0	1	-99
927	0.00	0.00	0.00	0.00	0.00	-99.00	0	31.00	1.00	1.0	1.0	0.00	0.00	28585	30.29	8.00	1.00	1.00	1.00	0.00	0.00	1.00	1.00	0.00	0.00	0.00	0.00	0.00	0.00	5.00	0.00	0.00	0.00	55.09	31.59	0.67	1	0	1	1	0	0	0	4	1	0	0	0	-99
928	0.00	0.00	0.00	0.00	0.00	-99.00	0	31.00	2.00	1.0	4.0	1.00	0.00	123820	39.15	5.00	1.00	1.00	0.00	0.00	1.00	0.00	1.00	1.00	0.00	0.00	0.00	0.00	0.00	12.00	8.00	1.00	0.00	52.70	35.39	0.68	0	0	0	0	0	0	0	2	0	1	0	0	-99
929	0.00	0.00	0.00	0.00	0.00	-99.00	0	31.00	1.00	0.0	2.0	1.00	0.00	53928	22.59	7.00	1.00	1.00	1.00	1.00	1.00	1.00	0.00	0.00	1.00	0.00	0.00	0.00	0.00	7.00	12.00	0.00	1.00	45.37	47.59	0.69	1	0	0	0	0	0	0	5	0	0	0	1	-99
930	0.00	0.00	0.00	0.00	0.00	-99.00	0	31.00	2.00	0.0	3.0	0.00	0.00	42083	20.61	2.00	0.00	0.00	1.00	0.00	0.00	1.00	0.00	0.00	0.00	0.00	0.00	0.00	0.00	1.00	1.00	0.00	0.00	47.51	50.90	0.69	0	0	0	0	0	0	0	1	0	0	0	1	-99
931	0.00	0.00	0.00	0.00	0.00	-99.00	0	31.00	2.00	0.0	3.0	1.00	1.00	34447	27.99	1.00	0.00	1.00	0.00	0.00	0.00	0.00	0.00	0.00	0.00	0.00	0.00	0.00	0.00	8.00	17.00	0.00	1.00	57.63	35.15	0.69	1	0	0	0	0	0	0	4	0	0	0	1	-99
932	0.00	0.00	0.00	0.00	0.00	-99.00	0	31.00	2.00	0.0	2.0	1.00	0.00	57422	23.03	11.00	1.00	1.00	1.00	0.00	0.00	1.00	0.00	1.00	0.00	0.00	1.00	0.00	0.00	4.00	10.00	0.00	1.00	54.42	38.13	0.70	1	0	0	1	0	0	0	4	0	0	0	1	-99
933	0.00	0.00	0.00	0.00	0.00	-99.00	0	31.00	2.00	0.0	2.0	1.00	0.00	52183	18.24	7.00	1.00	1.00	1.00	1.00	0.00	1.00	0.00	0.00	0.00	0.00	0.00	0.00	0.00	3.00	7.00	0.00	0.00	55.86	39.75	0.70	0	0	0	0	0	0	0	5	0	0	0	1	-99
934	0.00	0.00	0.00	0.00	0.00	-99.00	0	31.00	2.00	0.0	2.0	0.00	0.00	63530	34.01	5.00	1.00	1.00	0.00	1.00	0.00	1.00	0.00	0.00	0.00	0.00	0.00	0.00	0.00	7.00	10.00	0.00	1.00	47.58	47.81	0.70	0	0	0	0	0	0	0	3	1	0	0	0	-99
935	0.00	0.00	0.00	0.00	0.00	-99.00	0	31.00	2.00	0.0	1.0	0.00	0.00	53508	25.53	6.00	1.00	0.00	0.00	1.00	1.00	0.00	0.00	0.00	0.00	0.00	1.00	0.00	1.00	6.00	7.00	0.00	0.00	51.15	43.06	0.71	0	0	0	0	0	0	0	3	0	1	0	0	-99
936	0.00	0.00	0.00	0.00	0.00	-99.00	0	31.00	2.00	0.0	2.0	0.00	0.00	48534	61.64	3.00	1.00	0.00	0.00	1.00	0.00	0.00	0.00	0.00	0.00	1.00	0.00	0.00	0.00	7.00	13.00	0.00	1.00	55.87	38.77	0.71	0	0	1	0	0	0	0	4	0	0	0	1	-99
937	0.00	0.00	0.00	0.00	0.00	-99.00	0	31.00	1.00	0.0	3.0	1.00	0.00	39993	30.66	1.00	0.00	1.00	0.00	0.00	0.00	0.00	0.00	0.00	0.00	0.00	0.00	0.00	0.00	4.00	3.00	0.00	0.00	49.97	47.25	0.72	0	0	0	0	0	0	0	3	0	0	0	1	-99
938	0.00	0.00	0.00	0.00	0.00	-99.00	0	31.00	3.00	0.0	3.0	1.00	0.00	55712	43.07	5.00	0.00	1.00	0.00	1.00	0.00	0.00	0.00	0.00	0.00	0.00	0.00	1.00	1.00	14.00	7.00	1.00	0.00	55.96	41.83	0.73	1	1	0	0	0	0	0	3	0	0	0	1	-99
939	0.00	0.00	0.00	0.00	0.00	-99.00	0	31.00	2.00	0.0	2.0	0.00	0.00	68214	36.31	4.00	0.00	0.00	0.00	1.00	0.00	0.00	0.00	0.00	1.00	1.00	0.00	0.00	0.00	4.00	5.00	0.00	0.00	50.85	48.24	0.74	0	0	1	0	1	0	0	5	1	0	0	0	-99
940	0.00	0.00	0.00	0.00	0.00	-99.00	0	31.00	3.00	0.0	2.0	1.00	1.00	64440	24.96	0.00	0.00	0.00	0.00	0.00	0.00	0.00	0.00	0.00	0.00	0.00	0.00	0.00	0.00	0.00	0.00	0.00	0.00	50.24	50.03	0.74	0	0	0	0	0	0	0	3	0	0	0	1	-99
941	0.00	0.00	0.00	0.00	0.00	-99.00	0	31.00	2.00	0.0	1.0	1.00	0.00	56637	33.12	2.00	1.00	1.00	0.00	0.00	0.00	0.00	0.00	0.00	0.00	0.00	0.00	0.00	0.00	4.00	6.00	0.00	0.00	56.32	41.47	0.75	1	0	0	0	0	0	0	4	0	0	0	1	-99
942	0.00	0.00	0.00	0.00	0.00	-99.00	0	31.00	2.00	0.0	3.0	1.00	1.00	54417	21.14	5.00	1.00	0.00	1.00	0.00	0.00	0.00	0.00	1.00	0.00	0.00	1.00	0.00	0.00	12.00	16.00	1.00	1.00	52.49	51.78	0.76	0	0	0	0	0	0	0	3	0	0	0	1	-99
943	0.00	0.00	0.00	0.00	0.00	-99.00	0	31.00	3.00	0.0	3.0	1.00	0.00	78112	20.01	5.00	0.00	1.00	0.00	1.00	1.00	0.00	0.00	0.00	0.00	0.00	0.00	0.00	0.00	7.00	4.00	0.00	0.00	48.85	54.53	0.76	0	0	0	0	0	0	0	5	1	1	0	0	-99
944	0.00	0.00	0.00	0.00	0.00	-99.00	0	31.00	2.00	0.0	2.0	1.00	0.00	54977	40.35	4.00	0.00	0.00	1.00	0.00	1.00	1.00	0.00	0.00	0.00	1.00	0.00	0.00	0.00	11.00	4.00	1.00	0.00	56.94	43.72	0.77	0	0	1	0	0	0	0	3	1	1	0	0	-99
945	0.00	0.00	0.00	0.00	0.00	-99.00	0	31.00	1.00	0.0	3.0	0.00	1.00	34398	25.74	0.00	0.00	0.00	0.00	0.00	0.00	0.00	0.00	0.00	0.00	0.00	0.00	0.00	0.00	0.00	5.00	0.00	0.00	47.59	57.24	0.77	0	0	0	0	0	0	0	4	0	0	0	1	-99
946	0.00	0.00	0.00	0.00	0.00	-99.00	0	31.00	2.00	0.0	3.0	1.00	0.00	69556	26.07	1.00	0.00	0.00	0.00	0.00	0.00	0.00	0.00	0.00	0.00	0.00	0.00	0.00	0.00	2.00	3.00	0.00	0.00	56.07	45.05	0.78	0	0	0	0	0	0	0	2	0	0	0	1	-99
947	0.00	0.00	0.00	0.00	0.00	-99.00	0	31.00	2.00	0.0	3.0	1.00	1.00	49353	20.36	1.00	0.00	0.00	0.00	0.00	0.00	0.00	0.00	0.00	0.00	0.00	0.00	0.00	0.00	2.00	2.00	0.00	0.00	50.23	55.82	0.79	1	0	0	0	0	0	0	2	0	0	0	1	-99
948	0.00	0.00	0.00	0.00	0.00	-99.00	0	31.00	3.00	0.0	2.0	0.00	0.00	80742	24.56	0.00	0.00	0.00	0.00	0.00	0.00	0.00	0.00	0.00	0.00	0.00	0.00	0.00	0.00	13.00	7.00	1.00	0.00	57.41	49.22	0.79	0	0	0	0	0	0	0	3	0	0	0	1	-99
949	0.00	0.00	0.00	0.00	0.00	-99.00	0	31.00	2.00	0.0	2.0	1.00	0.00	69955	44.93	6.00	0.00	0.00	1.00	0.00	1.00	1.00	0.00	0.00	0.00	0.00	1.00	0.00	0.00	6.00	9.00	0.00	0.00	52.82	49.88	0.79	0	0	0	1	0	0	0	3	0	0	0	1	-99
950	0.00	0.00	0.00	0.00	0.00	-99.00	0	31.00	1.00	0.0	3.0	1.00	1.00	70547	36.49	0.00	0.00	0.00	0.00	0.00	0.00	0.00	0.00	0.00	0.00	0.00	0.00	0.00	0.00	10.00	4.00	1.00	0.00	53.21	52.25	0.80	0	0	0	0	0	0	0	2	0	0	0	1	-99
951	0.00	0.00	0.00	0.00	0.00	-99.00	0	31.00	2.00	1.0	3.0	1.00	1.00	58902	23.17	3.00	0.00	0.00	1.00	1.00	1.00	0.00	0.00	0.00	0.00	0.00	0.00	0.00	0.00	1.00	0.00	0.00	0.00	48.71	58.84	0.80	0	0	0	0	0	0	0	3	0	0	0	1	-99
952	0.00	0.00	0.00	0.00	0.00	-99.00	0	31.00	2.00	0.0	3.0	1.00	1.00	97426	27.46	4.00	1.00	1.00	0.00	0.00	0.00	0.00	0.00	0.00	0.00	0.00	1.00	0.00	0.00	3.00	2.00	0.00	0.00	57.79	51.41	0.81	0	0	0	0	0	0	0	2	0	1	0	0	-99
953	0.00	0.00	0.00	0.00	0.00	-99.00	0	31.00	2.00	0.0	1.0	1.00	1.00	87222	28.35	2.00	0.00	0.00	1.00	0.00	1.00	0.00	0.00	0.00	0.00	0.00	0.00	0.00	0.00	0.00	0.00	0.00	0.00	59.38	50.55	0.81	0	1	0	0	0	0	0	4	0	0	0	1	-99
954	0.00	0.00	0.00	0.00	0.00	-99.00	0	31.00	2.00	0.0	2.0	1.00	1.00	86901	24.03	8.00	0.00	1.00	1.00	1.00	1.00	1.00	0.00	0.00	0.00	1.00	1.00	0.00	0.00	5.00	3.00	0.00	0.00	52.31	57.74	0.81	0	0	0	0	0	0	0	2	1	1	1	0	-99
955	0.00	0.00	0.00	0.00	0.00	-99.00	0	31.00	2.00	0.0	4.0	1.00	0.00	46098	27.46	2.00	0.00	0.00	1.00	0.00	0.00	0.00	0.00	0.00	0.00	0.00	1.00	0.00	0.00	2.00	0.00	0.00	0.00	56.13	52.75	0.82	0	0	0	0	0	0	0	5	0	0	0	1	-99
956	0.00	0.00	0.00	0.00	0.00	-99.00	0	31.00	2.00	0.0	3.0	0.00	0.00	49722	29.53	0.00	0.00	0.00	0.00	0.00	0.00	0.00	0.00	0.00	0.00	0.00	0.00	0.00	0.00	11.00	6.00	1.00	0.00	46.10	60.77	0.82	0	0	0	0	0	0	0	3	0	0	0	1	-99
957	0.00	0.00	0.00	0.00	0.00	-99.00	0	31.00	2.00	0.0	3.0	0.00	0.00	37374	34.45	0.00	0.00	0.00	0.00	0.00	0.00	0.00	0.00	0.00	0.00	0.00	0.00	0.00	0.00	2.00	0.00	0.00	0.00	49.50	55.42	0.82	0	0	0	0	0	0	0	3	0	0	0	1	-99
958	0.00	0.00	0.00	0.00	0.00	-99.00	0	31.00	2.00	0.0	4.0	1.00	0.00	33222	23.80	0.00	0.00	0.00	0.00	0.00	0.00	0.00	0.00	0.00	0.00	0.00	0.00	0.00	0.00	5.00	3.00	0.00	0.00	52.82	56.38	0.82	1	0	1	0	0	0	0	3	0	0	0	1	-99
959	0.00	0.00	0.00	0.00	0.00	-99.00	0	31.00	2.00	1.0	1.0	1.00	1.00	52232	21.11	0.00	0.00	0.00	0.00	0.00	0.00	0.00	0.00	0.00	0.00	0.00	0.00	0.00	0.00	7.00	5.00	0.00	0.00	56.73	54.14	0.83	0	0	0	0	0	0	0	3	0	0	0	1	-99
960	0.00	0.00	0.00	0.00	0.00	-99.00	0	31.00	2.00	1.0	4.0	0.00	0.00	50691	29.95	4.00	0.00	0.00	1.00	0.00	1.00	0.00	0.00	0.00	0.00	1.00	0.00	1.00	0.00	0.00	0.00	0.00	0.00	52.26	57.95	0.85	1	0	0	0	0	0	0	3	0	0	0	1	-99
961	0.00	0.00	0.00	0.00	0.00	-99.00	0	31.00	1.00	0.0	3.0	0.00	1.00	68942	39.32	3.00	0.00	0.00	0.00	1.00	0.00	0.00	0.00	0.00	0.00	0.00	0.00	0.00	0.00	4.00	3.00	0.00	0.00	52.86	59.34	0.87	1	1	0	0	0	0	0	5	0	0	0	1	-99
962	0.00	0.00	0.00	0.00	0.00	-99.00	0	31.00	1.00	0.0	3.0	1.00	1.00	35147	35.87	1.00	0.00	0.00	0.00	1.00	0.00	0.00	0.00	0.00	0.00	0.00	0.00	0.00	0.00	1.00	18.00	0.00	1.00	55.14	61.49	0.92	1	0	0	1	0	0	0	3	0	0	0	1	-99
963	0.00	0.00	0.00	0.00	0.00	-99.00	0	31.00	1.00	0.0	3.0	1.00	1.00	50748	20.98	1.00	0.00	0.00	1.00	0.00	0.00	0.00	0.00	0.00	0.00	0.00	0.00	0.00	2.00	0.00	0.00	0.00	0.00	55.74	62.88	0.97	0	0	0	0	0	0	0	3	1	0	0	0	-99
964	0.00	0.00	0.00	0.00	0.00	-99.00	0	31.00	2.00	0.0	1.0	0.00	0.00	55391	26.56	0.00	0.00	0.00	0.00	0.00	0.00	0.00	0.00	0.00	0.00	0.00	0.00	0.00	0.00	0.00	0.00	0.00	0.00	55.74	62.88	0.97	0	0	0	0	0	0	0	5	0	0	0	1	-99
965	0.00	0.00	0.00	0.00	0.00	-99.00	0	31.00	3.00	0.0	3.0	0.00	0.00	58285	27.34	0.00	0.00	0.00	0.00	0.00	0.00	0.00	0.00	0.00	0.00	0.00	0.00	0.00	0.00	0.00	0.00	0.00	0.00	55.74	62.88	0.97	0	0	0	0	0	0	0	3	0	0	0	1	-99
966	0.00	0.00	0.00	0.00	0.00	-99.00	0	32.00	2.00	0.0	3.0	0.00	0.00	40382	38.27	9.00	1.00	1.00	1.00	0.00	0.00	0.00	0.00	0.00	1.00	0.00	1.00	0.00	3.00	7.00	11.00	0.00	1.00	27.39	42.33	0.57	1	1	0	0	0	1	1	2	0	1	0	0	-99
967	0.00	0.00	0.00	0.00	0.00	-99.00	0	32.00	2.00	0.0	3.0	1.00	1.00	42528	32.92	4.00	1.00	1.00	1.00	0.00	0.00	1.00	0.00	0.00	0.00	0.00	0.00	0.00	0.00	21.00	18.00	1.00	1.00	35.86	37.62	0.56	1	0	1	0	1	1	0	4	0	0	0	1	-99
968	0.00	0.00	0.00	0.00	0.00	-99.00	0	32.00	2.00	0.0	1.0	1.00	0.00	84083	21.25	7.00	1.00	1.00	1.00	0.00	1.00	1.00	0.00	0.00	0.00	0.00	0.00	0.00	3.00	12.00	22.00	1.00	1.00	52.26	6.15	0.51	1	1	1	1	1	1	1	1	1	1	1	0	-99
969	0.00	0.00	0.00	0.00	0.00	-99.00	0	32.00	2.00	0.0	4.0	1.00	0.00	74558	28.93	0.00	0.00	0.00	0.00	0.00	0.00	0.00	0.00	0.00	0.00	0.00	0.00	0.00	0.00	11.00	14.00	1.00	1.00	41.56	38.90	0.60	1	1	1	1	1	1	1	2	1	0	0	0	-99
970	0.00	0.00	0.00	0.00	0.00	-99.00	0	32.00	2.00	0.0	3.0	1.00	0.00	47601	24.07	6.00	1.00	1.00	0.00	0.00	1.00	1.00	0.00	1.00	0.00	0.00	1.00	0.00	0.00	14.00	17.00	1.00	1.00	46.91	32.49	0.62	1	1	0	1	0	1	1	4	1	1	0	0	-99
971	0.00	0.00	0.00	0.00	0.00	-99.00	0	32.00	2.00	0.0	3.0	0.00	0.00	56411	21.79	6.00	1.00	1.00	1.00	0.00	0.00	1.00	0.00	0.00	0.00	0.00	0.00	0.00	0.00	20.00	23.00	1.00	1.00	42.96	24.55	0.51	0	0	1	1	0	1	0	5	0	0	0	1	-99
972	0.00	0.00	0.00	0.00	0.00	-99.00	0	32.00	2.00	0.0	3.0	1.00	0.00	66706	31.93	13.00	1.00	1.00	1.00	0.00	1.00	1.00	1.00	1.00	0.00	0.00	1.00	0.00	2.00	9.00	20.00	0.00	1.00	43.08	40.78	0.65	0	0	0	0	0	1	0	3	1	1	1	0	-99
973	0.00	0.00	0.00	0.00	0.00	-99.00	0	32.00	2.00	0.0	2.0	0.00	0.00	70407	27.44	6.00	0.00	0.00	1.00	0.00	1.00	0.00	0.00	0.00	0.00	0.00	1.00	0.00	0.00	4.00	8.00	0.00	0.00	43.55	46.98	0.68	1	1	1	1	0	1	0	3	1	0	0	0	-99
974	0.00	0.00	0.00	0.00	0.00	-99.00	0	32.00	1.00	0.0	3.0	1.00	1.00	46435	22.80	2.00	0.00	0.00	1.00	0.00	0.00	0.00	0.00	0.00	0.00	0.00	0.00	0.00	2.00	5.00	10.00	0.00	1.00	43.60	55.41	0.71	0	0	0	0	0	1	0	1	0	1	0	0	-99
975	0.00	0.00	0.00	0.00	0.00	-99.00	0	32.00	2.00	1.0	1.0	1.00	1.00	45942	27.96	14.00	0.00	1.00	1.00	1.00	0.00	1.00	0.00	0.00	0.00	1.00	1.00	0.00	0.00	4.00	5.00	0.00	0.00	54.17	52.77	0.81	0	0	0	0	0	1	0	3	1	0	0	0	-99
976	0.00	0.00	0.00	0.00	0.00	-99.00	0	32.00	1.00	0.0	2.0	1.00	0.00	57643	19.76	1.00	0.00	0.00	0.00	0.00	0.00	0.00	0.00	0.00	0.00	0.00	0.00	0.00	0.00	12.00	14.00	1.00	1.00	38.54	37.36	0.58	1	1	1	0	0	0	1	3	1	0	0	0	-99
977	0.00	0.00	0.00	0.00	0.00	-99.00	0	32.00	2.00	0.0	4.0	1.00	0.00	59223	37.93	10.00	1.00	1.00	1.00	1.00	0.00	1.00	1.00	1.00	0.00	1.00	1.00	0.00	0.00	17.00	18.00	1.00	1.00	52.88	26.78	0.62	0	1	0	0	0	0	1	5	0	0	0	1	-99
978	0.00	0.00	0.00	0.00	0.00	-99.00	0	32.00	2.00	0.0	2.0	0.00	0.00	58378	42.06	5.00	1.00	1.00	0.00	0.00	1.00	0.00	0.00	0.00	0.00	0.00	0.00	0.00	0.00	4.00	5.00	0.00	0.00	39.68	45.83	0.65	1	0	0	0	0	0	1	5	0	0	0	1	-99
979	0.00	0.00	0.00	0.00	0.00	-99.00	0	32.00	2.00	0.0	3.0	1.00	0.00	43209	47.43	8.00	1.00	1.00	1.00	1.00	1.00	0.00	1.00	0.00	0.00	0.00	0.00	0.00	0.00	9.00	9.00	0.00	0.00	31.40	26.48	0.50	0	1	0	0	0	0	0	2	0	1	1	0	-99
980	0.00	0.00	0.00	0.00	0.00	-99.00	0	32.00	3.00	0.0	3.0	1.00	0.00	33761	21.95	11.00	1.00	1.00	1.00	0.00	0.00	1.00	0.00	0.00	0.00	1.00	1.00	0.00	0.00	15.00	19.00	1.00	1.00	44.72	16.84	0.52	0	0	0	0	0	0	0	5	0	0	1	0	-99
981	0.00	0.00	0.00	0.00	0.00	-99.00	0	32.00	2.00	0.0	1.0	0.00	0.00	68224	18.02	6.00	1.00	1.00	0.00	0.00	0.00	1.00	0.00	0.00	0.00	0.00	1.00	0.00	0.00	18.00	18.00	1.00	1.00	46.55	19.86	0.53	0	0	0	0	0	0	0	3	0	0	0	1	-99
982	0.00	0.00	0.00	0.00	0.00	-99.00	0	32.00	2.00	0.0	3.0	0.00	0.00	84122	39.15	4.00	1.00	1.00	1.00	0.00	1.00	0.00	0.00	0.00	0.00	0.00	0.00	0.00	0.00	15.00	16.00	1.00	1.00	36.76	31.89	0.55	0	0	0	0	0	0	0	3	0	0	0	1	-99
983	0.00	0.00	0.00	0.00	0.00	-99.00	0	32.00	2.00	0.0	3.0	0.00	0.00	60245	36.61	12.00	1.00	1.00	1.00	1.00	1.00	1.00	0.00	1.00	1.00	1.00	1.00	0.00	0.00	17.00	17.00	1.00	1.00	38.00	31.88	0.55	0	0	0	0	0	0	0	5	0	0	0	1	-99
984	0.00	0.00	0.00	0.00	0.00	-99.00	0	32.00	2.00	0.0	2.0	1.00	1.00	65000	21.92	5.00	1.00	1.00	1.00	0.00	1.00	1.00	0.00	0.00	0.00	0.00	0.00	0.00	0.00	10.00	10.00	1.00	1.00	35.72	41.37	0.57	1	1	0	0	0	0	0	4	0	0	0	1	-99
985	0.00	0.00	0.00	0.00	0.00	-99.00	0	32.00	1.00	0.0	4.0	0.00	0.00	59120	31.55	3.00	1.00	0.00	0.00	1.00	0.00	0.00	0.00	0.00	0.00	0.00	0.00	0.00	0.00	8.00	9.00	0.00	0.00	40.46	34.74	0.58	0	0	0	0	0	0	0	3	0	0	0	1	-99
986	0.00	0.00	0.00	0.00	0.00	-99.00	0	32.00	2.00	0.0	4.0	0.00	1.00	57570	19.94	7.00	1.00	1.00	0.00	0.00	0.00	1.00	0.00	1.00	0.00	0.00	1.00	0.00	0.00	18.00	22.00	1.00	1.00	45.90	28.58	0.59	1	1	0	1	0	0	0	3	1	0	0	0	-99
987	0.00	0.00	0.00	0.00	0.00	-99.00	0	32.00	2.00	0.0	2.0	1.00	0.00	60200	25.01	4.00	1.00	1.00	0.00	0.00	0.00	0.00	1.00	0.00	0.00	0.00	0.00	0.00	0.00	10.00	12.00	1.00	1.00	42.23	36.89	0.60	0	0	0	0	0	0	0	2	1	1	0	0	-99
988	0.00	0.00	0.00	0.00	0.00	-99.00	0	32.00	2.00	0.0	4.0	1.00	0.00	109577	22.52	1.00	0.00	0.00	1.00	0.00	0.00	0.00	0.00	0.00	0.00	0.00	0.00	0.00	0.00	13.00	14.00	1.00	1.00	35.17	44.84	0.60	0	0	0	0	0	0	0	2	1	0	0	0	-99
989	0.00	0.00	0.00	0.00	0.00	-99.00	0	32.00	3.00	0.0	2.0	1.00	0.00	39133	36.91	6.00	1.00	1.00	1.00	1.00	0.00	0.00	0.00	0.00	0.00	0.00	0.00	0.00	0.00	14.00	11.00	1.00	1.00	34.89	42.66	0.61	1	0	0	0	0	0	0	3	0	0	0	1	-99
990	0.00	0.00	0.00	0.00	0.00	-99.00	0	32.00	2.00	0.0	4.0	1.00	0.00	64568	32.28	11.00	1.00	1.00	1.00	1.00	1.00	1.00	0.00	0.00	0.00	0.00	1.00	0.00	0.00	14.00	18.00	1.00	1.00	38.17	39.69	0.61	0	0	0	0	0	0	0	3	1	1	1	0	-99
991	0.00	0.00	0.00	0.00	0.00	-99.00	0	32.00	2.00	0.0	3.0	0.00	0.00	39959	26.45	2.00	1.00	1.00	0.00	0.00	0.00	0.00	0.00	0.00	0.00	0.00	0.00	0.00	0.00	7.00	8.00	0.00	0.00	44.68	35.64	0.62	1	1	1	0	0	0	0	4	0	0	0	1	-99
992	0.00	0.00	0.00	0.00	0.00	-99.00	0	32.00	2.00	0.0	4.0	0.00	0.00	44332	24.48	3.00	1.00	1.00	0.00	0.00	1.00	0.00	0.00	0.00	0.00	0.00	0.00	0.00	0.00	8.00	12.00	0.00	1.00	47.82	36.56	0.62	1	0	1	1	0	0	0	4	0	0	0	1	-99
993	0.00	0.00	0.00	0.00	0.00	-99.00	0	32.00	3.00	0.0	3.0	1.00	0.00	85312	29.26	6.00	1.00	1.00	1.00	0.00	1.00	1.00	0.00	0.00	0.00	1.00	0.00	0.00	0.00	20.00	17.00	1.00	1.00	59.60	20.12	0.62	0	0	0	0	0	0	0	3	0	0	0	1	-99
994	0.00	0.00	0.00	0.00	0.00	-99.00	0	32.00	2.00	0.0	2.0	0.00	0.00	93372	27.80	3.00	1.00	1.00	1.00	0.00	0.00	0.00	0.00	0.00	0.00	0.00	0.00	0.00	0.00	10.00	13.00	1.00	1.00	46.25	36.47	0.63	1	0	1	0	0	0	0	4	0	1	0	0	-99
995	0.00	0.00	0.00	0.00	0.00	-99.00	0	32.00	2.00	0.0	1.0	1.00	0.00	113489	17.76	4.00	0.00	1.00	0.00	0.00	0.00	0.00	0.00	0.00	0.00	0.00	0.00	0.00	0.00	17.00	14.00	1.00	1.00	43.43	38.73	0.63	1	0	1	1	0	0	0	4	0	0	0	1	-99
996	0.00	0.00	0.00	0.00	0.00	-99.00	0	32.00	2.00	0.0	3.0	0.00	0.00	51632	43.85	5.00	1.00	1.00	1.00	1.00	0.00	0.00	0.00	0.00	0.00	0.00	0.00	0.00	0.00	12.00	12.00	1.00	1.00	44.03	35.23	0.63	1	0	0	0	0	0	0	5	0	0	0	1	-99
997	0.00	0.00	0.00	0.00	0.00	-99.00	0	32.00	2.00	0.0	1.0	1.00	1.00	47935	23.40	5.00	1.00	1.00	1.00	0.00	1.00	0.00	0.00	0.00	1.00	0.00	0.00	0.00	0.00	7.00	8.00	0.00	0.00	45.46	39.33	0.64	1	0	0	1	0	0	0	4	0	0	1	0	-99
998	0.00	0.00	0.00	0.00	0.00	-99.00	0	32.00	2.00	0.0	3.0	1.00	0.00	49884	20.12	16.00	1.00	1.00	1.00	1.00	1.00	1.00	0.00	1.00	0.00	1.00	1.00	0.00	1.00	20.00	16.00	1.00	1.00	51.84	33.00	0.64	0	0	1	0	0	0	0	4	1	0	1	0	-99
999	0.00	0.00	0.00	0.00	0.00	-99.00	0	32.00	2.00	0.0	4.0	0.00	0.00	43461	25.92	6.00	1.00	1.00	0.00	1.00	0.00	0.00	0.00	0.00	0.00	0.00	1.00	0.00	0.00	4.00	3.00	0.00	0.00	47.18	36.87	0.64	0	0	0	0	0	0	0	3	0	1	0	0	-99
1000	0.00	0.00	0.00	0.00	0.00	-99.00	0	32.00	2.00	0.0	3.0	1.00	1.00	50947	25.40	0.00	0.00	0.00	0.00	0.00	0.00	0.00	0.00	0.00	0.00	0.00	0.00	0.00	0.00	5.00	2.00	0.00	0.00	46.70	35.73	0.65	1	0	0	0	0	0	0	1	1	1	0	0	-99
1001	0.00	0.00	0.00	0.00	0.00	-99.00	0	32.00	2.00	0.0	1.0	1.00	1.00	78044	30.12	2.00	1.00	0.00	0.00	1.00	0.00	0.00	0.00	0.00	0.00	0.00	0.00	0.00	0.00	9.00	11.00	0.00	1.00	54.50	34.20	0.65	1	0	0	0	0	0	0	4	0	0	0	1	-99
1002	0.00	0.00	0.00	0.00	0.00	-99.00	0	32.00	2.00	0.0	2.0	1.00	0.00	95259	19.97	5.00	1.00	1.00	0.00	0.00	1.00	1.00	0.00	0.00	0.00	0.00	0.00	0.00	0.00	10.00	15.00	1.00	1.00	58.82	25.44	0.66	0	0	0	0	0	0	0	5	0	0	0	1	-99
1003	0.00	0.00	0.00	0.00	0.00	-99.00	0	32.00	2.00	0.0	2.0	1.00	1.00	58867	21.92	5.00	1.00	1.00	0.00	1.00	0.00	0.00	0.00	0.00	0.00	0.00	0.00	0.00	0.00	14.00	12.00	1.00	1.00	55.03	30.86	0.66	0	1	1	0	0	0	0	5	0	0	0	1	-99
1004	0.00	0.00	0.00	0.00	0.00	-99.00	0	32.00	2.00	0.0	2.0	1.00	0.00	53992	18.65	6.00	0.00	1.00	1.00	1.00	1.00	0.00	0.00	1.00	0.00	0.00	0.00	0.00	0.00	5.00	9.00	0.00	0.00	41.92	45.28	0.66	0	1	0	0	0	0	0	4	0	0	0	1	-99
1005	0.00	0.00	0.00	0.00	0.00	-99.00	0	32.00	2.00	0.0	3.0	1.00	0.00	30938	38.08	4.00	1.00	1.00	0.00	1.00	1.00	0.00	0.00	0.00	0.00	0.00	0.00	0.00	0.00	16.00	12.00	1.00	1.00	63.62	25.46	0.67	0	0	1	0	0	0	0	4	0	0	0	1	-99
1006	0.00	0.00	0.00	0.00	0.00	-99.00	0	32.00	2.00	0.0	1.0	1.00	1.00	80253	21.14	6.00	1.00	1.00	1.00	0.00	1.00	0.00	0.00	1.00	0.00	0.00	1.00	0.00	0.00	9.00	17.00	0.00	1.00	55.77	32.65	0.67	0	0	0	0	0	0	0	5	0	0	0	1	-99
1007	0.00	0.00	0.00	0.00	0.00	-99.00	0	32.00	2.00	0.0	3.0	0.00	0.00	53709	21.30	4.00	1.00	1.00	0.00	0.00	0.00	0.00	0.00	0.00	0.00	0.00	0.00	0.00	0.00	20.00	21.00	1.00	1.00	60.20	32.59	0.67	0	0	0	0	0	0	0	5	0	0	0	1	-99
1008	0.00	0.00	0.00	0.00	0.00	-99.00	0	32.00	2.00	0.0	4.0	1.00	1.00	95320	31.88	5.00	1.00	1.00	1.00	1.00	0.00	1.00	0.00	0.00	0.00	0.00	0.00	0.00	0.00	7.00	12.00	0.00	1.00	49.83	41.65	0.68	0	0	0	0	0	0	0	5	1	0	0	0	-99
1009	0.00	0.00	0.00	0.00	0.00	-99.00	0	32.00	1.00	0.0	1.0	1.00	1.00	41201	23.63	5.00	1.00	1.00	0.00	0.00	1.00	1.00	0.00	1.00	0.00	0.00	0.00	0.00	0.00	7.00	10.00	0.00	1.00	56.55	31.67	0.68	0	0	0	0	0	0	0	3	1	1	1	0	-99
1010	0.00	0.00	0.00	0.00	0.00	-99.00	0	32.00	3.00	0.0	2.0	1.00	0.00	77130	31.00	0.00	0.00	0.00	0.00	0.00	0.00	0.00	0.00	0.00	0.00	0.00	0.00	0.00	0.00	7.00	12.00	0.00	1.00	52.99	33.36	0.68	0	0	0	0	0	0	0	4	0	0	0	1	-99
1011	0.00	0.00	0.00	0.00	0.00	-99.00	0	32.00	2.00	0.0	2.0	1.00	0.00	31827	56.68	7.00	1.00	1.00	1.00	1.00	1.00	0.00	0.00	0.00	0.00	0.00	0.00	0.00	0.00	9.00	8.00	0.00	0.00	54.46	38.73	0.68	1	1	1	0	0	0	0	5	0	0	0	1	-99
1012	0.00	0.00	0.00	0.00	0.00	-99.00	0	32.00	2.00	0.0	2.0	0.00	0.00	46954	38.37	10.00	1.00	1.00	1.00	1.00	1.00	0.00	0.00	0.00	0.00	0.00	0.00	0.00	0.00	2.00	4.00	0.00	0.00	49.76	40.80	0.69	1	1	1	0	0	0	0	5	0	0	0	1	-99
1013	0.00	0.00	0.00	0.00	0.00	-99.00	0	32.00	2.00	0.0	4.0	1.00	1.00	63267	19.74	4.00	0.00	1.00	1.00	1.00	0.00	1.00	0.00	0.00	0.00	0.00	0.00	0.00	0.00	7.00	5.00	0.00	0.00	53.04	42.52	0.69	0	1	0	0	0	0	0	2	1	1	0	0	-99
1014	0.00	0.00	0.00	0.00	0.00	-99.00	0	32.00	2.00	0.0	3.0	1.00	1.00	42039	43.43	12.00	1.00	1.00	0.00	1.00	1.00	1.00	1.00	0.00	1.00	0.00	0.00	1.00	2.00	6.00	3.00	0.00	0.00	39.51	52.29	0.69	1	0	0	0	0	0	0	5	0	0	0	1	-99
1015	0.00	0.00	0.00	0.00	0.00	-99.00	0	32.00	2.00	0.0	3.0	1.00	1.00	62208	26.52	4.00	1.00	1.00	0.00	0.00	1.00	1.00	0.00	0.00	0.00	0.00	0.00	0.00	0.00	21.00	17.00	1.00	1.00	58.09	33.93	0.70	1	1	0	0	1	0	0	2	1	1	1	0	-99
1016	0.00	0.00	0.00	0.00	0.00	-99.00	0	32.00	3.00	0.0	2.0	1.00	0.00	44102	39.32	4.00	1.00	1.00	0.00	1.00	0.00	0.00	0.00	0.00	0.00	0.00	0.00	0.00	0.00	8.00	13.00	0.00	1.00	56.02	37.98	0.70	0	0	1	0	0	0	0	3	1	1	0	0	-99
1017	0.00	0.00	0.00	0.00	0.00	-99.00	0	32.00	2.00	0.0	2.0	1.00	0.00	70533	33.45	4.00	0.00	0.00	1.00	1.00	0.00	0.00	0.00	0.00	1.00	0.00	0.00	0.00	0.00	2.00	1.00	0.00	0.00	45.70	51.22	0.70	1	0	0	0	0	0	0	3	0	1	1	0	-99
1018	0.00	0.00	0.00	0.00	0.00	-99.00	0	32.00	2.00	0.0	2.0	0.00	0.00	62212	25.18	2.00	0.00	0.00	0.00	0.00	0.00	0.00	0.00	1.00	0.00	0.00	1.00	0.00	0.00	6.00	18.00	0.00	1.00	51.67	41.33	0.70	1	0	0	0	0	0	0	2	0	0	0	1	-99
1019	0.00	0.00	0.00	0.00	0.00	-99.00	0	32.00	2.00	0.0	2.0	0.00	0.00	53098	25.06	4.00	0.00	1.00	1.00	1.00	0.00	1.00	0.00	0.00	0.00	0.00	0.00	0.00	0.00	4.00	2.00	0.00	0.00	47.48	48.45	0.71	0	0	0	0	0	0	0	5	0	0	0	1	-99
1020	0.00	0.00	0.00	0.00	0.00	-99.00	0	32.00	2.00	0.0	3.0	1.00	1.00	65193	14.28	3.00	0.00	0.00	1.00	1.00	0.00	1.00	0.00	0.00	0.00	0.00	0.00	0.00	0.00	3.00	5.00	0.00	0.00	60.50	33.43	0.71	1	0	1	0	0	0	0	2	0	1	0	0	-99
1021	0.00	0.00	0.00	0.00	0.00	-99.00	0	32.00	1.00	0.0	2.0	0.00	0.00	45842	43.85	0.00	0.00	0.00	0.00	0.00	0.00	0.00	0.00	0.00	0.00	0.00	0.00	0.00	0.00	7.00	3.00	0.00	0.00	54.53	42.51	0.72	0	0	0	0	0	0	0	5	0	0	0	1	-99
1022	0.00	0.00	0.00	0.00	0.00	-99.00	0	32.00	2.00	0.0	4.0	1.00	0.00	62094	18.97	0.00	0.00	0.00	0.00	0.00	0.00	0.00	0.00	0.00	0.00	0.00	0.00	0.00	0.00	0.00	2.00	0.00	0.00	53.15	45.68	0.74	0	0	0	0	0	0	0	3	0	0	0	1	-99
1023	0.00	0.00	0.00	0.00	0.00	-99.00	0	32.00	3.00	1.0	4.0	0.00	1.00	35210	19.05	1.00	0.00	0.00	1.00	0.00	0.00	0.00	0.00	0.00	0.00	0.00	0.00	0.00	0.00	10.00	14.00	1.00	1.00	53.85	45.03	0.75	0	0	0	0	0	0	0	3	0	0	1	0	-99
1024	0.00	0.00	0.00	0.00	0.00	-99.00	0	32.00	2.00	1.0	3.0	1.00	0.00	46591	29.12	4.00	1.00	1.00	0.00	0.00	1.00	0.00	0.00	0.00	0.00	0.00	0.00	0.00	0.00	1.00	0.00	0.00	0.00	53.85	45.03	0.75	0	0	0	0	0	0	0	3	0	0	0	1	-99
1025	0.00	0.00	0.00	0.00	0.00	-99.00	0	32.00	2.00	0.0	1.0	1.00	0.00	110575	19.74	3.00	0.00	1.00	1.00	1.00	0.00	0.00	0.00	0.00	0.00	0.00	0.00	0.00	0.00	4.00	4.00	0.00	0.00	58.29	44.00	0.75	0	0	0	0	0	0	0	4	0	0	0	1	-99
1026	0.00	0.00	0.00	0.00	0.00	-99.00	0	32.00	2.00	0.0	2.0	1.00	0.00	34218	23.96	1.00	0.00	0.00	1.00	0.00	0.00	0.00	0.00	0.00	0.00	0.00	0.00	0.00	0.00	6.00	3.00	0.00	0.00	51.58	50.58	0.75	0	0	0	0	1	0	0	5	0	0	0	1	-99
1027	0.00	0.00	0.00	0.00	0.00	-99.00	0	32.00	2.00	0.0	2.0	1.00	1.00	63875	21.03	2.00	1.00	1.00	0.00	0.00	0.00	0.00	0.00	0.00	0.00	0.00	0.00	0.00	0.00	1.00	4.00	0.00	0.00	54.45	46.47	0.75	0	0	0	0	0	0	0	4	0	0	0	1	-99
1028	0.00	0.00	0.00	0.00	0.00	-99.00	0	32.00	2.00	0.0	4.0	0.00	0.00	50394	43.89	0.00	0.00	0.00	0.00	0.00	0.00	0.00	0.00	0.00	0.00	0.00	0.00	0.00	0.00	0.00	0.00	0.00	0.00	55.49	46.21	0.76	0	0	0	0	0	0	0	3	0	0	0	1	-99
1029	0.00	0.00	0.00	0.00	0.00	-99.00	0	32.00	2.00	0.0	4.0	1.00	1.00	58127	39.67	4.00	0.00	0.00	1.00	0.00	1.00	0.00	0.00	0.00	0.00	0.00	0.00	0.00	2.00	2.00	1.00	0.00	0.00	49.03	54.01	0.76	0	0	0	0	0	0	0	4	0	0	0	1	-99
1030	0.00	0.00	0.00	0.00	0.00	-99.00	0	32.00	3.00	0.0	4.0	1.00	0.00	86415	22.31	0.00	0.00	0.00	0.00	0.00	0.00	0.00	0.00	0.00	0.00	0.00	0.00	0.00	0.00	11.00	9.00	1.00	0.00	56.09	47.60	0.77	0	0	0	0	0	0	0	3	0	0	0	1	-99
1031	0.00	0.00	0.00	0.00	0.00	-99.00	0	32.00	2.00	0.0	2.0	1.00	0.00	49654	36.49	3.00	0.00	1.00	0.00	0.00	0.00	0.00	0.00	1.00	0.00	0.00	1.00	0.00	0.00	5.00	0.00	0.00	0.00	52.78	53.36	0.78	0	0	0	0	0	0	0	5	0	0	0	1	-99
1032	0.00	0.00	0.00	0.00	0.00	-99.00	0	32.00	2.00	0.0	4.0	0.00	1.00	76159	21.63	5.00	1.00	1.00	1.00	0.00	0.00	0.00	1.00	0.00	0.00	0.00	0.00	0.00	0.00	6.00	9.00	0.00	0.00	48.98	54.68	0.78	0	0	0	0	0	0	0	3	0	0	0	1	-99
1033	0.00	0.00	0.00	0.00	0.00	-99.00	0	32.00	2.00	0.0	1.0	1.00	0.00	70966	29.83	0.00	0.00	0.00	0.00	0.00	0.00	0.00	0.00	0.00	0.00	0.00	0.00	0.00	0.00	4.00	4.00	0.00	0.00	52.82	51.77	0.78	0	0	0	0	0	0	0	4	0	0	0	1	-99
1034	0.00	0.00	0.00	0.00	0.00	-99.00	0	32.00	1.00	0.0	3.0	1.00	1.00	53662	28.06	4.00	1.00	1.00	0.00	0.00	0.00	0.00	0.00	1.00	0.00	0.00	0.00	0.00	0.00	0.00	2.00	0.00	0.00	54.93	49.97	0.79	1	0	1	0	0	0	0	4	1	0	0	0	-99
1035	0.00	0.00	0.00	0.00	0.00	-99.00	0	32.00	2.00	0.0	4.0	0.00	0.00	74688	25.06	2.00	0.00	0.00	0.00	1.00	1.00	0.00	0.00	0.00	0.00	0.00	0.00	0.00	0.00	4.00	10.00	0.00	1.00	56.06	48.45	0.80	0	0	0	0	0	0	0	5	0	0	0	1	-99
1036	0.00	0.00	0.00	0.00	0.00	-99.00	0	32.00	2.00	0.0	3.0	1.00	0.00	53080	23.69	1.00	0.00	0.00	0.00	1.00	0.00	0.00	0.00	0.00	0.00	0.00	0.00	0.00	0.00	0.00	2.00	0.00	0.00	49.69	57.13	0.80	0	0	0	0	0	0	0	4	0	0	0	1	-99
1037	0.00	0.00	0.00	0.00	0.00	-99.00	0	32.00	2.00	0.0	2.0	1.00	1.00	64700	23.03	4.00	0.00	0.00	0.00	1.00	0.00	0.00	0.00	0.00	0.00	0.00	0.00	0.00	0.00	6.00	6.00	0.00	0.00	56.95	53.34	0.82	0	0	0	0	0	0	0	5	0	0	0	1	-99
1038	0.00	0.00	0.00	0.00	0.00	-99.00	0	32.00	2.00	0.0	1.0	1.00	1.00	54646	27.05	0.00	0.00	0.00	0.00	0.00	0.00	0.00	0.00	0.00	0.00	0.00	0.00	0.00	0.00	0.00	0.00	0.00	0.00	55.99	59.30	0.88	0	0	0	0	0	0	0	5	0	0	0	1	-99
1039	0.00	0.00	0.00	0.00	0.00	-99.00	0	32.00	1.00	0.0	3.0	1.00	1.00	41992	30.78	0.00	0.00	0.00	0.00	0.00	0.00	0.00	0.00	0.00	0.00	0.00	0.00	0.00	0.00	0.00	0.00	0.00	0.00	54.56	62.89	0.95	1	0	0	0	0	0	0	5	0	0	0	1	-99
1040	0.00	0.00	0.00	0.00	0.00	-99.00	0	33.00	2.00	0.0	3.0	0.00	0.00	53594	44.62	4.00	0.00	0.00	1.00	0.00	1.00	1.00	0.00	0.00	0.00	0.00	1.00	0.00	2.00	21.00	18.00	1.00	1.00	25.73	33.54	0.49	0	1	0	1	0	1	0	3	0	0	0	1	-99
1041	0.00	0.00	0.00	0.00	0.00	-99.00	0	33.00	2.00	0.0	2.0	1.00	0.00	83027	35.44	10.00	1.00	1.00	1.00	0.00	1.00	1.00	0.00	1.00	0.00	0.00	0.00	0.00	2.00	16.00	22.00	1.00	1.00	51.20	20.19	0.57	1	0	0	0	0	1	0	3	0	0	0	1	-99
1042	0.00	0.00	0.00	0.00	0.00	-99.00	0	33.00	2.00	0.0	2.0	1.00	0.00	46150	37.79	4.00	1.00	1.00	0.00	0.00	0.00	0.00	0.00	0.00	0.00	0.00	1.00	0.00	0.00	0.00	3.00	0.00	0.00	53.79	50.59	0.79	1	1	0	0	0	1	0	3	0	1	1	0	-99
1043	0.00	0.00	0.00	0.00	0.00	-99.00	0	33.00	2.00	0.0	1.0	1.00	0.00	45779	32.16	2.00	1.00	1.00	0.00	0.00	0.00	0.00	0.00	0.00	0.00	0.00	0.00	0.00	0.00	7.00	9.00	0.00	0.00	39.86	45.20	0.65	1	0	0	0	0	1	1	3	0	0	0	1	-99
1044	0.00	0.00	0.00	0.00	0.00	-99.00	0	33.00	2.00	0.0	3.0	1.00	0.00	52400	30.89	26.00	0.00	1.00	1.00	1.00	1.00	0.00	1.00	1.00	0.00	0.00	0.00	0.00	2.00	12.00	7.00	1.00	0.00	18.91	18.64	0.35	1	1	0	1	1	1	0	1	1	1	1	0	-99
1045	0.00	0.00	0.00	0.00	0.00	-99.00	0	33.00	2.00	0.0	1.0	1.00	0.00	45779	23.77	6.00	1.00	1.00	1.00	1.00	0.00	0.00	0.00	0.00	0.00	0.00	1.00	0.00	0.00	8.00	7.00	0.00	0.00	50.51	34.53	0.62	1	1	1	0	0	1	0	3	0	0	0	1	-99
1046	0.00	0.00	0.00	0.00	0.00	-99.00	0	33.00	2.00	0.0	3.0	1.00	0.00	60403	35.42	11.00	1.00	1.00	1.00	1.00	1.00	1.00	0.00	0.00	1.00	0.00	0.00	0.00	0.00	15.00	12.00	1.00	1.00	40.14	44.86	0.64	0	0	1	1	0	1	0	3	0	0	0	1	-99
1047	0.00	0.00	0.00	0.00	0.00	-99.00	0	33.00	2.00	0.0	4.0	1.00	1.00	49566	24.69	6.00	1.00	1.00	1.00	1.00	0.00	0.00	0.00	1.00	0.00	0.00	1.00	0.00	0.00	14.00	16.00	1.00	1.00	55.52	32.14	0.65	0	0	0	1	0	1	0	5	0	0	0	0	-99
1048	0.00	0.00	0.00	0.00	0.00	-99.00	0	33.00	2.00	0.0	3.0	0.00	0.00	65571	13.63	3.00	1.00	1.00	0.00	1.00	0.00	0.00	0.00	0.00	0.00	0.00	0.00	0.00	0.00	6.00	0.00	0.00	0.00	47.69	44.05	0.69	0	0	0	0	0	1	0	5	0	0	0	1	-99
1049	0.00	0.00	0.00	0.00	0.00	-99.00	0	33.00	2.00	0.0	3.0	1.00	1.00	64276	16.73	5.00	1.00	0.00	0.00	1.00	0.00	1.00	0.00	0.00	0.00	0.00	1.00	0.00	0.00	14.00	16.00	1.00	1.00	50.33	41.77	0.71	1	0	0	1	0	1	0	2	0	0	0	1	-99
1050	0.00	0.00	0.00	0.00	0.00	-99.00	0	33.00	1.00	0.0	3.0	1.00	0.00	82367	39.06	1.00	0.00	0.00	0.00	1.00	0.00	0.00	0.00	0.00	0.00	0.00	0.00	0.00	0.00	1.00	3.00	0.00	0.00	56.73	42.08	0.73	0	0	0	0	0	0	1	3	1	0	0	0	-99
1051	0.00	0.00	0.00	0.00	0.00	-99.00	0	33.00	2.00	0.0	1.0	1.00	1.00	138272	23.03	0.00	0.00	0.00	0.00	0.00	0.00	0.00	0.00	0.00	0.00	0.00	0.00	0.00	0.00	5.00	8.00	0.00	0.00	42.48	58.13	0.73	0	0	0	0	0	0	1	3	0	1	1	0	-99
1052	0.00	0.00	0.00	0.00	0.00	-99.00	0	33.00	3.00	0.0	4.0	1.00	0.00	50839	31.75	1.00	0.00	0.00	0.00	1.00	0.00	0.00	0.00	0.00	0.00	0.00	0.00	0.00	0.00	6.00	4.00	0.00	0.00	51.77	43.86	0.73	1	0	1	0	0	0	1	3	0	0	0	1	-99
1053	0.00	0.00	0.00	0.00	0.00	-99.00	0	33.00	2.00	0.0	4.0	0.00	0.00	53458	29.26	6.00	1.00	1.00	1.00	0.00	0.00	0.00	0.00	0.00	0.00	0.00	0.00	0.00	0.00	6.00	3.00	0.00	0.00	49.34	52.38	0.75	0	0	0	0	0	0	1	3	0	0	0	1	-99
1054	0.00	0.00	0.00	0.00	0.00	-99.00	0	33.00	1.00	0.0	3.0	1.00	0.00	32673	31.88	7.00	1.00	1.00	1.00	1.00	1.00	1.00	0.00	0.00	0.00	0.00	0.00	0.00	0.00	19.00	19.00	1.00	1.00	32.29	9.45	0.38	1	0	0	0	0	0	0	2	1	1	1	0	-99
1055	0.00	0.00	0.00	0.00	0.00	-99.00	0	33.00	2.00	1.0	2.0	1.00	1.00	32349	35.44	12.00	0.00	1.00	1.00	0.00	1.00	1.00	0.00	1.00	0.00	0.00	0.00	0.00	0.00	21.00	25.00	1.00	1.00	16.81	23.60	0.38	1	0	1	1	1	0	0	5	0	1	1	0	-99
1056	0.00	0.00	0.00	0.00	0.00	-99.00	0	33.00	2.00	0.0	1.0	1.00	0.00	63057	19.48	6.00	1.00	1.00	0.00	0.00	0.00	0.00	0.00	0.00	0.00	0.00	1.00	0.00	0.00	19.00	20.00	1.00	1.00	31.77	13.41	0.40	0	0	0	1	0	0	0	4	0	0	0	1	-99
1057	0.00	0.00	0.00	0.00	0.00	-99.00	0	33.00	2.00	0.0	1.0	0.00	0.00	45589	24.03	5.00	1.00	1.00	0.00	0.00	1.00	1.00	0.00	0.00	0.00	0.00	1.00	0.00	0.00	21.00	26.00	1.00	1.00	41.82	6.13	0.41	0	0	1	1	0	0	0	5	0	0	0	1	-99
1058	0.00	0.00	0.00	0.00	0.00	-99.00	0	33.00	2.00	0.0	4.0	1.00	0.00	71705	32.48	5.00	1.00	1.00	0.00	1.00	1.00	1.00	0.00	0.00	0.00	0.00	0.00	0.00	0.00	19.00	21.00	1.00	1.00	35.48	14.26	0.43	1	1	1	0	0	0	0	3	0	1	0	0	-99
1059	0.00	0.00	0.00	0.00	0.00	-99.00	0	33.00	2.00	0.0	1.0	1.00	1.00	60671	22.31	9.00	1.00	1.00	0.00	1.00	1.00	0.00	0.00	0.00	0.00	1.00	0.00	0.00	0.00	15.00	16.00	1.00	1.00	30.46	23.93	0.47	1	1	1	0	0	0	0	4	0	0	0	1	-99
1060	0.00	0.00	0.00	0.00	0.00	-99.00	0	33.00	2.00	0.0	2.0	0.00	0.00	68395	32.95	6.00	1.00	1.00	1.00	0.00	1.00	1.00	0.00	0.00	0.00	0.00	0.00	0.00	2.00	14.00	24.00	1.00	1.00	29.29	32.96	0.48	1	1	0	0	0	0	0	5	0	0	0	1	-99
1061	0.00	0.00	0.00	0.00	0.00	-99.00	0	33.00	2.00	0.0	3.0	1.00	1.00	48372	29.23	5.00	1.00	1.00	0.00	0.00	1.00	1.00	0.00	0.00	0.00	0.00	0.00	0.00	0.00	19.00	23.00	1.00	1.00	34.49	23.47	0.49	1	0	0	0	0	0	0	2	0	0	0	1	-99
1062	0.00	0.00	0.00	0.00	0.00	-99.00	0	33.00	3.00	1.0	2.0	1.00	1.00	31264	16.60	4.00	0.00	1.00	1.00	0.00	0.00	1.00	0.00	1.00	0.00	0.00	0.00	0.00	0.00	11.00	19.00	1.00	1.00	36.91	29.88	0.53	1	1	0	1	0	0	0	2	0	0	0	1	-99
1063	0.00	0.00	0.00	0.00	0.00	-99.00	0	33.00	3.00	0.0	3.0	1.00	0.00	72752	20.67	4.00	0.00	0.00	0.00	1.00	0.00	1.00	0.00	0.00	0.00	1.00	0.00	0.00	1.00	9.00	9.00	0.00	0.00	22.38	43.86	0.53	0	0	0	0	0	0	0	1	1	1	1	0	-99
1064	0.00	0.00	0.00	0.00	0.00	-99.00	0	33.00	2.00	1.0	4.0	1.00	0.00	51164	21.92	7.00	1.00	1.00	1.00	1.00	1.00	1.00	0.00	0.00	0.00	0.00	0.00	0.00	1.00	20.00	26.00	1.00	1.00	54.71	9.10	0.53	0	0	0	1	0	0	0	4	0	0	0	1	-99
1065	0.00	0.00	0.00	0.00	0.00	-99.00	0	33.00	2.00	0.0	4.0	0.00	0.00	41619	24.36	3.00	1.00	0.00	1.00	1.00	0.00	0.00	0.00	0.00	0.00	0.00	0.00	0.00	0.00	18.00	21.00	1.00	1.00	53.34	14.94	0.53	0	0	0	0	0	0	0	4	0	0	0	1	-99
1066	0.00	0.00	0.00	0.00	0.00	-99.00	0	33.00	1.00	0.0	2.0	1.00	0.00	28701	38.73	8.00	1.00	1.00	1.00	0.00	0.00	1.00	1.00	0.00	1.00	1.00	0.00	0.00	1.00	19.00	22.00	1.00	1.00	44.09	19.58	0.53	0	0	0	0	0	0	0	5	0	0	0	1	-99
1067	0.00	0.00	0.00	0.00	0.00	-99.00	0	33.00	2.00	0.0	3.0	0.00	0.00	46052	52.90	6.00	1.00	1.00	1.00	1.00	0.00	0.00	0.00	0.00	1.00	1.00	0.00	0.00	0.00	20.00	16.00	1.00	1.00	50.93	16.35	0.54	0	0	0	0	0	0	0	3	0	0	0	1	-99
1068	0.00	0.00	0.00	0.00	0.00	-99.00	0	33.00	2.00	0.0	3.0	1.00	0.00	35402	19.47	4.00	1.00	1.00	1.00	0.00	0.00	0.00	0.00	0.00	0.00	0.00	0.00	0.00	0.00	9.00	14.00	0.00	1.00	32.90	35.68	0.56	0	0	0	0	0	0	0	3	0	0	0	1	-99
1069	0.00	0.00	0.00	0.00	0.00	-99.00	0	33.00	2.00	0.0	2.0	0.00	1.00	38795	30.54	4.00	1.00	1.00	0.00	1.00	0.00	1.00	0.00	0.00	0.00	0.00	0.00	0.00	0.00	18.00	23.00	1.00	1.00	58.15	9.39	0.56	0	0	0	1	0	0	0	2	0	0	0	1	-99
1070	0.00	0.00	0.00	0.00	0.00	-99.00	0	33.00	2.00	0.0	2.0	0.00	0.00	52560	27.45	9.00	1.00	1.00	0.00	0.00	1.00	0.00	0.00	0.00	0.00	1.00	1.00	0.00	0.00	15.00	20.00	1.00	1.00	48.62	20.20	0.57	0	0	1	1	0	0	0	2	1	1	1	0	-99
1071	0.00	0.00	0.00	0.00	0.00	-99.00	0	33.00	2.00	0.0	3.0	1.00	0.00	66208	36.58	5.00	1.00	1.00	1.00	0.00	1.00	1.00	0.00	0.00	0.00	0.00	0.00	0.00	0.00	14.00	11.00	1.00	1.00	37.49	33.75	0.57	1	1	0	0	0	0	0	2	0	0	0	1	-99
1072	0.00	0.00	0.00	0.00	0.00	-99.00	0	33.00	1.00	0.0	2.0	1.00	1.00	56365	26.62	5.00	0.00	1.00	0.00	1.00	1.00	0.00	0.00	0.00	0.00	0.00	0.00	0.00	2.00	15.00	14.00	1.00	1.00	41.59	31.51	0.58	0	0	1	0	1	0	0	5	0	0	0	1	-99
1073	0.00	0.00	0.00	0.00	0.00	-99.00	0	33.00	2.00	1.0	1.0	1.00	1.00	76952	29.26	1.00	0.00	1.00	0.00	0.00	0.00	0.00	0.00	0.00	0.00	0.00	0.00	0.00	0.00	21.00	15.00	1.00	1.00	38.77	37.47	0.59	1	1	1	0	0	0	0	5	0	0	0	1	-99
1074	0.00	0.00	0.00	0.00	0.00	-99.00	0	33.00	2.00	0.0	3.0	1.00	0.00	37183	24.12	3.00	0.00	1.00	0.00	0.00	0.00	0.00	0.00	0.00	0.00	0.00	1.00	0.00	0.00	2.00	2.00	0.00	0.00	33.99	45.35	0.59	0	0	1	1	0	0	0	2	1	0	0	0	-99
1075	0.00	0.00	0.00	0.00	0.00	-99.00	0	33.00	2.00	0.0	3.0	1.00	1.00	50090	41.15	2.00	0.00	1.00	0.00	1.00	0.00	0.00	0.00	0.00	0.00	0.00	0.00	0.00	0.00	6.00	6.00	0.00	0.00	46.00	30.07	0.59	0	0	0	0	0	0	0	4	0	0	0	1	-99
1076	0.00	0.00	0.00	0.00	0.00	-99.00	0	33.00	1.00	0.0	3.0	0.00	0.00	52635	27.43	3.00	1.00	1.00	1.00	0.00	0.00	0.00	0.00	0.00	0.00	0.00	0.00	0.00	0.00	7.00	7.00	0.00	0.00	50.98	26.31	0.61	1	0	0	0	0	0	0	4	1	1	0	0	-99
1077	0.00	0.00	0.00	0.00	0.00	-99.00	0	33.00	2.00	0.0	3.0	0.00	0.00	45613	40.74	7.00	1.00	0.00	0.00	1.00	1.00	1.00	1.00	0.00	0.00	0.00	0.00	0.00	0.00	7.00	9.00	0.00	0.00	42.01	41.57	0.62	1	0	0	0	0	0	0	3	1	0	0	0	-99
1078	0.00	0.00	0.00	0.00	0.00	-99.00	0	33.00	2.00	0.0	3.0	0.00	0.00	40723	67.65	4.00	0.00	1.00	1.00	0.00	1.00	0.00	0.00	0.00	0.00	0.00	0.00	0.00	0.00	8.00	10.00	0.00	1.00	29.24	56.61	0.62	1	0	0	0	0	0	0	4	0	0	0	1	-99
1079	0.00	0.00	0.00	0.00	0.00	-99.00	0	33.00	2.00	0.0	1.0	0.00	0.00	53269	29.85	3.00	0.00	0.00	1.00	0.00	0.00	1.00	0.00	0.00	0.00	0.00	0.00	0.00	0.00	16.00	16.00	1.00	1.00	42.92	39.41	0.62	0	0	0	0	0	0	0	2	0	0	0	1	-99
1080	0.00	0.00	0.00	0.00	0.00	-99.00	0	33.00	2.00	0.0	3.0	0.00	0.00	56923	20.37	3.00	1.00	1.00	0.00	0.00	0.00	0.00	0.00	0.00	0.00	0.00	0.00	0.00	0.00	19.00	25.00	1.00	1.00	54.92	27.65	0.63	1	1	1	0	0	0	0	3	0	0	0	1	-99
1081	0.00	0.00	0.00	0.00	0.00	-99.00	0	33.00	2.00	0.0	1.0	1.00	0.00	80286	22.29	6.00	1.00	1.00	1.00	0.00	1.00	1.00	0.00	0.00	0.00	0.00	1.00	0.00	0.00	11.00	5.00	1.00	0.00	39.28	42.78	0.63	1	0	0	0	0	0	0	2	0	1	0	0	-99
1082	0.00	0.00	0.00	0.00	0.00	-99.00	0	33.00	2.00	0.0	2.0	0.00	0.00	51875	31.61	7.00	1.00	1.00	1.00	1.00	0.00	0.00	0.00	1.00	0.00	0.00	1.00	0.00	0.00	20.00	18.00	1.00	1.00	53.33	24.12	0.63	0	0	0	0	0	0	0	3	0	0	0	1	-99
1083	0.00	0.00	0.00	0.00	0.00	-99.00	0	33.00	2.00	1.0	4.0	1.00	0.00	63263	25.09	0.00	0.00	0.00	0.00	0.00	0.00	0.00	0.00	0.00	0.00	0.00	0.00	0.00	0.00	10.00	11.00	1.00	1.00	45.43	38.36	0.63	0	0	0	0	0	0	0	1	0	1	0	0	-99
1084	0.00	0.00	0.00	0.00	0.00	-99.00	0	33.00	2.00	0.0	4.0	1.00	0.00	118438	23.38	1.00	0.00	1.00	0.00	0.00	0.00	0.00	0.00	0.00	0.00	0.00	0.00	0.00	0.00	10.00	12.00	1.00	1.00	42.10	44.45	0.64	0	1	0	0	0	0	0	2	0	1	0	0	-99
1085	0.00	0.00	0.00	0.00	0.00	-99.00	0	33.00	3.00	1.0	4.0	1.00	0.00	54354	29.18	9.00	0.00	1.00	1.00	1.00	1.00	0.00	0.00	0.00	0.00	0.00	1.00	0.00	0.00	7.00	6.00	0.00	0.00	49.89	35.41	0.64	0	1	1	0	0	0	0	5	0	0	0	1	-99
1086	0.00	0.00	0.00	0.00	0.00	-99.00	0	33.00	3.00	0.0	2.0	0.00	0.00	50609	33.36	3.00	0.00	0.00	1.00	1.00	0.00	0.00	0.00	0.00	0.00	0.00	0.00	0.00	0.00	4.00	6.00	0.00	0.00	50.36	35.84	0.64	0	0	0	0	0	0	0	4	0	0	0	1	-99
1087	0.00	0.00	0.00	0.00	0.00	-99.00	0	33.00	2.00	0.0	1.0	1.00	1.00	112116	21.25	4.00	1.00	1.00	1.00	0.00	1.00	0.00	0.00	0.00	0.00	0.00	0.00	0.00	0.00	9.00	11.00	0.00	1.00	57.82	30.09	0.65	0	0	0	0	0	0	0	3	1	1	0	0	-99
1088	0.00	0.00	0.00	0.00	0.00	-99.00	0	33.00	2.00	0.0	3.0	0.00	0.00	44666	34.56	15.00	1.00	1.00	1.00	1.00	1.00	1.00	1.00	0.00	1.00	1.00	1.00	0.00	0.00	9.00	7.00	0.00	0.00	46.25	42.62	0.66	1	0	0	0	0	0	0	1	0	1	0	0	-99
1089	0.00	0.00	0.00	0.00	0.00	-99.00	0	33.00	2.00	0.0	4.0	1.00	0.00	72715	14.52	0.00	0.00	0.00	0.00	0.00	0.00	0.00	0.00	0.00	0.00	0.00	0.00	0.00	0.00	2.00	3.00	0.00	0.00	48.83	41.78	0.66	0	1	0	0	0	0	0	3	0	0	0	1	-99
1090	0.00	0.00	0.00	0.00	0.00	-99.00	0	33.00	2.00	0.0	1.0	1.00	1.00	129248	21.96	3.00	1.00	0.00	0.00	1.00	0.00	0.00	0.00	0.00	1.00	0.00	0.00	0.00	0.00	10.00	11.00	1.00	1.00	49.10	40.01	0.67	0	0	0	0	0	0	0	2	0	0	0	1	-99
1091	0.00	0.00	0.00	0.00	0.00	-99.00	0	33.00	3.00	0.0	4.0	0.00	0.00	87055	30.11	0.00	0.00	0.00	0.00	0.00	0.00	0.00	0.00	0.00	0.00	0.00	0.00	0.00	0.00	0.00	1.00	0.00	0.00	48.75	44.33	0.69	1	0	0	0	0	0	0	3	0	0	0	1	-99
1092	0.00	0.00	0.00	0.00	0.00	-99.00	0	33.00	2.00	0.0	3.0	1.00	1.00	38389	25.97	9.00	1.00	1.00	0.00	1.00	1.00	1.00	0.00	0.00	0.00	1.00	1.00	0.00	0.00	12.00	16.00	1.00	1.00	53.40	40.73	0.69	1	0	0	0	0	0	0	3	1	1	0	0	-99
1093	0.00	0.00	0.00	0.00	0.00	-99.00	0	33.00	2.00	0.0	2.0	0.00	0.00	59994	34.75	1.00	0.00	0.00	0.00	1.00	0.00	0.00	0.00	0.00	0.00	0.00	0.00	0.00	0.00	7.00	1.00	0.00	0.00	36.36	56.02	0.69	1	1	0	0	0	0	0	3	0	0	0	1	-99
1094	0.00	0.00	0.00	0.00	0.00	-99.00	0	33.00	2.00	1.0	1.0	1.00	1.00	132988	30.04	0.00	0.00	0.00	0.00	0.00	0.00	0.00	0.00	0.00	0.00	0.00	0.00	0.00	0.00	8.00	5.00	0.00	0.00	53.78	39.74	0.69	1	0	0	0	0	0	0	3	1	1	1	0	-99
1095	0.00	0.00	0.00	0.00	0.00	-99.00	0	33.00	2.00	0.0	3.0	1.00	0.00	40554	33.28	2.00	0.00	0.00	0.00	1.00	0.00	0.00	0.00	1.00	0.00	0.00	0.00	0.00	0.00	0.00	0.00	0.00	0.00	61.50	35.04	0.70	1	0	0	0	1	0	0	3	0	0	0	1	-99
1096	0.00	0.00	0.00	0.00	0.00	-99.00	0	33.00	2.00	0.0	4.0	0.00	0.00	42665	28.34	4.00	1.00	1.00	1.00	1.00	0.00	0.00	0.00	0.00	0.00	0.00	0.00	0.00	0.00	10.00	13.00	1.00	1.00	50.69	40.25	0.71	1	0	0	0	0	0	0	3	0	0	1	0	-99
1097	0.00	0.00	0.00	0.00	0.00	-99.00	0	33.00	3.00	1.0	1.0	0.00	0.00	95912	51.49	5.00	1.00	1.00	1.00	1.00	0.00	0.00	0.00	0.00	0.00	0.00	0.00	0.00	0.00	4.00	6.00	0.00	0.00	52.25	43.99	0.71	1	0	0	1	0	0	0	5	0	1	0	0	-99
1098	0.00	0.00	0.00	0.00	0.00	-99.00	0	33.00	1.00	0.0	4.0	1.00	0.00	44234	27.32	5.00	0.00	1.00	0.00	1.00	1.00	0.00	0.00	0.00	0.00	0.00	0.00	0.00	1.00	10.00	20.00	1.00	1.00	44.02	53.63	0.71	0	1	0	0	0	0	0	2	1	0	0	0	-99
1099	0.00	0.00	0.00	0.00	0.00	-99.00	0	33.00	2.00	0.0	3.0	0.00	0.00	50036	35.66	3.00	0.00	0.00	1.00	1.00	1.00	0.00	0.00	0.00	0.00	0.00	0.00	0.00	0.00	5.00	8.00	0.00	0.00	49.12	45.52	0.72	0	0	0	0	0	0	0	2	0	0	0	1	-99
1100	0.00	0.00	0.00	0.00	0.00	-99.00	0	33.00	1.00	0.0	3.0	0.00	0.00	28735	51.19	1.00	0.00	0.00	1.00	0.00	0.00	0.00	0.00	0.00	0.00	0.00	0.00	0.00	0.00	1.00	4.00	0.00	0.00	49.19	46.42	0.72	0	0	0	0	0	0	0	3	1	0	0	0	-99
1101	0.00	0.00	0.00	0.00	0.00	-99.00	0	33.00	2.00	0.0	3.0	0.00	0.00	70840	29.01	1.00	0.00	0.00	0.00	0.00	1.00	0.00	0.00	0.00	0.00	0.00	0.00	0.00	0.00	0.00	0.00	0.00	0.00	55.69	42.29	0.73	0	0	0	0	0	0	0	5	0	0	0	1	-99
1102	0.00	0.00	0.00	0.00	0.00	-99.00	0	33.00	3.00	0.0	3.0	1.00	1.00	101429	28.29	4.00	0.00	0.00	1.00	0.00	0.00	0.00	1.00	1.00	0.00	0.00	0.00	0.00	0.00	3.00	2.00	0.00	0.00	51.92	47.62	0.73	0	0	1	0	0	0	0	4	0	1	0	0	-99
1103	0.00	0.00	0.00	0.00	0.00	-99.00	0	33.00	2.00	0.0	4.0	1.00	0.00	82337	34.94	2.00	0.00	0.00	1.00	1.00	0.00	0.00	0.00	0.00	0.00	0.00	0.00	0.00	0.00	5.00	4.00	0.00	0.00	49.61	50.91	0.74	0	1	1	0	0	0	0	5	0	0	0	1	-99
1104	0.00	0.00	0.00	0.00	0.00	-99.00	0	33.00	2.00	0.0	2.0	0.00	0.00	65843	20.37	2.00	0.00	0.00	1.00	0.00	1.00	0.00	0.00	0.00	0.00	0.00	0.00	0.00	0.00	0.00	0.00	0.00	0.00	52.67	50.65	0.75	0	0	0	0	0	0	0	3	0	0	0	1	-99
1105	0.00	0.00	0.00	0.00	0.00	-99.00	0	33.00	1.00	1.0	1.0	1.00	1.00	86615	40.33	0.00	0.00	0.00	0.00	0.00	0.00	0.00	0.00	0.00	0.00	0.00	0.00	0.00	0.00	2.00	4.00	0.00	0.00	45.39	57.68	0.76	0	0	0	0	0	0	0	5	0	0	0	1	-99
1106	0.00	0.00	0.00	0.00	0.00	-99.00	0	33.00	2.00	1.0	2.0	1.00	1.00	102641	24.89	6.00	1.00	1.00	1.00	0.00	1.00	0.00	0.00	1.00	0.00	0.00	1.00	0.00	0.00	8.00	5.00	0.00	0.00	55.69	45.23	0.76	0	0	0	0	0	0	0	1	1	1	0	0	-99
1107	0.00	0.00	0.00	0.00	0.00	-99.00	0	33.00	2.00	0.0	4.0	1.00	1.00	83899	22.27	1.00	0.00	1.00	0.00	0.00	0.00	0.00	0.00	0.00	0.00	0.00	0.00	0.00	0.00	7.00	7.00	0.00	0.00	54.86	45.67	0.77	0	0	0	0	0	0	0	4	0	0	0	1	-99
1108	0.00	0.00	0.00	0.00	0.00	-99.00	0	33.00	1.00	0.0	1.0	1.00	1.00	66438	26.36	3.00	0.00	0.00	1.00	0.00	0.00	0.00	0.00	0.00	0.00	0.00	1.00	1.00	0.00	2.00	1.00	0.00	0.00	51.95	52.62	0.78	0	1	0	0	1	0	0	5	0	0	0	1	-99
1109	0.00	0.00	0.00	0.00	0.00	-99.00	0	33.00	2.00	0.0	2.0	1.00	1.00	64328	28.53	1.00	0.00	1.00	0.00	0.00	0.00	0.00	0.00	0.00	0.00	0.00	0.00	0.00	0.00	8.00	8.00	0.00	0.00	60.62	44.56	0.78	1	1	0	0	0	0	0	1	1	1	0	0	-99
1110	0.00	0.00	0.00	0.00	0.00	-99.00	0	33.00	1.00	0.0	1.0	1.00	0.00	51604	27.44	0.00	0.00	0.00	0.00	0.00	0.00	0.00	0.00	0.00	0.00	0.00	0.00	0.00	0.00	1.00	1.00	0.00	0.00	57.73	48.78	0.78	0	0	0	0	0	0	0	3	0	0	0	1	-99
1111	0.00	0.00	0.00	0.00	0.00	-99.00	0	33.00	2.00	0.0	4.0	1.00	1.00	73187	30.78	0.00	0.00	0.00	0.00	0.00	0.00	0.00	0.00	0.00	0.00	0.00	0.00	0.00	0.00	8.00	3.00	0.00	0.00	56.59	50.56	0.80	0	0	0	0	0	0	0	5	0	0	0	1	-99
1112	0.00	0.00	0.00	0.00	0.00	-99.00	0	33.00	2.00	1.0	1.0	1.00	0.00	94801	20.66	3.00	1.00	1.00	0.00	1.00	0.00	0.00	0.00	0.00	0.00	0.00	0.00	0.00	1.00	0.00	1.00	0.00	0.00	51.47	54.63	0.81	0	0	0	0	0	0	0	4	1	0	1	0	-99
1113	0.00	0.00	0.00	0.00	0.00	-99.00	0	33.00	1.00	0.0	2.0	1.00	1.00	36537	31.32	3.00	1.00	1.00	0.00	0.00	0.00	0.00	0.00	1.00	0.00	0.00	0.00	0.00	0.00	2.00	1.00	0.00	0.00	56.10	52.39	0.82	0	0	0	0	0	0	0	3	0	0	0	1	-99
1114	0.00	0.00	0.00	0.00	0.00	-99.00	0	33.00	2.00	0.0	1.0	1.00	1.00	57549	17.72	2.00	0.00	0.00	0.00	1.00	1.00	0.00	0.00	0.00	0.00	0.00	0.00	0.00	0.00	2.00	2.00	0.00	0.00	54.21	57.93	0.86	1	0	0	0	0	0	0	5	0	0	0	1	-99
1115	0.00	0.00	0.00	0.00	0.00	-99.00	0	33.00	2.00	0.0	3.0	1.00	1.00	34398	23.79	3.00	0.00	0.00	1.00	1.00	0.00	1.00	0.00	0.00	0.00	0.00	0.00	0.00	0.00	2.00	1.00	0.00	0.00	55.99	59.30	0.88	1	1	1	0	0	0	0	2	0	0	0	1	-99
1116	0.00	0.00	0.00	0.00	0.00	-99.00	0	33.00	2.00	0.0	1.0	1.00	0.00	72313	27.76	0.00	0.00	0.00	0.00	0.00	0.00	0.00	0.00	0.00	0.00	0.00	0.00	0.00	0.00	0.00	0.00	0.00	0.00	55.14	61.49	0.92	0	0	0	0	0	0	0	3	0	0	0	1	-99
1117	0.00	0.00	0.00	0.00	0.00	-99.00	0	34.00	1.00	0.0	1.0	0.00	0.00	38475	37.20	11.00	1.00	1.00	1.00	0.00	0.00	1.00	1.00	0.00	0.00	1.00	0.00	0.00	0.00	9.00	14.00	0.00	1.00	35.27	42.05	0.59	1	0	0	1	1	1	1	4	0	0	0	1	-99
1118	0.00	0.00	0.00	0.00	0.00	-99.00	0	34.00	2.00	0.0	3.0	0.00	0.00	40809	23.77	1.00	0.00	0.00	0.00	0.00	0.00	0.00	0.00	0.00	0.00	0.00	0.00	0.00	0.00	11.00	9.00	1.00	0.00	33.95	42.12	0.57	0	1	0	0	1	1	0	4	1	0	0	0	-99
1119	0.00	0.00	0.00	0.00	0.00	-99.00	0	34.00	2.00	0.0	2.0	1.00	0.00	97440	22.49	5.00	0.00	0.00	0.00	1.00	0.00	1.00	0.00	0.00	0.00	0.00	0.00	0.00	1.00	6.00	4.00	0.00	0.00	49.42	49.44	0.74	1	1	1	0	0	1	0	4	0	0	0	1	-99
1120	0.00	0.00	0.00	0.00	0.00	-99.00	0	34.00	2.00	0.0	4.0	0.00	0.00	65068	18.11	5.00	0.00	1.00	1.00	0.00	1.00	0.00	0.00	0.00	0.00	0.00	0.00	0.00	4.00	14.00	12.00	1.00	1.00	22.65	17.06	0.37	1	1	1	0	1	1	0	1	1	1	1	0	-99
1121	0.00	0.00	0.00	0.00	0.00	-99.00	0	34.00	2.00	0.0	3.0	1.00	0.00	36106	24.96	12.00	1.00	1.00	0.00	1.00	1.00	1.00	0.00	0.00	0.00	1.00	1.00	0.00	2.00	21.00	18.00	1.00	1.00	29.77	34.51	0.50	1	0	1	0	0	1	0	3	1	1	1	0	-99
1122	0.00	0.00	0.00	0.00	0.00	-99.00	0	34.00	2.00	0.0	2.0	0.00	0.00	68770	22.24	13.00	1.00	1.00	1.00	1.00	1.00	1.00	0.00	1.00	1.00	1.00	1.00	0.00	0.00	21.00	26.00	1.00	1.00	21.80	31.52	0.47	0	0	1	1	0	1	0	4	0	0	0	0	-99
1123	0.00	0.00	0.00	0.00	0.00	-99.00	0	34.00	2.00	0.0	1.0	1.00	0.00	58568	28.15	5.00	0.00	1.00	1.00	0.00	0.00	0.00	0.00	1.00	0.00	0.00	0.00	0.00	0.00	19.00	15.00	1.00	1.00	22.80	36.55	0.48	0	1	0	1	0	1	0	3	0	0	1	0	-99
1124	0.00	0.00	0.00	0.00	0.00	-99.00	0	34.00	2.00	0.0	1.0	1.00	0.00	57193	22.15	4.00	1.00	0.00	1.00	0.00	0.00	0.00	0.00	0.00	0.00	0.00	1.00	0.00	0.00	6.00	2.00	0.00	0.00	45.23	32.50	0.59	0	0	0	0	0	1	0	3	0	0	0	1	-99
1125	0.00	0.00	0.00	0.00	0.00	-99.00	0	34.00	2.00	0.0	3.0	0.00	0.00	44928	33.54	7.00	1.00	1.00	1.00	0.00	0.00	1.00	1.00	0.00	0.00	1.00	0.00	0.00	0.00	18.00	19.00	1.00	1.00	43.55	42.55	0.63	1	0	0	1	0	1	0	2	1	1	1	0	-99
1126	0.00	0.00	0.00	0.00	0.00	-99.00	0	34.00	1.00	0.0	3.0	1.00	0.00	51935	24.13	7.00	1.00	1.00	0.00	0.00	1.00	1.00	0.00	1.00	0.00	0.00	0.00	0.00	0.00	8.00	12.00	0.00	1.00	47.75	37.08	0.64	1	0	0	1	0	1	0	4	0	0	0	1	-99
1127	0.00	0.00	0.00	0.00	0.00	-99.00	0	34.00	2.00	0.0	2.0	1.00	0.00	53217	21.63	3.00	0.00	1.00	1.00	0.00	0.00	1.00	0.00	0.00	0.00	0.00	0.00	0.00	0.00	6.00	3.00	0.00	0.00	37.39	54.63	0.67	1	0	1	1	0	1	0	1	0	0	0	1	-99
1128	0.00	0.00	0.00	0.00	0.00	-99.00	0	34.00	2.00	0.0	1.0	0.00	0.00	65214	44.09	4.00	1.00	0.00	0.00	0.00	0.00	0.00	0.00	0.00	0.00	0.00	0.00	0.00	2.00	8.00	14.00	0.00	1.00	41.90	40.32	0.62	1	1	1	0	0	0	1	3	0	0	0	1	-99
1129	0.00	0.00	0.00	0.00	0.00	-99.00	0	34.00	2.00	0.0	3.0	0.00	0.00	66039	29.12	3.00	1.00	1.00	0.00	0.00	1.00	0.00	0.00	0.00	0.00	0.00	0.00	0.00	0.00	15.00	18.00	1.00	1.00	57.90	23.78	0.63	1	0	1	0	1	0	1	3	0	0	0	1	-99
1130	0.00	0.00	0.00	0.00	0.00	-99.00	0	34.00	2.00	0.0	1.0	1.00	0.00	63947	46.02	7.00	0.00	1.00	1.00	1.00	1.00	1.00	0.00	0.00	0.00	0.00	0.00	0.00	0.00	7.00	7.00	0.00	0.00	43.21	43.35	0.64	0	0	0	0	1	0	1	2	1	1	0	0	-99
1131	0.00	0.00	0.00	0.00	0.00	-99.00	0	34.00	2.00	0.0	3.0	1.00	1.00	70461	29.75	2.00	0.00	0.00	0.00	0.00	0.00	0.00	1.00	1.00	0.00	0.00	0.00	0.00	0.00	10.00	14.00	1.00	1.00	55.29	32.99	0.67	0	1	0	0	0	0	1	3	1	1	0	0	-99
1132	0.00	0.00	0.00	0.00	0.00	-99.00	0	34.00	2.00	0.0	2.0	1.00	0.00	40681	51.21	9.00	1.00	1.00	1.00	0.00	1.00	1.00	1.00	0.00	1.00	1.00	1.00	0.00	0.00	18.00	21.00	1.00	1.00	23.79	12.63	0.32	1	1	0	1	0	0	0	5	0	0	0	1	-99
1133	0.00	0.00	0.00	0.00	0.00	-99.00	0	34.00	2.00	0.0	3.0	0.00	0.00	49337	61.99	8.00	1.00	1.00	1.00	0.00	0.00	0.00	1.00	1.00	0.00	0.00	0.00	0.00	0.00	18.00	24.00	1.00	1.00	27.30	15.21	0.37	1	0	0	0	0	0	0	4	0	0	0	1	-99
1134	0.00	0.00	0.00	0.00	0.00	-99.00	0	34.00	2.00	0.0	3.0	0.00	0.00	51491	34.44	6.00	1.00	1.00	1.00	1.00	0.00	0.00	0.00	0.00	0.00	0.00	0.00	0.00	0.00	19.00	26.00	1.00	1.00	34.37	20.12	0.45	1	0	0	0	0	0	0	5	0	0	0	1	-99
1135	0.00	0.00	0.00	0.00	0.00	-99.00	0	34.00	2.00	0.0	3.0	0.00	0.00	70833	31.17	5.00	1.00	1.00	1.00	0.00	0.00	1.00	0.00	0.00	0.00	0.00	0.00	0.00	0.00	13.00	15.00	1.00	1.00	35.52	24.69	0.51	1	0	0	1	0	0	0	4	0	0	0	1	-99
1136	0.00	0.00	0.00	0.00	0.00	-99.00	0	34.00	2.00	0.0	3.0	1.00	0.00	50938	26.52	8.00	1.00	1.00	1.00	1.00	0.00	1.00	0.00	1.00	0.00	0.00	1.00	0.00	0.00	16.00	18.00	1.00	1.00	38.81	20.77	0.51	0	0	1	0	0	0	0	3	0	0	0	1	-99
1137	0.00	0.00	0.00	0.00	0.00	-99.00	0	34.00	2.00	0.0	4.0	0.00	0.00	60011	40.72	3.00	0.00	0.00	0.00	0.00	1.00	0.00	0.00	0.00	0.00	1.00	0.00	0.00	0.00	8.00	8.00	0.00	0.00	28.60	44.43	0.55	0	0	1	0	0	0	0	4	0	0	0	1	-99
1138	0.00	0.00	0.00	0.00	0.00	-99.00	0	34.00	3.00	1.0	4.0	1.00	0.00	59028	30.55	9.00	1.00	1.00	1.00	0.00	0.00	1.00	0.00	1.00	1.00	0.00	1.00	0.00	0.00	7.00	14.00	0.00	1.00	48.10	21.14	0.55	0	0	1	0	0	0	0	2	0	1	0	0	-99
1139	0.00	0.00	0.00	0.00	0.00	-99.00	0	34.00	1.00	0.0	3.0	1.00	0.00	51736	21.92	2.00	0.00	0.00	1.00	0.00	0.00	0.00	0.00	0.00	0.00	0.00	0.00	0.00	0.00	7.00	10.00	0.00	1.00	35.37	37.09	0.55	1	0	0	0	0	0	0	5	0	0	0	1	-99
1140	0.00	0.00	0.00	0.00	0.00	-99.00	0	34.00	2.00	0.0	3.0	1.00	0.00	64702	19.48	8.00	1.00	1.00	1.00	1.00	0.00	1.00	0.00	1.00	0.00	0.00	0.00	0.00	0.00	16.00	12.00	1.00	1.00	37.71	33.88	0.56	0	0	0	0	0	0	0	2	0	0	0	1	-99
1141	0.00	0.00	0.00	0.00	0.00	-99.00	0	34.00	1.00	0.0	3.0	0.00	0.00	51736	21.95	0.00	0.00	0.00	0.00	0.00	0.00	0.00	0.00	0.00	0.00	0.00	0.00	0.00	0.00	0.00	0.00	0.00	0.00	39.73	29.55	0.56	0	0	0	1	0	0	0	3	0	0	0	1	-99
1142	0.00	0.00	0.00	0.00	0.00	-99.00	0	34.00	2.00	0.0	2.0	1.00	0.00	56698	21.25	6.00	1.00	1.00	0.00	0.00	1.00	0.00	0.00	0.00	0.00	1.00	1.00	0.00	0.00	18.00	23.00	1.00	1.00	56.57	10.20	0.57	0	0	1	0	0	0	0	2	1	1	1	0	-99
1143	0.00	0.00	0.00	0.00	0.00	-99.00	0	34.00	2.00	0.0	1.0	1.00	0.00	90279	28.19	9.00	1.00	1.00	1.00	1.00	0.00	1.00	0.00	0.00	0.00	1.00	0.00	0.00	0.00	17.00	17.00	1.00	1.00	38.95	33.13	0.57	0	0	1	1	0	0	0	4	1	1	0	0	-99
1144	0.00	0.00	0.00	0.00	0.00	-99.00	0	34.00	3.00	0.0	3.0	1.00	0.00	59541	17.16	3.00	1.00	1.00	1.00	0.00	0.00	0.00	0.00	0.00	0.00	0.00	0.00	0.00	6.00	20.00	18.00	1.00	1.00	56.03	14.32	0.57	0	0	0	0	0	0	0	2	0	1	1	0	-99
1145	0.00	0.00	0.00	0.00	0.00	-99.00	0	34.00	2.00	0.0	2.0	0.00	0.00	52199	29.05	7.00	0.00	1.00	0.00	1.00	0.00	0.00	0.00	1.00	0.00	0.00	1.00	0.00	0.00	21.00	26.00	1.00	1.00	43.94	31.27	0.58	0	0	0	0	0	0	0	2	1	0	0	0	-99
1146	0.00	0.00	0.00	0.00	0.00	-99.00	0	34.00	3.00	0.0	2.0	0.00	0.00	80214	30.04	6.00	1.00	1.00	1.00	0.00	0.00	0.00	0.00	0.00	1.00	1.00	0.00	1.00	0.00	7.00	11.00	0.00	1.00	38.37	40.54	0.59	0	0	0	0	0	0	0	3	0	0	1	0	-99
1147	0.00	0.00	0.00	0.00	0.00	-99.00	0	34.00	3.00	0.0	4.0	1.00	0.00	84722	28.34	7.00	0.00	0.00	1.00	1.00	1.00	1.00	1.00	0.00	0.00	0.00	0.00	0.00	0.00	14.00	18.00	1.00	1.00	40.41	33.30	0.59	0	0	0	0	0	0	0	5	0	0	0	1	-99
1148	0.00	0.00	0.00	0.00	0.00	-99.00	0	34.00	2.00	0.0	2.0	1.00	1.00	40909	46.02	7.00	0.00	0.00	1.00	0.00	1.00	0.00	0.00	1.00	0.00	0.00	1.00	0.00	2.00	6.00	16.00	0.00	1.00	36.86	36.28	0.59	0	0	0	0	0	0	0	5	0	0	0	1	-99
1149	0.00	0.00	0.00	0.00	0.00	-99.00	0	34.00	2.00	0.0	3.0	1.00	0.00	81534	22.59	8.00	1.00	0.00	1.00	0.00	0.00	0.00	0.00	0.00	0.00	0.00	0.00	0.00	3.00	15.00	22.00	1.00	1.00	48.74	28.36	0.59	1	1	1	0	0	0	0	1	1	1	1	0	-99
1150	0.00	0.00	0.00	0.00	0.00	-99.00	0	34.00	1.00	0.0	1.0	1.00	0.00	48419	24.54	0.00	0.00	0.00	0.00	0.00	0.00	0.00	0.00	0.00	0.00	0.00	0.00	0.00	0.00	1.00	5.00	0.00	0.00	42.90	37.79	0.59	0	0	0	0	0	0	0	5	0	0	0	1	-99
1151	0.00	0.00	0.00	0.00	0.00	-99.00	0	34.00	2.00	0.0	3.0	1.00	0.00	50648	29.05	6.00	1.00	1.00	1.00	1.00	0.00	1.00	0.00	0.00	0.00	0.00	1.00	0.00	0.00	9.00	21.00	0.00	1.00	49.02	28.48	0.60	1	0	0	0	0	0	0	2	0	0	0	1	-99
1152	0.00	0.00	0.00	0.00	0.00	-99.00	0	34.00	1.00	0.0	4.0	0.00	0.00	52605	24.21	0.00	0.00	0.00	0.00	0.00	0.00	0.00	0.00	0.00	0.00	0.00	0.00	0.00	0.00	11.00	12.00	1.00	1.00	37.46	44.46	0.61	0	0	0	0	0	0	0	3	0	0	0	1	-99
1153	0.00	0.00	0.00	0.00	0.00	-99.00	0	34.00	1.00	0.0	4.0	1.00	1.00	114830	27.39	0.00	0.00	0.00	0.00	0.00	0.00	0.00	0.00	0.00	0.00	0.00	0.00	0.00	0.00	14.00	18.00	1.00	1.00	45.07	38.52	0.61	0	1	1	0	0	0	0	2	1	0	0	0	-99
1154	0.00	0.00	0.00	0.00	0.00	-99.00	0	34.00	3.00	1.0	3.0	1.00	0.00	65845	27.05	7.00	1.00	0.00	1.00	0.00	1.00	0.00	0.00	1.00	0.00	1.00	1.00	0.00	0.00	14.00	13.00	1.00	1.00	50.25	34.35	0.62	0	0	1	1	1	0	0	4	0	0	0	1	-99
1155	0.00	0.00	0.00	0.00	0.00	-99.00	0	34.00	2.00	0.0	1.0	1.00	0.00	49679	37.59	2.00	1.00	0.00	0.00	0.00	0.00	0.00	0.00	0.00	0.00	0.00	0.00	0.00	0.00	0.00	2.00	0.00	0.00	51.10	32.13	0.62	0	0	0	0	0	0	0	1	1	0	0	0	-99
1156	0.00	0.00	0.00	0.00	0.00	-99.00	0	34.00	1.00	0.0	3.0	1.00	0.00	46554	36.02	3.00	1.00	1.00	0.00	0.00	0.00	0.00	0.00	0.00	0.00	0.00	1.00	0.00	0.00	10.00	11.00	1.00	1.00	56.03	23.98	0.62	1	0	0	1	0	0	0	4	0	0	0	1	-99
1157	0.00	0.00	0.00	0.00	0.00	-99.00	0	34.00	2.00	0.0	3.0	0.00	0.00	27678	33.98	6.00	1.00	1.00	1.00	0.00	1.00	1.00	0.00	0.00	0.00	0.00	0.00	0.00	0.00	14.00	12.00	1.00	1.00	42.07	43.49	0.63	0	0	0	0	0	0	0	3	0	0	0	1	-99
1158	0.00	0.00	0.00	0.00	0.00	-99.00	0	34.00	2.00	0.0	3.0	1.00	0.00	56171	24.33	4.00	0.00	1.00	1.00	1.00	1.00	0.00	0.00	0.00	0.00	0.00	0.00	0.00	0.00	16.00	19.00	1.00	1.00	44.40	37.73	0.64	0	0	0	0	0	0	0	5	0	0	0	0	-99
1159	0.00	0.00	0.00	0.00	0.00	-99.00	0	34.00	3.00	0.0	3.0	0.00	0.00	65212	23.77	0.00	0.00	0.00	0.00	0.00	0.00	0.00	0.00	0.00	0.00	0.00	0.00	0.00	0.00	9.00	10.00	0.00	1.00	45.74	40.76	0.64	0	0	0	0	0	0	0	2	0	0	0	1	-99
1160	0.00	0.00	0.00	0.00	0.00	-99.00	0	34.00	3.00	0.0	2.0	1.00	0.00	77148	23.82	3.00	0.00	1.00	1.00	0.00	0.00	0.00	0.00	0.00	0.00	0.00	1.00	0.00	0.00	6.00	3.00	0.00	0.00	52.35	34.71	0.65	0	0	0	0	0	0	0	5	0	0	0	1	-99
1161	0.00	0.00	0.00	0.00	0.00	-99.00	0	34.00	3.00	0.0	3.0	0.00	0.00	51068	20.78	4.00	1.00	0.00	0.00	1.00	1.00	0.00	0.00	0.00	0.00	0.00	1.00	0.00	0.00	14.00	13.00	1.00	1.00	58.42	29.83	0.65	0	0	0	0	0	0	0	4	0	0	0	1	-99
1162	0.00	0.00	0.00	0.00	0.00	-99.00	0	34.00	2.00	0.0	3.0	0.00	0.00	65627	23.57	4.00	1.00	1.00	1.00	1.00	0.00	0.00	0.00	0.00	0.00	0.00	0.00	0.00	0.00	13.00	12.00	1.00	1.00	49.56	38.32	0.66	0	0	0	1	0	0	0	4	0	0	0	1	-99
1163	0.00	0.00	0.00	0.00	0.00	-99.00	0	34.00	2.00	0.0	3.0	0.00	0.00	50399	22.63	5.00	0.00	1.00	1.00	0.00	0.00	1.00	0.00	0.00	1.00	0.00	0.00	0.00	0.00	9.00	7.00	0.00	0.00	46.24	39.06	0.66	1	0	0	0	0	0	0	4	1	1	0	0	-99
1164	0.00	0.00	0.00	0.00	0.00	-99.00	0	34.00	1.00	0.0	2.0	1.00	0.00	50545	29.86	2.00	0.00	0.00	1.00	0.00	0.00	0.00	0.00	0.00	0.00	0.00	0.00	0.00	0.00	0.00	5.00	0.00	0.00	49.38	42.59	0.66	0	0	0	0	0	0	0	3	0	0	0	1	-99
1165	0.00	0.00	0.00	0.00	0.00	-99.00	0	34.00	2.00	0.0	1.0	1.00	0.00	41517	22.67	5.00	1.00	1.00	1.00	1.00	1.00	0.00	0.00	0.00	0.00	0.00	0.00	0.00	0.00	10.00	8.00	1.00	0.00	58.73	35.15	0.70	1	0	0	0	0	0	0	5	0	1	0	0	-99
1166	0.00	0.00	0.00	0.00	0.00	-99.00	0	34.00	2.00	0.0	2.0	1.00	1.00	97500	19.97	6.00	0.00	1.00	1.00	1.00	0.00	0.00	0.00	0.00	0.00	0.00	0.00	0.00	0.00	5.00	5.00	0.00	0.00	58.64	34.98	0.70	1	1	0	0	0	0	0	3	0	0	0	1	-99
1167	0.00	0.00	0.00	0.00	0.00	-99.00	0	34.00	1.00	0.0	3.0	1.00	0.00	80960	30.04	2.00	0.00	0.00	1.00	0.00	0.00	0.00	0.00	0.00	0.00	1.00	0.00	0.00	0.00	5.00	3.00	0.00	0.00	43.17	50.70	0.72	0	0	0	1	0	0	0	3	1	0	0	0	-99
1168	0.00	0.00	0.00	0.00	0.00	-99.00	0	34.00	1.00	0.0	2.0	0.00	0.00	82366	25.74	3.00	0.00	0.00	1.00	1.00	1.00	0.00	0.00	0.00	0.00	0.00	0.00	0.00	0.00	0.00	2.00	0.00	0.00	39.66	56.47	0.72	0	1	0	0	0	0	0	5	0	0	0	1	-99
1169	0.00	0.00	0.00	0.00	0.00	-99.00	0	34.00	2.00	0.0	1.0	0.00	0.00	61301	29.21	8.00	1.00	1.00	0.00	0.00	1.00	0.00	0.00	0.00	0.00	1.00	0.00	0.00	0.00	4.00	3.00	0.00	0.00	52.63	41.64	0.73	1	0	0	0	0	0	0	5	0	0	0	1	-99
1170	0.00	0.00	0.00	0.00	0.00	-99.00	0	34.00	2.00	0.0	1.0	1.00	1.00	129248	27.44	2.00	0.00	1.00	0.00	0.00	0.00	0.00	0.00	0.00	0.00	0.00	0.00	0.00	0.00	1.00	3.00	0.00	0.00	36.32	64.11	0.74	0	0	0	0	0	0	0	2	0	0	0	1	-99
1171	0.00	0.00	0.00	0.00	0.00	-99.00	0	34.00	2.00	0.0	3.0	0.00	0.00	32787	29.53	7.00	1.00	1.00	1.00	0.00	1.00	0.00	1.00	0.00	0.00	0.00	0.00	0.00	0.00	5.00	3.00	0.00	0.00	45.77	53.42	0.74	1	0	0	0	0	0	0	5	0	0	0	1	-99
1172	0.00	0.00	0.00	0.00	0.00	-99.00	0	34.00	2.00	0.0	2.0	1.00	0.00	64509	22.74	5.00	1.00	1.00	0.00	0.00	0.00	1.00	0.00	0.00	0.00	0.00	1.00	0.00	0.00	10.00	5.00	1.00	0.00	53.04	47.79	0.74	0	0	0	0	0	0	0	3	0	0	0	1	-99
1173	0.00	0.00	0.00	0.00	0.00	-99.00	0	34.00	2.00	0.0	4.0	0.00	0.00	51711	40.23	0.00	0.00	0.00	0.00	0.00	0.00	0.00	0.00	0.00	0.00	0.00	0.00	0.00	0.00	1.00	2.00	0.00	0.00	56.87	44.67	0.74	1	0	1	0	0	0	0	5	0	0	0	1	-99
1174	0.00	0.00	0.00	0.00	0.00	-99.00	0	34.00	2.00	0.0	3.0	1.00	0.00	73088	21.95	4.00	0.00	1.00	1.00	0.00	0.00	1.00	0.00	0.00	0.00	0.00	0.00	0.00	0.00	5.00	11.00	0.00	1.00	51.32	44.59	0.74	0	0	0	1	0	0	0	2	0	0	0	1	-99
1175	0.00	0.00	0.00	0.00	0.00	-99.00	0	34.00	2.00	0.0	3.0	1.00	1.00	77253	25.74	3.00	0.00	0.00	0.00	0.00	0.00	0.00	1.00	1.00	0.00	0.00	1.00	0.00	0.00	12.00	4.00	1.00	0.00	54.89	44.82	0.75	1	0	0	0	0	0	0	5	0	0	0	1	-99
1176	0.00	0.00	0.00	0.00	0.00	-99.00	0	34.00	1.00	0.0	3.0	1.00	0.00	68579	32.92	0.00	0.00	0.00	0.00	0.00	0.00	0.00	0.00	0.00	0.00	0.00	0.00	0.00	0.00	0.00	0.00	0.00	0.00	57.98	45.13	0.75	0	0	0	0	0	0	0	5	0	0	0	1	-99
1177	0.00	0.00	0.00	0.00	0.00	-99.00	0	34.00	2.00	0.0	2.0	1.00	0.00	49285	21.34	4.00	1.00	1.00	0.00	0.00	0.00	0.00	0.00	1.00	0.00	0.00	1.00	0.00	0.00	7.00	6.00	0.00	0.00	47.22	54.49	0.76	0	0	0	0	0	0	0	3	0	0	0	1	-99
1178	0.00	0.00	0.00	0.00	0.00	-99.00	0	34.00	1.00	0.0	1.0	0.00	0.00	96389	28.34	0.00	0.00	0.00	0.00	0.00	0.00	0.00	0.00	0.00	0.00	0.00	0.00	0.00	0.00	0.00	1.00	0.00	0.00	56.72	47.91	0.77	0	0	0	0	0	0	0	2	1	1	0	0	-99
1179	0.00	0.00	0.00	0.00	0.00	-99.00	0	34.00	2.00	0.0	4.0	1.00	0.00	57317	27.92	4.00	0.00	1.00	1.00	0.00	1.00	0.00	0.00	0.00	0.00	0.00	0.00	0.00	0.00	6.00	4.00	0.00	0.00	53.37	52.38	0.78	0	0	0	0	0	0	0	5	0	0	0	1	-99
1180	0.00	0.00	0.00	0.00	0.00	-99.00	0	34.00	3.00	0.0	3.0	0.00	0.00	53547	23.03	0.00	0.00	0.00	0.00	0.00	0.00	0.00	0.00	0.00	0.00	0.00	0.00	0.00	0.00	7.00	0.00	0.00	0.00	52.15	52.06	0.78	0	0	0	0	0	0	0	3	0	0	0	1	-99
1181	0.00	0.00	0.00	0.00	0.00	-99.00	0	34.00	2.00	0.0	1.0	1.00	0.00	83612	31.09	2.00	0.00	0.00	0.00	1.00	0.00	0.00	0.00	0.00	0.00	0.00	0.00	0.00	0.00	0.00	5.00	0.00	0.00	46.97	55.65	0.79	0	1	0	0	0	0	0	5	0	0	0	1	-99
1182	0.00	0.00	0.00	0.00	0.00	-99.00	0	34.00	2.00	0.0	1.0	0.00	0.00	63815	30.11	6.00	0.00	0.00	1.00	0.00	0.00	0.00	0.00	1.00	0.00	1.00	1.00	0.00	0.00	4.00	1.00	0.00	0.00	49.97	57.75	0.80	1	0	0	0	0	0	0	3	0	0	0	1	-99
1183	0.00	0.00	0.00	0.00	0.00	-99.00	0	34.00	3.00	0.0	3.0	1.00	1.00	28385	31.24	0.00	0.00	0.00	0.00	0.00	0.00	0.00	0.00	0.00	0.00	0.00	0.00	0.00	0.00	0.00	1.00	0.00	0.00	47.65	60.56	0.81	0	0	0	0	0	0	0	3	0	0	0	1	-99
1184	0.00	0.00	0.00	0.00	0.00	-99.00	0	34.00	3.00	0.0	4.0	1.00	0.00	100480	23.17	6.00	0.00	0.00	0.00	1.00	0.00	0.00	0.00	0.00	0.00	0.00	1.00	1.00	0.00	2.00	4.00	0.00	0.00	49.10	55.20	0.81	0	0	0	0	0	0	0	3	0	0	0	1	-99
1185	0.00	0.00	0.00	0.00	0.00	-99.00	0	34.00	2.00	0.0	2.0	0.00	0.00	49409	28.35	4.00	1.00	1.00	0.00	1.00	1.00	0.00	0.00	0.00	0.00	0.00	0.00	0.00	0.00	3.00	5.00	0.00	0.00	53.10	53.39	0.83	0	0	1	1	0	0	0	5	0	0	0	1	-99
1186	0.00	0.00	0.00	0.00	0.00	-99.00	0	34.00	3.00	0.0	4.0	1.00	1.00	62877	21.48	0.00	0.00	0.00	0.00	0.00	0.00	0.00	0.00	0.00	0.00	0.00	0.00	0.00	0.00	0.00	0.00	0.00	0.00	55.06	55.74	0.84	1	0	0	0	0	0	0	5	0	0	0	1	-99
1187	0.00	0.00	0.00	0.00	0.00	-99.00	0	34.00	2.00	0.0	2.0	1.00	0.00	86019	24.63	3.00	0.00	0.00	0.00	0.00	0.00	1.00	0.00	0.00	0.00	1.00	1.00	0.00	0.00	2.00	0.00	0.00	0.00	53.92	56.35	0.84	0	0	0	0	0	0	0	3	0	0	0	1	-99
1188	0.00	0.00	0.00	0.00	0.00	-99.00	0	34.00	1.00	0.0	3.0	1.00	0.00	58468	35.51	3.00	0.00	0.00	0.00	1.00	0.00	0.00	0.00	0.00	0.00	0.00	1.00	0.00	0.00	1.00	1.00	0.00	0.00	53.92	56.35	0.84	0	0	0	0	0	0	0	5	0	0	0	1	-99
1189	0.00	0.00	0.00	0.00	0.00	-99.00	0	34.00	3.00	0.0	2.0	1.00	1.00	73841	20.05	0.00	0.00	0.00	0.00	0.00	0.00	0.00	0.00	0.00	0.00	0.00	0.00	0.00	0.00	0.00	0.00	0.00	0.00	53.92	56.35	0.84	0	0	0	0	0	0	0	3	0	0	0	1	-99
1190	0.00	0.00	0.00	0.00	0.00	-99.00	0	34.00	2.00	0.0	2.0	1.00	1.00	69727	26.58	0.00	0.00	0.00	0.00	0.00	0.00	0.00	0.00	0.00	0.00	0.00	0.00	0.00	0.00	0.00	0.00	0.00	0.00	55.88	56.33	0.85	0	0	0	0	0	0	0	5	0	0	0	1	-99
1191	0.00	0.00	0.00	0.00	0.00	-99.00	0	34.00	2.00	0.0	3.0	1.00	1.00	81282	33.67	1.00	0.00	0.00	0.00	0.00	0.00	0.00	0.00	0.00	0.00	0.00	0.00	0.00	0.00	2.00	2.00	0.00	0.00	54.21	57.93	0.86	0	0	0	0	0	0	0	5	0	0	0	1	-99
1192	0.00	0.00	0.00	0.00	0.00	-99.00	0	34.00	1.00	0.0	1.0	1.00	1.00	92840	22.31	1.00	0.00	0.00	0.00	0.00	0.00	0.00	0.00	0.00	0.00	1.00	0.00	0.00	0.00	0.00	0.00	0.00	0.00	55.63	59.90	0.89	0	0	0	0	0	0	0	5	0	0	0	1	-99
1193	0.00	0.00	0.00	0.00	0.00	-99.00	0	34.00	2.00	0.0	3.0	1.00	1.00	63743	22.59	0.00	0.00	0.00	0.00	0.00	0.00	0.00	0.00	0.00	0.00	0.00	0.00	0.00	0.00	0.00	0.00	0.00	0.00	56.59	60.69	0.92	0	0	0	0	0	0	0	5	0	0	0	1	-99
1194	0.00	0.00	0.00	0.00	0.00	-99.00	0	34.00	1.00	0.0	3.0	0.00	0.00	43332	29.86	0.00	0.00	0.00	0.00	0.00	0.00	0.00	0.00	0.00	0.00	0.00	0.00	0.00	0.00	2.00	0.00	0.00	0.00	54.56	62.89	0.95	0	0	0	0	0	0	0	3	0	0	0	1	-99
1195	0.00	0.00	0.00	0.00	0.00	-99.00	0	35.00	2.00	0.0	2.0	1.00	1.00	32223	26.25	0.00	0.00	0.00	0.00	0.00	0.00	0.00	0.00	0.00	0.00	0.00	0.00	0.00	0.00	12.00	17.00	1.00	1.00	31.64	33.36	0.49	1	1	0	1	1	1	1	5	0	0	0	1	-99
1196	0.00	0.00	0.00	0.00	0.00	-99.00	0	35.00	2.00	0.0	2.0	1.00	0.00	54407	28.19	9.00	1.00	1.00	0.00	1.00	1.00	0.00	0.00	1.00	0.00	1.00	0.00	0.00	1.00	20.00	16.00	1.00	1.00	38.97	14.57	0.45	1	0	0	0	0	1	0	3	1	1	1	0	-99
1197	0.00	0.00	0.00	0.00	0.00	-99.00	0	35.00	3.00	1.0	4.0	0.00	0.00	62732	34.62	8.00	1.00	1.00	1.00	1.00	1.00	0.00	0.00	0.00	0.00	0.00	0.00	0.00	2.00	16.00	18.00	1.00	1.00	29.48	32.90	0.51	0	1	1	0	0	1	0	4	0	0	0	1	-99
1198	0.00	0.00	0.00	0.00	0.00	-99.00	0	35.00	2.00	0.0	1.0	1.00	0.00	86625	44.70	12.00	1.00	1.00	1.00	1.00	1.00	1.00	0.00	0.00	0.00	0.00	0.00	0.00	2.00	11.00	14.00	1.00	1.00	38.44	26.37	0.53	1	1	1	1	0	1	0	5	0	0	0	1	-99
1199	0.00	0.00	0.00	0.00	0.00	-99.00	0	35.00	1.00	0.0	2.0	0.00	0.00	38258	16.89	8.00	1.00	1.00	1.00	1.00	1.00	0.00	0.00	0.00	0.00	0.00	0.00	0.00	0.00	4.00	5.00	0.00	0.00	35.36	40.68	0.58	1	1	0	0	0	1	0	5	0	0	0	1	-99
1200	0.00	0.00	0.00	0.00	0.00	-99.00	0	35.00	2.00	0.0	3.0	1.00	0.00	70856	44.43	23.00	1.00	1.00	1.00	1.00	1.00	1.00	0.00	1.00	1.00	1.00	1.00	1.00	2.00	12.00	18.00	1.00	1.00	27.75	27.95	0.47	1	0	1	1	0	1	0	3	0	0	0	1	-99
1201	0.00	0.00	0.00	0.00	0.00	-99.00	0	35.00	2.00	0.0	3.0	0.00	1.00	31167	38.16	7.00	0.00	1.00	1.00	0.00	0.00	0.00	1.00	0.00	0.00	0.00	1.00	1.00	0.00	11.00	13.00	1.00	1.00	30.11	38.24	0.53	0	0	0	1	0	1	0	5	0	0	0	1	-99
1202	0.00	0.00	0.00	0.00	0.00	-99.00	0	35.00	3.00	0.0	3.0	0.00	0.00	50036	23.77	4.00	1.00	1.00	0.00	0.00	0.00	0.00	0.00	0.00	0.00	0.00	0.00	0.00	0.00	8.00	9.00	0.00	0.00	40.84	28.05	0.55	1	0	1	0	0	1	0	2	0	1	0	0	-99
1203	0.00	0.00	0.00	0.00	0.00	-99.00	0	35.00	2.00	0.0	2.0	1.00	0.00	28701	23.62	7.00	1.00	1.00	0.00	1.00	1.00	0.00	0.00	0.00	0.00	0.00	1.00	0.00	0.00	14.00	16.00	1.00	1.00	46.09	36.84	0.63	1	0	0	0	0	1	0	3	1	1	0	0	-99
1204	0.00	0.00	0.00	0.00	0.00	-99.00	0	35.00	3.00	0.0	3.0	0.00	0.00	89489	27.12	1.00	0.00	1.00	0.00	0.00	0.00	0.00	0.00	0.00	0.00	0.00	0.00	0.00	0.00	16.00	19.00	1.00	1.00	38.11	48.08	0.65	1	0	0	1	0	1	0	1	1	0	0	0	-99
1205	0.00	0.00	0.00	0.00	0.00	-99.00	0	35.00	2.00	0.0	3.0	1.00	0.00	45328	24.89	3.00	0.00	1.00	0.00	1.00	0.00	0.00	0.00	0.00	0.00	1.00	0.00	0.00	0.00	16.00	13.00	1.00	1.00	48.32	40.28	0.66	0	0	0	1	0	1	0	4	0	0	0	1	-99
1206	0.00	0.00	0.00	0.00	0.00	-99.00	0	35.00	1.00	0.0	3.0	1.00	0.00	51564	37.73	4.00	1.00	0.00	0.00	0.00	0.00	0.00	0.00	0.00	0.00	0.00	0.00	0.00	0.00	0.00	0.00	0.00	0.00	43.01	49.61	0.70	0	0	0	0	0	1	0	1	0	0	0	1	-99
1207	0.00	0.00	0.00	0.00	0.00	-99.00	0	35.00	2.00	0.0	4.0	1.00	0.00	60246	41.64	3.00	1.00	1.00	1.00	0.00	0.00	0.00	0.00	0.00	0.00	0.00	0.00	0.00	0.00	4.00	10.00	0.00	1.00	43.84	50.87	0.70	1	0	1	0	1	1	0	5	0	0	0	1	-99
1208	0.00	0.00	0.00	0.00	0.00	-99.00	0	35.00	1.00	0.0	2.0	1.00	0.00	37737	34.17	7.00	1.00	1.00	1.00	1.00	1.00	1.00	0.00	1.00	0.00	0.00	0.00	0.00	0.00	8.00	13.00	0.00	1.00	42.07	53.66	0.71	1	0	0	1	0	1	0	2	1	0	0	0	-99
1209	0.00	0.00	0.00	0.00	0.00	-99.00	0	35.00	1.00	0.0	3.0	0.00	0.00	120890	26.61	4.00	0.00	0.00	0.00	0.00	0.00	0.00	1.00	1.00	0.00	1.00	1.00	0.00	0.00	2.00	7.00	0.00	0.00	53.46	39.51	0.71	1	1	0	0	0	1	0	5	0	0	0	1	-99
1210	0.00	0.00	0.00	0.00	0.00	-99.00	0	35.00	2.00	1.0	4.0	1.00	0.00	69202	24.56	6.00	0.00	1.00	0.00	1.00	1.00	1.00	0.00	0.00	0.00	0.00	1.00	0.00	0.00	5.00	6.00	0.00	0.00	62.24	34.68	0.72	0	0	0	0	0	1	0	3	0	0	0	1	-99
1211	0.00	0.00	0.00	0.00	0.00	-99.00	0	35.00	2.00	0.0	3.0	1.00	0.00	36727	33.30	5.00	0.00	0.00	1.00	1.00	0.00	0.00	1.00	0.00	0.00	0.00	0.00	0.00	0.00	6.00	5.00	0.00	0.00	45.18	50.80	0.73	0	0	0	0	0	1	0	5	1	1	1	0	-99
1212	0.00	0.00	0.00	0.00	0.00	-99.00	0	35.00	2.00	0.0	3.0	1.00	0.00	69556	21.13	3.00	0.00	1.00	1.00	0.00	0.00	0.00	0.00	0.00	0.00	0.00	0.00	0.00	0.00	14.00	6.00	1.00	0.00	44.09	52.57	0.74	0	0	0	0	0	1	0	5	0	1	0	0	-99
1213	0.00	0.00	0.00	0.00	0.00	-99.00	0	35.00	3.00	0.0	4.0	1.00	0.00	51649	21.21	2.00	0.00	1.00	1.00	0.00	0.00	0.00	0.00	0.00	0.00	0.00	0.00	0.00	0.00	3.00	1.00	0.00	0.00	53.48	47.64	0.76	0	0	0	0	0	1	0	5	0	0	0	1	-99
1214	0.00	0.00	0.00	0.00	0.00	-99.00	0	35.00	2.00	0.0	3.0	0.00	0.00	34941	29.23	7.00	1.00	1.00	1.00	0.00	0.00	0.00	0.00	0.00	0.00	0.00	1.00	0.00	0.00	10.00	12.00	1.00	1.00	40.50	21.19	0.52	0	0	0	0	0	0	1	4	0	0	0	1	-99
1215	0.00	0.00	0.00	0.00	0.00	-99.00	0	35.00	2.00	0.0	3.0	1.00	0.00	36841	25.60	4.00	1.00	0.00	1.00	0.00	0.00	0.00	0.00	0.00	0.00	1.00	0.00	0.00	0.00	1.00	15.00	0.00	1.00	38.78	29.96	0.56	1	1	0	0	0	0	1	2	1	1	1	0	-99
1216	0.00	0.00	0.00	0.00	0.00	-99.00	0	35.00	2.00	0.0	3.0	0.00	0.00	66039	28.62	6.00	1.00	1.00	1.00	1.00	0.00	0.00	0.00	1.00	0.00	0.00	1.00	0.00	0.00	10.00	15.00	1.00	1.00	52.16	28.18	0.61	1	0	0	0	1	0	1	5	0	0	0	1	-99
1217	0.00	0.00	0.00	0.00	0.00	-99.00	0	35.00	2.00	0.0	2.0	0.00	0.00	50625	30.72	1.00	0.00	0.00	0.00	0.00	0.00	0.00	0.00	0.00	0.00	0.00	0.00	0.00	0.00	0.00	3.00	0.00	0.00	42.41	39.03	0.61	1	1	0	0	0	0	1	5	0	0	0	1	-99
1218	0.00	0.00	0.00	0.00	0.00	-99.00	0	35.00	2.00	0.0	1.0	1.00	0.00	107683	23.41	2.00	0.00	0.00	1.00	1.00	0.00	0.00	0.00	0.00	0.00	0.00	0.00	0.00	0.00	9.00	9.00	0.00	0.00	52.85	36.27	0.66	1	0	0	0	0	0	1	4	0	1	0	0	-99
1219	0.00	0.00	0.00	0.00	0.00	-99.00	0	35.00	2.00	0.0	3.0	1.00	0.00	39688	46.94	13.00	1.00	1.00	1.00	1.00	0.00	1.00	0.00	0.00	1.00	0.00	1.00	0.00	2.00	18.00	20.00	1.00	1.00	25.29	19.10	0.39	1	0	0	1	0	0	0	2	1	1	1	0	-99
1220	0.00	0.00	0.00	0.00	0.00	-99.00	0	35.00	2.00	0.0	3.0	0.00	0.00	38368	53.40	10.00	1.00	1.00	1.00	0.00	1.00	1.00	0.00	0.00	1.00	0.00	0.00	0.00	1.00	18.00	17.00	1.00	1.00	28.25	16.98	0.39	1	1	1	0	0	0	0	3	0	0	0	1	-99
1221	0.00	0.00	0.00	0.00	0.00	-99.00	0	35.00	2.00	0.0	4.0	1.00	1.00	50914	21.63	2.00	0.00	0.00	0.00	0.00	0.00	0.00	0.00	0.00	0.00	0.00	0.00	0.00	0.00	21.00	27.00	1.00	1.00	27.63	30.45	0.46	1	1	1	0	0	0	0	1	1	0	0	0	-99
1222	0.00	0.00	0.00	0.00	0.00	-99.00	0	35.00	2.00	0.0	3.0	0.00	0.00	56136	22.59	6.00	1.00	1.00	1.00	1.00	0.00	0.00	0.00	0.00	0.00	0.00	0.00	0.00	0.00	10.00	14.00	1.00	1.00	28.64	27.82	0.46	0	0	0	0	0	0	0	3	0	0	0	1	-99
1223	0.00	0.00	0.00	0.00	0.00	-99.00	0	35.00	2.00	0.0	3.0	1.00	0.00	36729	34.03	13.00	1.00	1.00	1.00	0.00	1.00	0.00	0.00	0.00	0.00	0.00	0.00	0.00	0.00	11.00	18.00	1.00	1.00	33.73	20.50	0.47	1	0	0	0	0	0	0	3	0	1	0	0	-99
1224	0.00	0.00	0.00	0.00	0.00	-99.00	0	35.00	2.00	0.0	1.0	0.00	0.00	71053	37.76	14.00	1.00	1.00	1.00	0.00	1.00	1.00	0.00	1.00	0.00	0.00	1.00	0.00	0.00	21.00	23.00	1.00	1.00	25.39	27.10	0.47	1	1	1	1	0	0	0	5	0	0	0	1	-99
1225	0.00	0.00	0.00	0.00	0.00	-99.00	0	35.00	2.00	0.0	1.0	0.00	0.00	66164	33.28	10.00	1.00	1.00	1.00	0.00	0.00	0.00	1.00	1.00	0.00	0.00	1.00	0.00	0.00	21.00	23.00	1.00	1.00	40.79	18.62	0.48	1	0	0	0	0	0	0	2	0	1	0	0	-99
1226	0.00	0.00	0.00	0.00	0.00	-99.00	0	35.00	2.00	0.0	3.0	1.00	0.00	45308	19.58	6.00	1.00	1.00	1.00	0.00	0.00	1.00	1.00	0.00	0.00	0.00	0.00	0.00	0.00	19.00	23.00	1.00	1.00	42.61	19.76	0.51	1	0	0	0	0	0	0	2	0	1	0	0	-99
1227	0.00	0.00	0.00	0.00	0.00	-99.00	0	35.00	1.00	0.0	1.0	1.00	1.00	55067	33.47	3.00	0.00	0.00	0.00	1.00	0.00	1.00	0.00	0.00	0.00	0.00	0.00	0.00	0.00	14.00	27.00	1.00	1.00	45.53	19.30	0.52	0	0	0	1	0	0	0	3	0	0	0	1	-99
1228	0.00	0.00	0.00	0.00	0.00	-99.00	0	35.00	1.00	0.0	4.0	1.00	0.00	39857	36.90	6.00	1.00	1.00	1.00	0.00	1.00	1.00	0.00	0.00	0.00	0.00	0.00	0.00	0.00	11.00	15.00	1.00	1.00	41.43	26.57	0.54	1	0	0	0	0	0	0	5	0	0	0	1	-99
1229	0.00	0.00	0.00	0.00	0.00	-99.00	0	35.00	3.00	0.0	2.0	1.00	1.00	60462	16.60	7.00	0.00	1.00	1.00	1.00	1.00	0.00	1.00	1.00	0.00	0.00	1.00	0.00	0.00	16.00	12.00	1.00	1.00	28.38	40.14	0.55	1	0	1	0	0	0	0	3	0	1	0	0	-99
1230	0.00	0.00	0.00	0.00	0.00	-99.00	0	35.00	2.00	0.0	3.0	0.00	1.00	39700	31.61	5.00	1.00	1.00	1.00	0.00	0.00	0.00	0.00	0.00	0.00	0.00	0.00	0.00	1.00	17.00	12.00	1.00	1.00	36.58	34.75	0.55	1	0	1	1	0	0	0	5	0	0	0	1	-99
1231	0.00	0.00	0.00	0.00	0.00	-99.00	0	35.00	2.00	0.0	1.0	0.00	0.00	66942	23.17	5.00	1.00	1.00	0.00	1.00	0.00	0.00	0.00	0.00	0.00	0.00	0.00	0.00	0.00	15.00	17.00	1.00	1.00	46.59	24.75	0.55	0	0	0	0	0	0	0	4	0	0	0	1	-99
1232	0.00	0.00	0.00	0.00	0.00	-99.00	0	35.00	2.00	0.0	1.0	0.00	0.00	83243	30.78	3.00	1.00	0.00	0.00	0.00	0.00	1.00	0.00	0.00	0.00	0.00	0.00	0.00	0.00	15.00	22.00	1.00	1.00	50.57	16.83	0.56	0	0	0	0	0	0	0	3	0	0	0	1	-99
1233	0.00	0.00	0.00	0.00	0.00	-99.00	0	35.00	2.00	0.0	2.0	1.00	0.00	33785	22.31	8.00	1.00	1.00	1.00	1.00	0.00	1.00	0.00	1.00	0.00	0.00	0.00	0.00	0.00	9.00	17.00	0.00	1.00	50.61	23.59	0.58	1	0	0	0	0	0	0	3	0	0	0	1	-99
1234	0.00	0.00	0.00	0.00	0.00	-99.00	0	35.00	1.00	0.0	4.0	1.00	0.00	92093	23.43	5.00	0.00	1.00	1.00	1.00	0.00	0.00	1.00	0.00	0.00	0.00	0.00	0.00	0.00	7.00	5.00	0.00	0.00	43.94	29.15	0.58	1	1	1	0	1	0	0	5	0	0	0	1	-99
1235	0.00	0.00	0.00	0.00	0.00	-99.00	0	35.00	2.00	0.0	3.0	0.00	0.00	66584	34.33	10.00	1.00	1.00	0.00	1.00	0.00	0.00	1.00	0.00	0.00	1.00	0.00	0.00	0.00	14.00	16.00	1.00	1.00	49.65	25.50	0.59	0	0	0	0	0	0	0	5	0	0	0	1	-99
1236	0.00	0.00	0.00	0.00	0.00	-99.00	0	35.00	1.00	0.0	2.0	1.00	1.00	38919	33.32	1.00	0.00	0.00	0.00	0.00	0.00	0.00	0.00	0.00	0.00	0.00	0.00	0.00	0.00	14.00	17.00	1.00	1.00	35.79	44.47	0.59	0	0	0	1	0	0	0	2	0	0	0	1	-99
1237	0.00	0.00	0.00	0.00	0.00	-99.00	0	35.00	2.00	0.0	2.0	1.00	1.00	47240	22.39	8.00	0.00	1.00	1.00	0.00	0.00	0.00	0.00	1.00	1.00	0.00	1.00	0.00	1.00	7.00	7.00	0.00	0.00	23.53	58.63	0.59	1	0	0	0	0	0	0	3	0	0	0	1	-99
1238	0.00	0.00	0.00	0.00	0.00	-99.00	0	35.00	2.00	0.0	3.0	0.00	0.00	48091	23.03	1.00	0.00	1.00	0.00	0.00	0.00	0.00	0.00	0.00	0.00	0.00	0.00	0.00	0.00	21.00	17.00	1.00	1.00	58.26	23.39	0.59	0	0	0	0	0	0	0	2	1	0	1	0	-99
1239	0.00	0.00	0.00	0.00	0.00	-99.00	0	35.00	2.00	0.0	1.0	1.00	0.00	57473	23.03	5.00	1.00	1.00	0.00	0.00	0.00	1.00	0.00	0.00	0.00	0.00	1.00	0.00	1.00	11.00	21.00	1.00	1.00	54.64	25.49	0.60	1	0	0	0	0	0	0	2	0	1	0	0	-99
1240	0.00	0.00	0.00	0.00	0.00	-99.00	0	35.00	1.00	0.0	2.0	1.00	1.00	38584	28.83	3.00	0.00	1.00	0.00	0.00	0.00	1.00	0.00	0.00	0.00	0.00	0.00	0.00	1.00	12.00	10.00	1.00	1.00	43.58	36.24	0.60	0	0	0	0	0	0	0	4	0	0	0	1	-99
1241	0.00	0.00	0.00	0.00	0.00	-99.00	0	35.00	2.00	0.0	1.0	1.00	0.00	51270	15.25	2.00	0.00	0.00	0.00	0.00	0.00	1.00	0.00	0.00	0.00	0.00	0.00	0.00	0.00	6.00	4.00	0.00	0.00	33.28	49.93	0.61	0	0	0	0	0	0	0	3	0	0	0	1	-99
1242	0.00	0.00	0.00	0.00	0.00	-99.00	0	35.00	2.00	0.0	3.0	0.00	1.00	45573	33.60	2.00	1.00	1.00	0.00	0.00	0.00	0.00	0.00	0.00	0.00	0.00	0.00	0.00	0.00	7.00	11.00	0.00	1.00	44.68	40.09	0.61	1	0	0	0	0	0	0	2	0	0	0	1	-99
1243	0.00	0.00	0.00	0.00	0.00	-99.00	0	35.00	2.00	0.0	3.0	1.00	0.00	54876	21.14	10.00	0.00	1.00	1.00	1.00	1.00	1.00	0.00	0.00	1.00	1.00	0.00	0.00	0.00	17.00	16.00	1.00	1.00	52.88	27.71	0.62	0	0	0	0	0	0	0	5	0	0	0	0	-99
1244	0.00	0.00	0.00	0.00	0.00	-99.00	0	35.00	2.00	0.0	1.0	1.00	1.00	51283	23.49	1.00	0.00	0.00	0.00	0.00	0.00	0.00	0.00	0.00	0.00	0.00	0.00	0.00	0.00	0.00	0.00	0.00	0.00	44.27	39.88	0.62	0	0	0	0	0	0	0	2	0	0	0	1	-99
1245	0.00	0.00	0.00	0.00	0.00	-99.00	0	35.00	2.00	0.0	2.0	1.00	0.00	70083	31.00	4.00	1.00	1.00	1.00	0.00	0.00	0.00	0.00	0.00	1.00	0.00	0.00	0.00	0.00	18.00	17.00	1.00	1.00	43.12	41.55	0.63	0	0	0	0	0	0	0	4	0	0	0	1	-99
1246	0.00	0.00	0.00	0.00	0.00	-99.00	0	35.00	2.00	1.0	3.0	0.00	1.00	26424	28.87	2.00	0.00	0.00	0.00	0.00	0.00	1.00	1.00	0.00	0.00	0.00	0.00	0.00	0.00	7.00	13.00	0.00	1.00	45.60	38.61	0.63	0	0	0	0	0	0	0	3	0	0	0	1	-99
1247	0.00	0.00	0.00	0.00	0.00	-99.00	0	35.00	2.00	0.0	2.0	1.00	1.00	59132	22.49	3.00	1.00	1.00	0.00	0.00	1.00	0.00	0.00	0.00	0.00	0.00	0.00	0.00	0.00	14.00	10.00	1.00	1.00	55.07	32.09	0.63	0	0	0	0	0	0	0	1	1	1	1	0	-99
1248	0.00	0.00	0.00	0.00	0.00	-99.00	0	35.00	2.00	0.0	3.0	1.00	0.00	51676	21.97	5.00	0.00	0.00	1.00	0.00	0.00	0.00	0.00	0.00	0.00	0.00	0.00	0.00	1.00	10.00	9.00	1.00	0.00	43.78	44.18	0.64	0	0	0	1	0	0	0	3	0	0	0	1	-99
1249	0.00	0.00	0.00	0.00	0.00	-99.00	0	35.00	2.00	0.0	1.0	0.00	0.00	87077	32.69	3.00	1.00	1.00	1.00	0.00	0.00	0.00	0.00	0.00	0.00	0.00	0.00	0.00	0.00	4.00	2.00	0.00	0.00	54.02	32.15	0.64	1	0	1	0	0	0	0	4	0	0	0	1	-99
1250	0.00	0.00	0.00	0.00	0.00	-99.00	0	35.00	2.00	0.0	2.0	1.00	0.00	74750	28.66	1.00	0.00	0.00	0.00	1.00	0.00	0.00	0.00	0.00	0.00	0.00	0.00	0.00	0.00	7.00	9.00	0.00	0.00	60.65	27.56	0.65	1	1	0	1	0	0	0	5	0	0	0	0	-99
1251	0.00	0.00	0.00	0.00	0.00	-99.00	0	35.00	2.00	1.0	4.0	0.00	0.00	47358	27.72	3.00	0.00	0.00	0.00	0.00	0.00	0.00	0.00	1.00	0.00	0.00	0.00	0.00	0.00	10.00	6.00	1.00	0.00	49.91	36.06	0.65	1	0	1	0	0	0	0	4	0	0	0	1	-99
1252	0.00	0.00	0.00	0.00	0.00	-99.00	0	35.00	2.00	0.0	2.0	1.00	0.00	55687	30.89	3.00	1.00	1.00	1.00	0.00	0.00	0.00	0.00	0.00	0.00	0.00	0.00	0.00	0.00	3.00	5.00	0.00	0.00	51.73	34.64	0.65	0	0	0	0	0	0	0	4	0	1	0	0	-99
1253	0.00	0.00	0.00	0.00	0.00	-99.00	0	35.00	2.00	0.0	1.0	1.00	0.00	145769	17.71	6.00	1.00	1.00	0.00	1.00	1.00	0.00	0.00	1.00	0.00	0.00	1.00	0.00	0.00	8.00	10.00	0.00	1.00	51.62	34.55	0.65	0	0	0	0	0	0	0	2	0	0	0	1	-99
1254	0.00	0.00	0.00	0.00	0.00	-99.00	0	35.00	2.00	0.0	1.0	1.00	0.00	94099	26.62	2.00	0.00	0.00	0.00	0.00	0.00	1.00	0.00	0.00	0.00	0.00	0.00	0.00	0.00	13.00	12.00	1.00	1.00	51.79	35.09	0.66	0	0	0	0	0	0	0	3	0	0	0	1	-99
1255	0.00	0.00	0.00	0.00	0.00	-99.00	0	35.00	2.00	0.0	1.0	0.00	0.00	94959	46.59	3.00	0.00	0.00	1.00	0.00	0.00	0.00	0.00	0.00	0.00	0.00	0.00	0.00	0.00	8.00	3.00	0.00	0.00	48.55	38.21	0.66	1	1	0	0	0	0	0	2	0	0	0	1	-99
1256	0.00	0.00	0.00	0.00	0.00	-99.00	0	35.00	3.00	0.0	3.0	1.00	0.00	83458	20.85	1.00	0.00	0.00	1.00	0.00	0.00	0.00	0.00	0.00	0.00	0.00	0.00	0.00	0.00	8.00	9.00	0.00	0.00	47.71	44.19	0.67	1	0	0	0	0	0	0	3	0	0	0	1	-99
1257	0.00	0.00	0.00	0.00	0.00	-99.00	0	35.00	2.00	0.0	3.0	1.00	0.00	82273	25.06	8.00	1.00	1.00	1.00	1.00	1.00	1.00	0.00	0.00	0.00	0.00	1.00	0.00	0.00	5.00	7.00	0.00	0.00	42.88	47.29	0.67	1	1	1	0	0	0	0	5	0	1	0	0	-99
1258	0.00	0.00	0.00	0.00	0.00	-99.00	0	35.00	1.00	0.0	2.0	0.00	0.00	16999	25.80	0.00	0.00	0.00	0.00	0.00	0.00	0.00	0.00	0.00	0.00	0.00	0.00	0.00	0.00	6.00	1.00	0.00	0.00	43.30	48.85	0.67	0	0	0	0	0	0	0	3	0	0	1	0	-99
1259	0.00	0.00	0.00	0.00	0.00	-99.00	0	35.00	2.00	0.0	2.0	1.00	1.00	77092	26.36	4.00	0.00	1.00	0.00	0.00	1.00	1.00	0.00	0.00	0.00	0.00	0.00	0.00	0.00	8.00	7.00	0.00	0.00	45.15	47.67	0.67	0	0	0	0	0	0	0	2	0	1	0	0	-99
1260	0.00	0.00	0.00	0.00	0.00	-99.00	0	35.00	1.00	1.0	3.0	1.00	1.00	84846	40.35	3.00	0.00	0.00	0.00	0.00	1.00	0.00	1.00	0.00	0.00	0.00	1.00	0.00	0.00	6.00	9.00	0.00	0.00	42.79	47.30	0.68	1	0	0	0	0	0	0	5	0	0	0	1	-99
1261	0.00	0.00	0.00	0.00	0.00	-99.00	0	35.00	2.00	0.0	3.0	1.00	1.00	39103	22.00	3.00	1.00	1.00	0.00	0.00	0.00	1.00	0.00	0.00	0.00	0.00	0.00	0.00	0.00	18.00	15.00	1.00	1.00	62.00	25.21	0.68	0	0	0	0	0	0	0	4	1	1	1	0	-99
1262	0.00	0.00	0.00	0.00	0.00	-99.00	0	35.00	1.00	1.0	4.0	1.00	1.00	83899	30.89	4.00	1.00	1.00	1.00	0.00	1.00	0.00	0.00	0.00	0.00	0.00	0.00	0.00	0.00	3.00	4.00	0.00	0.00	51.69	42.71	0.69	0	0	0	0	0	0	0	3	0	0	0	1	-99
1263	0.00	0.00	0.00	0.00	0.00	-99.00	0	35.00	3.00	0.0	4.0	1.00	1.00	47027	22.29	7.00	0.00	1.00	1.00	1.00	1.00	1.00	0.00	1.00	0.00	0.00	1.00	0.00	1.00	6.00	3.00	0.00	0.00	48.32	45.55	0.69	0	0	1	0	0	0	0	3	0	0	0	1	-99
1264	0.00	0.00	0.00	0.00	0.00	-99.00	0	35.00	2.00	0.0	2.0	1.00	0.00	51638	35.42	2.00	0.00	1.00	0.00	1.00	0.00	0.00	0.00	0.00	0.00	0.00	0.00	0.00	0.00	9.00	12.00	0.00	1.00	55.23	37.55	0.70	1	0	0	1	1	0	0	2	0	1	0	0	-99
1265	0.00	0.00	0.00	0.00	0.00	-99.00	0	35.00	2.00	0.0	2.0	1.00	0.00	47389	25.22	5.00	0.00	0.00	0.00	1.00	1.00	1.00	0.00	0.00	0.00	0.00	0.00	0.00	0.00	4.00	2.00	0.00	0.00	40.39	56.07	0.72	0	1	0	0	0	0	0	5	0	0	0	1	-99
1266	0.00	0.00	0.00	0.00	0.00	-99.00	0	35.00	2.00	0.0	3.0	0.00	0.00	40180	31.09	8.00	1.00	1.00	1.00	1.00	1.00	0.00	0.00	0.00	0.00	0.00	0.00	0.00	0.00	3.00	3.00	0.00	0.00	45.77	51.90	0.72	0	0	0	0	0	0	0	5	0	0	0	1	-99
1267	0.00	0.00	0.00	0.00	0.00	-99.00	0	35.00	2.00	0.0	3.0	1.00	1.00	48750	32.28	8.00	1.00	1.00	1.00	0.00	1.00	1.00	0.00	0.00	0.00	0.00	0.00	0.00	0.00	0.00	5.00	0.00	0.00	43.83	53.79	0.73	0	0	0	0	0	0	0	1	1	1	1	0	-99
1268	0.00	0.00	0.00	0.00	0.00	-99.00	0	35.00	2.00	0.0	2.0	1.00	0.00	44554	27.25	6.00	1.00	1.00	1.00	1.00	1.00	0.00	1.00	0.00	0.00	0.00	0.00	0.00	0.00	10.00	6.00	1.00	0.00	57.04	39.97	0.73	0	0	0	0	0	0	0	3	1	1	1	0	-99
1269	0.00	0.00	0.00	0.00	0.00	-99.00	0	35.00	3.00	0.0	3.0	1.00	0.00	63225	35.73	5.00	1.00	1.00	0.00	0.00	0.00	0.00	0.00	0.00	0.00	1.00	0.00	0.00	0.00	3.00	4.00	0.00	0.00	59.80	37.92	0.73	0	0	0	0	0	0	0	4	1	1	0	0	-99
1270	0.00	0.00	0.00	0.00	0.00	-99.00	0	35.00	1.00	0.0	4.0	1.00	0.00	71488	22.66	2.00	0.00	0.00	1.00	0.00	0.00	0.00	0.00	0.00	0.00	0.00	0.00	0.00	0.00	5.00	8.00	0.00	0.00	52.31	48.11	0.74	0	0	0	0	0	0	0	4	1	0	0	0	-99
1271	0.00	0.00	0.00	0.00	0.00	-99.00	0	35.00	2.00	1.0	3.0	1.00	0.00	98015	19.48	0.00	0.00	0.00	0.00	0.00	0.00	0.00	0.00	0.00	0.00	0.00	0.00	0.00	0.00	0.00	0.00	0.00	0.00	57.84	44.42	0.74	0	0	1	0	0	0	0	5	0	0	0	1	-99
1272	0.00	0.00	0.00	0.00	0.00	-99.00	0	35.00	3.00	0.0	3.0	1.00	0.00	43171	27.10	0.00	0.00	0.00	0.00	0.00	0.00	0.00	0.00	0.00	0.00	0.00	0.00	0.00	0.00	10.00	8.00	1.00	0.00	56.56	43.22	0.74	0	0	0	0	0	0	0	3	0	0	0	1	-99
1273	0.00	0.00	0.00	0.00	0.00	-99.00	0	35.00	2.00	0.0	4.0	1.00	0.00	72041	21.11	4.00	1.00	1.00	0.00	1.00	0.00	0.00	0.00	0.00	0.00	0.00	0.00	0.00	0.00	7.00	2.00	0.00	0.00	54.86	43.51	0.75	1	1	0	0	0	0	0	4	0	0	0	1	-99
1274	0.00	0.00	0.00	0.00	0.00	-99.00	0	35.00	2.00	0.0	2.0	1.00	0.00	73219	34.43	4.00	0.00	1.00	0.00	0.00	0.00	0.00	0.00	1.00	0.00	1.00	1.00	0.00	0.00	3.00	6.00	0.00	0.00	52.26	50.22	0.76	0	0	1	0	0	0	0	5	0	0	0	1	-99
1275	0.00	0.00	0.00	0.00	0.00	-99.00	0	35.00	2.00	0.0	2.0	1.00	1.00	77682	26.63	2.00	0.00	0.00	1.00	0.00	0.00	0.00	0.00	0.00	0.00	0.00	0.00	0.00	0.00	6.00	2.00	0.00	0.00	55.78	50.21	0.80	0	1	0	0	0	0	0	3	0	1	0	0	-99
1276	0.00	0.00	0.00	0.00	0.00	-99.00	0	35.00	2.00	0.0	2.0	1.00	0.00	100355	23.49	5.00	1.00	1.00	1.00	0.00	0.00	1.00	0.00	0.00	0.00	0.00	1.00	0.00	0.00	5.00	3.00	0.00	0.00	57.78	49.04	0.80	1	0	0	0	0	0	0	4	1	1	1	0	-99
1277	0.00	0.00	0.00	0.00	0.00	-99.00	0	35.00	3.00	0.0	4.0	1.00	1.00	109161	23.43	4.00	0.00	1.00	0.00	1.00	0.00	0.00	0.00	0.00	0.00	0.00	0.00	0.00	0.00	4.00	0.00	0.00	0.00	55.31	52.16	0.81	0	0	0	0	0	0	0	3	0	0	0	1	-99
1278	0.00	0.00	0.00	0.00	0.00	-99.00	0	35.00	1.00	0.0	1.0	1.00	1.00	75239	29.28	2.00	0.00	0.00	0.00	1.00	0.00	0.00	0.00	0.00	0.00	0.00	0.00	0.00	0.00	4.00	1.00	0.00	0.00	58.75	51.94	0.82	1	0	0	0	0	0	0	4	0	0	0	1	-99
1279	0.00	0.00	0.00	0.00	0.00	-99.00	0	35.00	2.00	0.0	3.0	0.00	0.00	47202	32.78	1.00	0.00	0.00	0.00	0.00	0.00	0.00	0.00	1.00	0.00	0.00	0.00	0.00	0.00	0.00	0.00	0.00	0.00	53.33	54.96	0.83	0	0	0	0	0	0	0	5	0	0	0	1	-99
1280	0.00	0.00	0.00	0.00	0.00	-99.00	0	35.00	3.00	0.0	2.0	1.00	0.00	101526	25.74	1.00	0.00	0.00	0.00	0.00	1.00	0.00	0.00	0.00	0.00	0.00	0.00	0.00	0.00	0.00	0.00	0.00	0.00	54.56	62.89	0.95	0	0	1	1	0	0	0	5	0	0	0	1	-99
1281	0.00	0.00	0.00	0.00	0.00	-99.00	0	35.00	2.00	0.0	4.0	1.00	0.00	109194	20.09	0.00	0.00	0.00	0.00	0.00	0.00	0.00	0.00	0.00	0.00	0.00	0.00	0.00	0.00	0.00	0.00	0.00	0.00	55.74	62.88	0.97	0	0	0	0	0	0	0	5	0	0	0	1	-99
1282	0.00	0.00	0.00	0.00	0.00	-99.00	0	36.00	2.00	0.0	3.0	0.00	0.00	69910	19.04	9.00	1.00	1.00	1.00	0.00	1.00	1.00	0.00	0.00	0.00	1.00	1.00	0.00	0.00	10.00	16.00	1.00	1.00	40.49	38.79	0.62	1	1	0	0	1	1	1	3	0	0	0	1	-99
1283	0.00	0.00	0.00	0.00	0.00	-99.00	0	36.00	2.00	0.0	3.0	0.00	0.00	39467	34.95	5.00	1.00	1.00	0.00	1.00	0.00	0.00	0.00	0.00	0.00	0.00	0.00	0.00	0.00	15.00	13.00	1.00	1.00	21.22	22.38	0.37	0	1	0	1	1	1	0	3	0	0	0	1	-99
1284	0.00	0.00	0.00	0.00	0.00	-99.00	0	36.00	2.00	0.0	3.0	1.00	1.00	53949	34.01	5.00	1.00	1.00	1.00	0.00	1.00	0.00	1.00	0.00	0.00	0.00	0.00	0.00	0.00	10.00	16.00	1.00	1.00	41.71	24.86	0.53	1	0	0	0	0	1	0	5	0	0	0	1	-99
1285	0.00	0.00	0.00	0.00	0.00	-99.00	0	36.00	2.00	0.0	4.0	0.00	0.00	103287	17.92	0.00	0.00	0.00	0.00	0.00	0.00	0.00	0.00	0.00	0.00	0.00	0.00	0.00	0.00	16.00	2.00	1.00	0.00	34.79	43.82	0.57	0	0	0	0	0	1	0	3	0	0	0	1	-99
1286	0.00	0.00	0.00	0.00	0.00	-99.00	0	36.00	2.00	0.0	3.0	1.00	0.00	50267	29.52	14.00	1.00	1.00	1.00	1.00	1.00	1.00	1.00	1.00	0.00	0.00	1.00	1.00	0.00	19.00	19.00	1.00	1.00	53.96	25.24	0.62	1	0	0	1	0	1	0	3	1	1	1	0	-99
1287	0.00	0.00	0.00	0.00	0.00	-99.00	0	36.00	3.00	0.0	3.0	1.00	1.00	30352	27.95	5.00	0.00	1.00	1.00	0.00	1.00	0.00	0.00	0.00	0.00	0.00	0.00	0.00	0.00	9.00	10.00	0.00	1.00	49.00	37.49	0.66	1	0	0	1	0	1	0	4	0	1	0	0	-99
1288	0.00	0.00	0.00	0.00	0.00	-99.00	0	36.00	1.00	0.0	3.0	0.00	1.00	113224	32.89	0.00	0.00	0.00	0.00	0.00	0.00	0.00	0.00	0.00	0.00	0.00	0.00	0.00	0.00	14.00	10.00	1.00	1.00	38.35	52.00	0.69	0	0	0	0	0	1	0	3	0	0	0	1	-99
1289	0.00	0.00	0.00	0.00	0.00	-99.00	0	36.00	1.00	0.0	3.0	1.00	1.00	68490	27.43	6.00	0.00	1.00	0.00	1.00	0.00	1.00	0.00	0.00	0.00	1.00	0.00	0.00	0.00	7.00	14.00	0.00	1.00	63.15	27.21	0.69	0	0	0	0	0	1	0	1	0	1	0	0	-99
1290	0.00	0.00	0.00	0.00	0.00	-99.00	0	36.00	3.00	0.0	3.0	0.00	0.00	34195	19.53	11.00	1.00	1.00	1.00	1.00	1.00	1.00	0.00	0.00	0.00	0.00	0.00	0.00	0.00	12.00	14.00	1.00	1.00	39.23	23.91	0.50	0	0	0	0	0	0	1	3	0	0	0	1	-99
1291	0.00	0.00	0.00	0.00	0.00	-99.00	0	36.00	1.00	0.0	3.0	1.00	0.00	42934	28.66	3.00	0.00	0.00	1.00	0.00	0.00	0.00	0.00	0.00	0.00	0.00	0.00	0.00	0.00	14.00	15.00	1.00	1.00	28.27	30.13	0.47	1	0	0	1	0	0	0	3	0	0	0	1	-99
1292	0.00	0.00	0.00	0.00	0.00	-99.00	0	36.00	2.00	1.0	3.0	0.00	0.00	56345	22.29	1.00	0.00	1.00	0.00	0.00	0.00	0.00	0.00	0.00	0.00	0.00	0.00	0.00	0.00	19.00	12.00	1.00	1.00	31.83	24.21	0.50	1	0	0	0	0	0	0	4	0	0	0	1	-99
1293	0.00	0.00	0.00	0.00	0.00	-99.00	0	36.00	2.00	0.0	2.0	1.00	0.00	34291	21.58	10.00	1.00	1.00	0.00	1.00	1.00	0.00	0.00	1.00	0.00	0.00	1.00	0.00	2.00	6.00	11.00	0.00	1.00	25.17	34.75	0.52	0	1	0	0	0	0	0	3	1	1	1	0	-99
1294	0.00	0.00	0.00	0.00	0.00	-99.00	0	36.00	2.00	0.0	2.0	0.00	0.00	68875	21.92	2.00	0.00	0.00	0.00	0.00	1.00	1.00	0.00	0.00	0.00	0.00	0.00	0.00	0.00	21.00	21.00	1.00	1.00	48.10	20.45	0.53	0	0	0	0	0	0	0	3	0	0	0	0	-99
1295	0.00	0.00	0.00	0.00	0.00	-99.00	0	36.00	2.00	0.0	3.0	1.00	0.00	55744	26.90	6.00	1.00	1.00	1.00	0.00	0.00	0.00	1.00	0.00	0.00	1.00	0.00	0.00	0.00	13.00	16.00	1.00	1.00	43.94	19.71	0.54	1	0	0	1	0	0	0	2	0	1	0	0	-99
1296	0.00	0.00	0.00	0.00	0.00	-99.00	0	36.00	1.00	0.0	3.0	0.00	1.00	29014	37.67	6.00	1.00	1.00	1.00	0.00	1.00	0.00	1.00	0.00	0.00	0.00	0.00	0.00	0.00	17.00	25.00	1.00	1.00	50.84	18.87	0.55	1	0	0	0	0	0	0	3	1	0	0	0	-99
1297	0.00	0.00	0.00	0.00	0.00	-99.00	0	36.00	1.00	0.0	2.0	1.00	1.00	79180	36.61	2.00	1.00	0.00	0.00	0.00	0.00	0.00	0.00	0.00	0.00	0.00	0.00	0.00	0.00	7.00	19.00	0.00	1.00	62.87	2.98	0.55	0	0	0	0	0	0	0	5	0	0	0	1	-99
1298	0.00	0.00	0.00	0.00	0.00	-99.00	0	36.00	2.00	0.0	3.0	1.00	1.00	68851	24.56	7.00	1.00	1.00	1.00	0.00	1.00	1.00	0.00	0.00	0.00	0.00	1.00	0.00	0.00	10.00	11.00	1.00	1.00	52.02	20.86	0.56	1	1	0	0	0	0	0	2	1	1	0	0	-99
1299	0.00	0.00	0.00	0.00	0.00	-99.00	0	36.00	2.00	0.0	3.0	1.00	0.00	46865	24.21	7.00	1.00	1.00	1.00	0.00	1.00	1.00	1.00	0.00	0.00	0.00	0.00	0.00	0.00	15.00	20.00	1.00	1.00	52.64	21.13	0.57	0	0	0	0	1	0	0	3	0	0	0	1	-99
1300	0.00	0.00	0.00	0.00	0.00	-99.00	0	36.00	2.00	1.0	2.0	1.00	0.00	68276	25.05	8.00	1.00	1.00	0.00	1.00	1.00	1.00	0.00	1.00	0.00	0.00	0.00	0.00	0.00	17.00	20.00	1.00	1.00	55.29	16.59	0.58	0	1	0	0	0	0	0	5	0	0	0	1	-99
1301	0.00	0.00	0.00	0.00	0.00	-99.00	0	36.00	2.00	0.0	3.0	0.00	0.00	44159	26.21	13.00	1.00	1.00	1.00	1.00	1.00	1.00	0.00	0.00	0.00	0.00	1.00	0.00	1.00	18.00	24.00	1.00	1.00	40.81	36.10	0.58	1	0	0	0	0	0	0	5	0	1	0	0	-99
1302	0.00	0.00	0.00	0.00	0.00	-99.00	0	36.00	1.00	0.0	3.0	1.00	1.00	140394	24.21	0.00	0.00	0.00	0.00	0.00	0.00	0.00	0.00	0.00	0.00	0.00	0.00	0.00	0.00	6.00	9.00	0.00	0.00	35.60	40.78	0.58	1	0	0	0	0	0	0	2	1	0	0	0	-99
1303	0.00	0.00	0.00	0.00	0.00	-99.00	0	36.00	2.00	0.0	4.0	1.00	1.00	106393	17.04	6.00	1.00	1.00	1.00	0.00	1.00	1.00	0.00	0.00	0.00	0.00	0.00	0.00	0.00	7.00	21.00	0.00	1.00	42.04	32.98	0.59	1	1	0	1	0	0	0	3	0	0	0	1	-99
1304	0.00	0.00	0.00	0.00	0.00	-99.00	0	36.00	2.00	0.0	4.0	1.00	0.00	109577	21.92	3.00	0.00	0.00	1.00	0.00	0.00	0.00	0.00	0.00	0.00	0.00	0.00	0.00	0.00	16.00	10.00	1.00	1.00	38.15	35.89	0.59	0	0	0	0	0	0	0	3	0	0	0	1	-99
1305	0.00	0.00	0.00	0.00	0.00	-99.00	0	36.00	2.00	0.0	1.0	1.00	0.00	58555	23.17	0.00	0.00	0.00	0.00	0.00	0.00	0.00	0.00	0.00	0.00	0.00	0.00	0.00	0.00	7.00	7.00	0.00	0.00	38.77	37.47	0.59	0	0	0	0	0	0	0	2	0	0	0	1	-99
1306	0.00	0.00	0.00	0.00	0.00	-99.00	0	36.00	2.00	0.0	3.0	1.00	0.00	67146	28.19	4.00	1.00	1.00	0.00	1.00	0.00	0.00	0.00	0.00	0.00	0.00	0.00	0.00	0.00	8.00	11.00	0.00	1.00	36.27	39.45	0.59	1	1	1	0	0	0	0	5	0	0	0	1	-99
1307	0.00	0.00	0.00	0.00	0.00	-99.00	0	36.00	2.00	0.0	2.0	0.00	0.00	56300	50.94	7.00	1.00	1.00	1.00	1.00	1.00	0.00	0.00	0.00	0.00	0.00	0.00	0.00	0.00	12.00	17.00	1.00	1.00	33.43	44.32	0.59	0	0	0	0	0	0	0	3	0	0	0	1	-99
1308	0.00	0.00	0.00	0.00	0.00	-99.00	0	36.00	1.00	0.0	1.0	0.00	1.00	41904	19.97	8.00	0.00	0.00	1.00	0.00	1.00	1.00	0.00	1.00	0.00	1.00	1.00	0.00	0.00	2.00	9.00	0.00	0.00	35.70	42.07	0.59	1	0	0	1	0	0	0	3	0	0	0	1	-99
1309	0.00	0.00	0.00	0.00	0.00	-99.00	0	36.00	2.00	0.0	2.0	1.00	0.00	60765	25.18	6.00	0.00	1.00	0.00	1.00	1.00	0.00	0.00	1.00	0.00	0.00	1.00	0.00	0.00	8.00	14.00	0.00	1.00	47.35	28.76	0.59	1	0	1	0	0	0	0	2	0	0	0	1	-99
1310	0.00	0.00	0.00	0.00	0.00	-99.00	0	36.00	1.00	0.0	3.0	0.00	0.00	58567	25.82	9.00	1.00	0.00	1.00	1.00	1.00	1.00	0.00	0.00	0.00	1.00	0.00	0.00	0.00	3.00	19.00	0.00	1.00	53.24	23.02	0.60	0	0	0	0	0	0	0	4	0	0	0	1	-99
1311	0.00	0.00	0.00	0.00	0.00	-99.00	0	36.00	2.00	0.0	3.0	1.00	0.00	42570	25.68	0.00	0.00	0.00	0.00	0.00	0.00	0.00	0.00	0.00	0.00	0.00	0.00	0.00	0.00	5.00	6.00	0.00	0.00	41.23	40.85	0.61	1	1	1	0	0	0	0	3	0	1	0	0	-99
1312	0.00	0.00	0.00	0.00	0.00	-99.00	0	36.00	2.00	0.0	1.0	1.00	0.00	36358	39.53	13.00	1.00	1.00	1.00	0.00	1.00	1.00	1.00	1.00	0.00	0.00	1.00	0.00	1.00	18.00	18.00	1.00	1.00	53.77	22.49	0.61	0	1	0	0	0	0	0	3	0	0	0	0	-99
1313	0.00	0.00	0.00	0.00	0.00	-99.00	0	36.00	2.00	0.0	3.0	1.00	0.00	168804	27.44	1.00	0.00	0.00	0.00	1.00	0.00	0.00	0.00	0.00	0.00	0.00	0.00	0.00	0.00	16.00	20.00	1.00	1.00	33.34	50.14	0.62	1	1	1	1	1	0	0	2	1	0	0	0	-99
1314	0.00	0.00	0.00	0.00	0.00	-99.00	0	36.00	2.00	0.0	3.0	0.00	1.00	85376	46.00	10.00	0.00	1.00	1.00	1.00	1.00	1.00	0.00	1.00	0.00	0.00	0.00	0.00	0.00	8.00	11.00	0.00	1.00	45.16	36.06	0.62	1	1	0	0	0	0	0	2	1	1	1	0	-99
1315	0.00	0.00	0.00	0.00	0.00	-99.00	0	36.00	2.00	0.0	4.0	1.00	0.00	44105	22.29	3.00	1.00	1.00	0.00	1.00	0.00	0.00	0.00	0.00	0.00	0.00	0.00	0.00	0.00	15.00	7.00	1.00	0.00	45.28	35.44	0.62	1	0	1	0	0	0	0	4	1	0	0	0	-99
1316	0.00	0.00	0.00	0.00	0.00	-99.00	0	36.00	2.00	0.0	4.0	0.00	0.00	77919	24.96	5.00	1.00	1.00	0.00	0.00	0.00	1.00	0.00	0.00	0.00	0.00	0.00	0.00	0.00	16.00	12.00	1.00	1.00	59.35	22.75	0.63	0	0	0	0	0	0	0	4	0	0	0	1	-99
1317	0.00	0.00	0.00	0.00	0.00	-99.00	0	36.00	2.00	0.0	3.0	1.00	1.00	122182	21.92	1.00	0.00	0.00	1.00	0.00	0.00	0.00	0.00	0.00	0.00	0.00	0.00	0.00	0.00	6.00	8.00	0.00	0.00	40.71	43.78	0.64	1	0	0	0	0	0	0	3	0	0	0	1	-99
1318	0.00	0.00	0.00	0.00	0.00	-99.00	0	36.00	2.00	0.0	4.0	1.00	0.00	57179	25.09	3.00	1.00	1.00	0.00	1.00	0.00	0.00	0.00	0.00	0.00	0.00	0.00	0.00	0.00	7.00	10.00	0.00	1.00	51.82	33.31	0.64	0	0	0	0	0	0	0	2	0	0	0	1	-99
1319	0.00	0.00	0.00	0.00	0.00	-99.00	0	36.00	1.00	0.0	1.0	1.00	0.00	50267	29.60	5.00	1.00	0.00	1.00	1.00	0.00	0.00	1.00	0.00	0.00	0.00	0.00	0.00	0.00	1.00	3.00	0.00	0.00	48.05	36.49	0.64	1	0	0	0	0	0	0	3	1	1	1	0	-99
1320	0.00	0.00	0.00	0.00	0.00	-99.00	0	36.00	2.00	0.0	2.0	1.00	0.00	65129	18.01	2.00	0.00	0.00	1.00	0.00	0.00	1.00	0.00	0.00	0.00	0.00	0.00	0.00	0.00	7.00	3.00	0.00	0.00	37.30	53.30	0.65	0	0	0	0	0	0	0	3	0	0	0	1	-99
1321	0.00	0.00	0.00	0.00	0.00	-99.00	0	36.00	2.00	0.0	2.0	0.00	0.00	36364	20.17	2.00	1.00	1.00	0.00	0.00	0.00	0.00	0.00	0.00	0.00	0.00	0.00	0.00	0.00	12.00	15.00	1.00	1.00	44.47	46.11	0.66	1	0	1	0	0	0	0	2	1	0	0	0	-99
1322	0.00	0.00	0.00	0.00	0.00	-99.00	0	36.00	2.00	0.0	1.0	1.00	0.00	46784	25.39	0.00	0.00	0.00	0.00	0.00	0.00	0.00	0.00	0.00	0.00	0.00	0.00	0.00	0.00	17.00	13.00	1.00	1.00	60.49	27.43	0.66	0	1	0	0	0	0	0	3	0	0	0	1	-99
1323	0.00	0.00	0.00	0.00	0.00	-99.00	0	36.00	1.00	0.0	3.0	0.00	0.00	38071	17.41	5.00	1.00	1.00	1.00	1.00	0.00	0.00	0.00	0.00	0.00	0.00	0.00	0.00	0.00	15.00	7.00	1.00	0.00	65.06	24.22	0.66	0	0	0	0	0	0	0	5	0	0	0	1	-99
1324	0.00	0.00	0.00	0.00	0.00	-99.00	0	36.00	2.00	0.0	2.0	1.00	1.00	70934	30.04	4.00	1.00	1.00	0.00	1.00	0.00	0.00	0.00	0.00	0.00	0.00	0.00	0.00	0.00	9.00	15.00	0.00	1.00	52.12	37.74	0.68	0	0	0	0	0	0	0	4	1	1	1	0	-99
1325	0.00	0.00	0.00	0.00	0.00	-99.00	0	36.00	2.00	0.0	1.0	0.00	0.00	43228	29.34	4.00	1.00	1.00	0.00	0.00	0.00	0.00	0.00	0.00	0.00	0.00	0.00	0.00	2.00	11.00	9.00	1.00	0.00	47.69	47.28	0.68	1	0	0	1	0	0	0	2	0	0	0	1	-99
1326	0.00	0.00	0.00	0.00	0.00	-99.00	0	36.00	2.00	0.0	3.0	1.00	1.00	77915	22.15	3.00	0.00	1.00	0.00	0.00	0.00	0.00	0.00	0.00	0.00	0.00	0.00	0.00	0.00	5.00	1.00	0.00	0.00	52.67	40.98	0.69	0	1	0	0	0	0	0	3	1	0	0	0	-99
1327	0.00	0.00	0.00	0.00	0.00	-99.00	0	36.00	2.00	0.0	3.0	1.00	0.00	58050	29.05	4.00	0.00	0.00	1.00	0.00	0.00	0.00	0.00	0.00	0.00	0.00	0.00	1.00	1.00	9.00	17.00	0.00	1.00	50.09	43.61	0.69	1	0	1	0	0	0	0	3	1	0	0	0	-99
1328	0.00	0.00	0.00	0.00	0.00	-99.00	0	36.00	2.00	0.0	3.0	1.00	0.00	85811	26.62	2.00	1.00	1.00	0.00	0.00	0.00	0.00	0.00	0.00	0.00	0.00	0.00	0.00	0.00	12.00	18.00	1.00	1.00	56.69	36.93	0.69	1	0	0	0	0	0	0	4	0	0	0	1	-99
1329	0.00	0.00	0.00	0.00	0.00	-99.00	0	36.00	2.00	0.0	2.0	1.00	1.00	41250	27.98	2.00	0.00	1.00	0.00	0.00	1.00	0.00	0.00	0.00	0.00	0.00	0.00	0.00	0.00	2.00	2.00	0.00	0.00	54.32	42.82	0.70	1	0	0	0	0	0	0	4	0	0	0	1	-99
1330	0.00	0.00	0.00	0.00	0.00	-99.00	0	36.00	2.00	0.0	2.0	0.00	1.00	56470	21.92	3.00	0.00	0.00	1.00	0.00	0.00	1.00	0.00	0.00	0.00	0.00	0.00	0.00	0.00	0.00	6.00	0.00	0.00	32.48	63.17	0.70	0	0	0	0	0	0	0	3	0	1	0	0	-99
1331	0.00	0.00	0.00	0.00	0.00	-99.00	0	36.00	2.00	0.0	3.0	0.00	1.00	43282	30.29	3.00	1.00	1.00	0.00	0.00	0.00	0.00	0.00	0.00	0.00	1.00	0.00	0.00	0.00	4.00	10.00	0.00	1.00	58.27	35.19	0.71	1	0	0	0	0	0	0	1	1	0	0	0	-99
1332	0.00	0.00	0.00	0.00	0.00	-99.00	0	36.00	1.00	0.0	3.0	1.00	0.00	35549	24.27	4.00	0.00	1.00	0.00	0.00	0.00	0.00	1.00	0.00	0.00	0.00	0.00	1.00	1.00	10.00	11.00	1.00	1.00	57.26	39.17	0.73	0	0	0	0	0	0	0	5	0	0	0	1	-99
1333	0.00	0.00	0.00	0.00	0.00	-99.00	0	36.00	2.00	0.0	3.0	1.00	0.00	34531	37.79	4.00	0.00	0.00	1.00	0.00	1.00	0.00	0.00	0.00	1.00	0.00	1.00	0.00	0.00	12.00	9.00	1.00	0.00	44.03	57.06	0.73	0	0	0	0	0	0	0	4	0	0	0	1	-99
1334	0.00	0.00	0.00	0.00	0.00	-99.00	0	36.00	2.00	0.0	2.0	1.00	1.00	107892	20.47	2.00	0.00	0.00	1.00	0.00	0.00	1.00	0.00	0.00	0.00	0.00	0.00	0.00	0.00	5.00	4.00	0.00	0.00	51.00	47.21	0.73	0	0	0	0	0	0	0	4	0	0	0	1	-99
1335	0.00	0.00	0.00	0.00	0.00	-99.00	0	36.00	2.00	0.0	4.0	1.00	0.00	85971	33.65	2.00	0.00	0.00	1.00	1.00	0.00	0.00	0.00	0.00	0.00	0.00	0.00	0.00	0.00	5.00	3.00	0.00	0.00	52.64	48.54	0.73	0	0	0	0	0	0	0	3	0	0	1	0	-99
1336	0.00	0.00	0.00	0.00	0.00	-99.00	0	36.00	2.00	0.0	1.0	1.00	0.00	81225	23.79	3.00	1.00	1.00	1.00	0.00	0.00	0.00	0.00	0.00	0.00	0.00	0.00	0.00	1.00	6.00	7.00	0.00	0.00	45.34	53.11	0.73	0	0	0	0	0	0	0	4	1	0	0	0	-99
1337	0.00	0.00	0.00	0.00	0.00	-99.00	0	36.00	1.00	1.0	3.0	0.00	0.00	42663	25.40	0.00	0.00	0.00	0.00	0.00	0.00	0.00	0.00	0.00	0.00	0.00	0.00	0.00	0.00	3.00	7.00	0.00	0.00	36.91	65.30	0.74	0	0	0	0	0	0	0	3	0	0	0	1	-99
1338	0.00	0.00	0.00	0.00	0.00	-99.00	0	36.00	2.00	0.0	3.0	1.00	0.00	37979	31.32	2.00	1.00	1.00	0.00	0.00	0.00	0.00	0.00	0.00	0.00	0.00	0.00	0.00	0.00	3.00	0.00	0.00	0.00	51.04	47.63	0.74	0	0	0	0	0	0	0	1	1	1	1	0	-99
1339	0.00	0.00	0.00	0.00	0.00	-99.00	0	36.00	2.00	0.0	2.0	0.00	0.00	60722	38.73	5.00	1.00	0.00	1.00	1.00	0.00	0.00	1.00	0.00	0.00	0.00	0.00	0.00	0.00	0.00	11.00	0.00	1.00	53.85	45.03	0.75	1	0	0	0	0	0	0	4	0	0	0	1	-99
1340	0.00	0.00	0.00	0.00	0.00	-99.00	0	36.00	2.00	0.0	2.0	0.00	0.00	56169	33.65	0.00	0.00	0.00	0.00	0.00	0.00	0.00	0.00	0.00	0.00	0.00	0.00	0.00	0.00	1.00	2.00	0.00	0.00	45.50	50.26	0.75	0	0	0	0	0	0	0	5	0	0	0	1	-99
1341	0.00	0.00	0.00	0.00	0.00	-99.00	0	36.00	2.00	0.0	3.0	1.00	0.00	105075	16.30	3.00	0.00	0.00	0.00	1.00	1.00	0.00	0.00	0.00	0.00	0.00	1.00	0.00	0.00	6.00	6.00	0.00	0.00	59.94	44.40	0.75	0	0	0	0	0	0	0	5	0	0	0	1	-99
1342	0.00	0.00	0.00	0.00	0.00	-99.00	0	36.00	2.00	0.0	1.0	1.00	0.00	65528	26.07	4.00	1.00	1.00	0.00	0.00	0.00	0.00	0.00	1.00	0.00	0.00	0.00	0.00	0.00	3.00	4.00	0.00	0.00	55.87	44.09	0.75	0	1	0	0	1	0	0	2	1	1	0	0	-99
1343	0.00	0.00	0.00	0.00	0.00	-99.00	0	36.00	2.00	0.0	2.0	1.00	0.00	56981	33.96	0.00	0.00	0.00	0.00	0.00	0.00	0.00	0.00	0.00	0.00	0.00	0.00	0.00	0.00	3.00	4.00	0.00	0.00	52.79	48.06	0.76	0	0	0	0	0	0	0	3	0	1	0	0	-99
1344	0.00	0.00	0.00	0.00	0.00	-99.00	0	36.00	2.00	0.0	4.0	1.00	1.00	68091	24.03	2.00	0.00	0.00	0.00	0.00	0.00	0.00	0.00	0.00	0.00	0.00	0.00	0.00	0.00	4.00	2.00	0.00	0.00	55.13	47.07	0.76	0	0	0	0	0	0	0	3	0	0	0	1	-99
1345	0.00	0.00	0.00	0.00	0.00	-99.00	0	36.00	2.00	0.0	3.0	0.00	0.00	52733	32.48	8.00	0.00	0.00	1.00	1.00	1.00	0.00	1.00	1.00	0.00	0.00	1.00	0.00	3.00	0.00	1.00	0.00	0.00	37.48	65.36	0.76	0	0	0	0	0	0	0	5	0	0	0	1	-99
1346	0.00	0.00	0.00	0.00	0.00	-99.00	0	36.00	2.00	0.0	3.0	0.00	0.00	47361	36.13	4.00	0.00	0.00	0.00	1.00	0.00	0.00	0.00	0.00	0.00	0.00	0.00	0.00	0.00	3.00	3.00	0.00	0.00	50.20	49.43	0.77	0	0	0	0	0	0	0	5	0	0	0	1	-99
1347	0.00	0.00	0.00	0.00	0.00	-99.00	0	36.00	2.00	0.0	1.0	1.00	1.00	58948	14.35	5.00	0.00	1.00	0.00	0.00	1.00	0.00	0.00	1.00	0.00	0.00	1.00	0.00	0.00	8.00	2.00	0.00	0.00	49.37	56.86	0.77	0	0	0	0	0	0	0	2	0	0	0	1	-99
1348	0.00	0.00	0.00	0.00	0.00	-99.00	0	36.00	2.00	0.0	2.0	1.00	1.00	49704	28.13	6.00	0.00	1.00	1.00	1.00	1.00	0.00	0.00	0.00	0.00	1.00	0.00	0.00	0.00	1.00	0.00	0.00	0.00	52.97	50.00	0.78	0	0	0	0	0	0	0	3	0	0	0	1	-99
1349	0.00	0.00	0.00	0.00	0.00	-99.00	0	36.00	2.00	0.0	3.0	1.00	0.00	75019	21.30	4.00	0.00	0.00	1.00	0.00	0.00	0.00	1.00	0.00	0.00	0.00	0.00	0.00	0.00	5.00	3.00	0.00	0.00	53.56	51.69	0.79	0	0	0	0	0	0	0	3	0	1	0	0	-99
1350	0.00	0.00	0.00	0.00	0.00	-99.00	0	36.00	1.00	0.0	3.0	1.00	1.00	71008	19.37	1.00	0.00	0.00	0.00	1.00	0.00	0.00	0.00	0.00	0.00	0.00	0.00	0.00	0.00	0.00	0.00	0.00	0.00	42.22	64.86	0.79	0	0	0	0	0	0	0	5	0	0	0	1	-99
1351	0.00	0.00	0.00	0.00	0.00	-99.00	0	36.00	3.00	0.0	1.0	1.00	1.00	75021	28.19	0.00	0.00	0.00	0.00	0.00	0.00	0.00	0.00	0.00	0.00	0.00	0.00	0.00	0.00	0.00	0.00	0.00	0.00	47.88	60.80	0.80	1	0	0	0	0	0	0	4	1	0	0	0	-99
1352	0.00	0.00	0.00	0.00	0.00	-99.00	0	36.00	1.00	0.0	3.0	1.00	1.00	34274	23.05	1.00	0.00	0.00	0.00	0.00	1.00	0.00	0.00	0.00	0.00	0.00	0.00	0.00	0.00	5.00	4.00	0.00	0.00	56.13	52.75	0.82	0	0	0	0	0	0	0	3	0	0	0	1	-99
1353	0.00	0.00	0.00	0.00	0.00	-99.00	0	36.00	2.00	0.0	3.0	0.00	0.00	48039	23.34	2.00	0.00	0.00	0.00	1.00	0.00	0.00	0.00	0.00	0.00	0.00	0.00	0.00	0.00	2.00	1.00	0.00	0.00	51.91	56.34	0.83	0	0	0	0	0	0	0	5	0	0	0	1	-99
1354	0.00	0.00	0.00	0.00	0.00	-99.00	0	36.00	2.00	0.0	2.0	1.00	1.00	65548	19.74	2.00	0.00	0.00	0.00	0.00	0.00	0.00	1.00	0.00	0.00	0.00	0.00	0.00	0.00	0.00	0.00	0.00	0.00	55.06	55.74	0.84	0	0	0	0	0	0	0	5	0	0	0	1	-99
1355	0.00	0.00	0.00	0.00	0.00	-99.00	0	36.00	1.00	0.0	2.0	1.00	1.00	71139	25.74	1.00	0.00	0.00	0.00	0.00	0.00	0.00	0.00	0.00	0.00	0.00	0.00	0.00	2.00	0.00	1.00	0.00	0.00	53.92	56.35	0.84	0	1	0	0	0	0	0	4	0	0	0	1	-99
1356	0.00	0.00	0.00	0.00	0.00	-99.00	0	36.00	2.00	0.0	1.0	1.00	0.00	190223	23.49	1.00	0.00	1.00	0.00	0.00	0.00	0.00	0.00	0.00	0.00	0.00	0.00	0.00	0.00	0.00	0.00	0.00	0.00	57.05	56.31	0.85	0	0	0	0	0	0	0	3	0	0	0	1	-99
1357	0.00	0.00	0.00	0.00	0.00	-99.00	0	36.00	2.00	0.0	3.0	0.00	0.00	63328	20.77	0.00	0.00	0.00	0.00	0.00	0.00	0.00	0.00	0.00	0.00	0.00	0.00	0.00	0.00	0.00	0.00	0.00	0.00	55.74	62.88	0.97	0	0	0	0	0	0	0	3	0	0	0	1	-99
1358	0.00	0.00	0.00	0.00	0.00	-99.00	0	37.00	2.00	0.0	2.0	0.00	0.00	48946	28.95	9.00	0.00	1.00	1.00	1.00	1.00	1.00	0.00	1.00	0.00	0.00	1.00	0.00	0.00	11.00	12.00	1.00	1.00	45.80	45.78	0.70	1	1	1	1	1	1	1	3	1	1	1	0	-99
1359	0.00	0.00	0.00	0.00	0.00	-99.00	0	37.00	2.00	0.0	2.0	1.00	0.00	51485	24.21	9.00	1.00	0.00	1.00	1.00	0.00	1.00	0.00	0.00	0.00	1.00	0.00	0.00	0.00	21.00	24.00	1.00	1.00	35.19	16.52	0.44	1	0	0	1	0	1	0	3	1	0	0	0	-99
1360	0.00	0.00	0.00	0.00	0.00	-99.00	0	37.00	2.00	0.0	1.0	1.00	0.00	56592	36.58	10.00	1.00	1.00	1.00	1.00	0.00	1.00	0.00	1.00	0.00	0.00	0.00	0.00	1.00	17.00	20.00	1.00	1.00	36.33	20.31	0.50	1	0	0	0	0	1	0	2	1	1	0	0	-99
1361	0.00	0.00	0.00	0.00	0.00	-99.00	0	37.00	3.00	0.0	2.0	1.00	0.00	82751	33.65	5.00	1.00	0.00	0.00	0.00	1.00	0.00	1.00	0.00	0.00	1.00	0.00	0.00	2.00	13.00	6.00	1.00	0.00	38.54	27.48	0.53	1	0	0	0	1	1	0	4	0	1	0	0	-99
1362	0.00	0.00	0.00	0.00	0.00	-99.00	0	37.00	2.00	1.0	3.0	1.00	0.00	102714	20.70	4.00	1.00	0.00	0.00	0.00	0.00	0.00	0.00	0.00	0.00	0.00	0.00	0.00	0.00	7.00	9.00	0.00	0.00	38.59	29.96	0.54	1	1	0	1	1	1	0	4	0	1	1	0	-99
1363	0.00	0.00	0.00	0.00	0.00	-99.00	0	37.00	2.00	0.0	3.0	1.00	0.00	44079	35.42	22.00	1.00	1.00	1.00	1.00	1.00	1.00	0.00	0.00	0.00	1.00	1.00	0.00	6.00	18.00	16.00	1.00	1.00	32.94	33.05	0.56	1	1	1	0	0	1	0	3	0	0	1	0	-99
1364	0.00	0.00	0.00	0.00	0.00	-99.00	0	37.00	2.00	0.0	3.0	1.00	1.00	61558	23.63	15.00	1.00	1.00	1.00	1.00	0.00	1.00	0.00	0.00	0.00	1.00	1.00	0.00	0.00	7.00	15.00	0.00	1.00	44.24	24.58	0.56	1	1	1	0	0	1	0	2	0	1	0	0	-99
1365	0.00	0.00	0.00	0.00	0.00	-99.00	0	37.00	2.00	0.0	3.0	1.00	0.00	42875	25.74	11.00	1.00	1.00	1.00	1.00	0.00	1.00	0.00	0.00	0.00	0.00	1.00	0.00	0.00	17.00	16.00	1.00	1.00	58.63	13.13	0.56	1	0	0	1	0	1	0	5	0	0	0	1	-99
1366	0.00	0.00	0.00	0.00	0.00	-99.00	0	37.00	2.00	0.0	3.0	0.00	0.00	46892	20.60	3.00	0.00	0.00	1.00	1.00	1.00	0.00	0.00	0.00	0.00	0.00	0.00	0.00	0.00	4.00	8.00	0.00	0.00	26.38	48.04	0.58	1	0	1	1	0	1	0	5	0	0	0	1	-99
1367	0.00	0.00	0.00	0.00	0.00	-99.00	0	37.00	2.00	0.0	2.0	1.00	0.00	46902	23.89	5.00	1.00	1.00	0.00	1.00	0.00	0.00	0.00	0.00	0.00	0.00	0.00	0.00	0.00	17.00	15.00	1.00	1.00	37.16	37.16	0.59	1	0	0	1	0	1	0	3	0	0	0	1	-99
1368	0.00	0.00	0.00	0.00	0.00	-99.00	0	37.00	2.00	0.0	3.0	0.00	1.00	29389	17.54	6.00	1.00	1.00	0.00	1.00	0.00	1.00	0.00	0.00	0.00	0.00	0.00	0.00	0.00	9.00	10.00	0.00	1.00	43.18	36.46	0.61	0	0	1	0	0	1	0	3	1	0	0	0	-99
1369	0.00	0.00	0.00	0.00	0.00	-99.00	0	37.00	2.00	0.0	2.0	0.00	1.00	62045	44.97	0.00	0.00	0.00	0.00	0.00	0.00	0.00	0.00	0.00	0.00	0.00	0.00	0.00	0.00	13.00	9.00	1.00	0.00	41.64	43.40	0.62	0	0	0	0	0	1	0	2	0	0	0	1	-99
1370	0.00	0.00	0.00	0.00	0.00	-99.00	0	37.00	2.00	0.0	2.0	0.00	0.00	47974	35.42	8.00	1.00	1.00	1.00	0.00	0.00	0.00	1.00	0.00	0.00	0.00	0.00	0.00	2.00	5.00	6.00	0.00	0.00	45.04	54.37	0.74	0	0	1	0	0	1	0	5	0	0	0	1	-99
1371	0.00	0.00	0.00	0.00	0.00	-99.00	0	37.00	2.00	0.0	3.0	1.00	1.00	57330	30.66	4.00	0.00	0.00	0.00	0.00	0.00	0.00	1.00	0.00	0.00	0.00	1.00	0.00	0.00	1.00	2.00	0.00	0.00	46.91	56.57	0.78	0	1	1	0	0	1	0	3	0	0	0	1	-99
1372	0.00	0.00	0.00	0.00	0.00	-99.00	0	37.00	2.00	0.0	1.0	1.00	0.00	138272	22.86	2.00	0.00	0.00	0.00	0.00	0.00	0.00	0.00	0.00	0.00	0.00	0.00	0.00	0.00	7.00	8.00	0.00	0.00	38.77	37.47	0.59	1	1	0	0	0	0	1	3	0	0	0	1	-99
1373	0.00	0.00	0.00	0.00	0.00	-99.00	0	37.00	3.00	0.0	4.0	0.00	1.00	81727	22.71	4.00	0.00	0.00	0.00	0.00	1.00	0.00	0.00	0.00	0.00	0.00	0.00	0.00	0.00	4.00	7.00	0.00	0.00	47.30	48.15	0.71	1	0	1	1	0	0	1	2	0	1	0	0	-99
1374	0.00	0.00	0.00	0.00	0.00	-99.00	0	37.00	2.00	0.0	3.0	1.00	0.00	49909	47.82	10.00	1.00	1.00	1.00	1.00	1.00	0.00	1.00	0.00	0.00	0.00	0.00	1.00	2.00	15.00	12.00	1.00	1.00	23.50	27.18	0.43	1	0	0	0	0	0	0	3	0	0	0	1	-99
1375	0.00	0.00	0.00	0.00	0.00	-99.00	0	37.00	2.00	0.0	2.0	0.00	0.00	49744	38.73	6.00	1.00	1.00	1.00	1.00	0.00	0.00	0.00	0.00	0.00	1.00	0.00	0.00	0.00	12.00	17.00	1.00	1.00	28.98	18.67	0.43	1	0	1	0	0	0	0	3	0	0	0	1	-99
1376	0.00	0.00	0.00	0.00	0.00	-99.00	0	37.00	2.00	0.0	3.0	1.00	0.00	36804	46.59	16.00	1.00	1.00	1.00	0.00	1.00	1.00	1.00	1.00	0.00	1.00	1.00	1.00	2.00	14.00	22.00	1.00	1.00	35.21	17.20	0.43	1	1	0	0	0	0	0	3	1	1	0	0	-99
1377	0.00	0.00	0.00	0.00	0.00	-99.00	0	37.00	2.00	0.0	2.0	0.00	1.00	63416	42.91	4.00	1.00	1.00	1.00	0.00	0.00	0.00	0.00	0.00	0.00	0.00	0.00	0.00	0.00	20.00	15.00	1.00	1.00	27.46	32.49	0.47	1	1	1	1	1	0	0	3	0	1	0	0	-99
1378	0.00	0.00	0.00	0.00	0.00	-99.00	0	37.00	2.00	0.0	3.0	0.00	0.00	30829	39.93	5.00	1.00	1.00	1.00	0.00	1.00	0.00	1.00	0.00	0.00	0.00	0.00	0.00	0.00	17.00	20.00	1.00	1.00	34.54	25.92	0.51	1	0	0	0	0	0	0	3	0	0	0	1	-99
1379	0.00	0.00	0.00	0.00	0.00	-99.00	0	37.00	2.00	0.0	4.0	0.00	0.00	104103	23.24	7.00	1.00	1.00	1.00	0.00	0.00	0.00	0.00	0.00	0.00	0.00	0.00	0.00	1.00	20.00	25.00	1.00	1.00	46.67	14.87	0.52	1	0	0	0	0	0	0	3	0	0	0	1	-99
1380	0.00	0.00	0.00	0.00	0.00	-99.00	0	37.00	2.00	0.0	3.0	0.00	0.00	48406	20.12	7.00	1.00	1.00	1.00	0.00	0.00	0.00	0.00	0.00	0.00	0.00	0.00	1.00	0.00	21.00	27.00	1.00	1.00	20.12	39.24	0.52	1	1	1	1	0	0	0	3	1	1	1	0	-99
1381	0.00	0.00	0.00	0.00	0.00	-99.00	0	37.00	2.00	1.0	4.0	0.00	0.00	113323	26.62	6.00	1.00	1.00	1.00	0.00	1.00	0.00	0.00	0.00	0.00	1.00	0.00	0.00	0.00	21.00	27.00	1.00	1.00	46.64	15.43	0.53	0	0	0	0	0	0	0	3	0	0	0	1	-99
1382	0.00	0.00	0.00	0.00	0.00	-99.00	0	37.00	2.00	0.0	2.0	0.00	0.00	55313	29.14	11.00	1.00	0.00	1.00	0.00	1.00	1.00	1.00	0.00	0.00	1.00	1.00	1.00	3.00	0.00	3.00	0.00	0.00	17.93	51.89	0.53	1	0	0	0	0	0	0	5	0	0	0	1	-99
1383	0.00	0.00	0.00	0.00	0.00	-99.00	0	37.00	2.00	0.0	3.0	1.00	0.00	48209	64.55	11.00	1.00	1.00	1.00	1.00	1.00	1.00	0.00	0.00	1.00	0.00	0.00	0.00	0.00	9.00	16.00	0.00	1.00	32.70	34.41	0.54	0	0	0	0	0	0	0	1	1	1	1	0	-99
1384	0.00	0.00	0.00	0.00	0.00	-99.00	0	37.00	3.00	0.0	4.0	1.00	0.00	82211	29.95	5.00	1.00	1.00	0.00	1.00	0.00	0.00	0.00	0.00	0.00	0.00	1.00	0.00	0.00	18.00	15.00	1.00	1.00	56.04	10.23	0.55	0	0	0	0	0	0	0	5	0	0	0	1	-99
1385	0.00	0.00	0.00	0.00	0.00	-99.00	0	37.00	2.00	0.0	3.0	1.00	0.00	62321	37.60	1.00	1.00	0.00	0.00	0.00	0.00	0.00	0.00	0.00	0.00	0.00	0.00	0.00	0.00	21.00	20.00	1.00	1.00	43.51	27.75	0.55	0	0	0	0	0	0	0	3	0	0	1	0	-99
1386	0.00	0.00	0.00	0.00	0.00	-99.00	0	37.00	2.00	0.0	3.0	1.00	0.00	55965	27.45	5.00	1.00	1.00	1.00	0.00	0.00	1.00	0.00	0.00	0.00	0.00	0.00	0.00	2.00	19.00	18.00	1.00	1.00	51.54	19.45	0.56	1	0	1	0	0	0	0	1	1	1	1	0	-99
1387	0.00	0.00	0.00	0.00	0.00	-99.00	0	37.00	2.00	0.0	3.0	1.00	0.00	41063	25.68	2.00	0.00	1.00	0.00	0.00	0.00	0.00	0.00	0.00	0.00	0.00	0.00	0.00	0.00	17.00	20.00	1.00	1.00	28.56	46.21	0.57	1	0	0	0	0	0	0	1	1	1	1	0	-99
1388	0.00	0.00	0.00	0.00	0.00	-99.00	0	37.00	2.00	0.0	3.0	0.00	0.00	50020	32.10	0.00	0.00	0.00	0.00	0.00	0.00	0.00	0.00	0.00	0.00	0.00	0.00	0.00	0.00	6.00	9.00	0.00	0.00	36.81	37.49	0.58	0	0	0	0	0	0	0	3	0	0	0	1	-99
1389	0.00	0.00	0.00	0.00	0.00	-99.00	0	37.00	2.00	0.0	1.0	1.00	0.00	81952	11.16	2.00	0.00	1.00	0.00	0.00	0.00	0.00	0.00	0.00	0.00	1.00	0.00	0.00	0.00	9.00	10.00	0.00	1.00	28.76	48.61	0.59	1	1	0	0	0	0	0	3	0	0	0	1	-99
1390	0.00	0.00	0.00	0.00	0.00	-99.00	0	37.00	2.00	0.0	2.0	1.00	0.00	37089	28.32	11.00	1.00	1.00	1.00	1.00	0.00	1.00	0.00	0.00	0.00	1.00	0.00	0.00	2.00	15.00	15.00	1.00	1.00	45.29	29.68	0.59	0	0	1	0	0	0	0	5	0	0	0	1	-99
1391	0.00	0.00	0.00	0.00	0.00	-99.00	0	37.00	2.00	0.0	2.0	1.00	1.00	62197	28.35	6.00	0.00	1.00	0.00	0.00	1.00	1.00	0.00	1.00	0.00	1.00	0.00	0.00	0.00	13.00	13.00	1.00	1.00	49.53	28.32	0.59	1	0	1	1	0	0	0	4	0	0	0	1	-99
1392	0.00	0.00	0.00	0.00	0.00	-99.00	0	37.00	2.00	0.0	3.0	1.00	0.00	60133	28.52	2.00	0.00	0.00	0.00	0.00	0.00	0.00	0.00	0.00	0.00	0.00	0.00	0.00	0.00	9.00	16.00	0.00	1.00	43.75	34.39	0.59	0	0	0	0	0	0	0	3	0	0	0	1	-99
1393	0.00	0.00	0.00	0.00	0.00	-99.00	0	37.00	3.00	0.0	4.0	1.00	1.00	91310	21.63	0.00	0.00	0.00	0.00	0.00	0.00	0.00	0.00	0.00	0.00	0.00	0.00	0.00	0.00	11.00	20.00	1.00	1.00	37.92	39.65	0.60	0	0	0	0	0	0	0	3	0	0	0	1	-99
1394	0.00	0.00	0.00	0.00	0.00	-99.00	0	37.00	2.00	0.0	2.0	1.00	0.00	67875	41.34	2.00	1.00	1.00	0.00	0.00	0.00	0.00	0.00	0.00	0.00	0.00	0.00	0.00	0.00	16.00	16.00	1.00	1.00	41.65	40.50	0.60	0	0	0	0	0	0	0	3	0	0	0	1	-99
1395	0.00	0.00	0.00	0.00	0.00	-99.00	0	37.00	2.00	0.0	2.0	0.00	0.00	48473	25.11	2.00	0.00	0.00	1.00	0.00	0.00	0.00	0.00	0.00	0.00	0.00	0.00	0.00	0.00	8.00	6.00	0.00	0.00	31.00	47.95	0.60	1	0	0	0	0	0	0	2	0	1	0	0	-99
1396	0.00	0.00	0.00	0.00	0.00	-99.00	0	37.00	2.00	1.0	3.0	1.00	0.00	53948	15.77	5.00	0.00	0.00	0.00	1.00	0.00	0.00	0.00	0.00	0.00	0.00	0.00	0.00	2.00	16.00	16.00	1.00	1.00	39.57	40.70	0.61	1	0	0	0	0	0	0	4	0	0	0	1	-99
1397	0.00	0.00	0.00	0.00	0.00	-99.00	0	37.00	2.00	0.0	3.0	1.00	0.00	69910	29.69	1.00	0.00	1.00	0.00	0.00	0.00	0.00	0.00	0.00	0.00	0.00	0.00	0.00	0.00	8.00	9.00	0.00	0.00	44.68	36.66	0.62	0	0	0	0	0	0	0	2	0	0	0	1	-99
1398	0.00	0.00	0.00	0.00	0.00	-99.00	0	37.00	2.00	0.0	3.0	1.00	0.00	66250	37.59	2.00	0.00	0.00	1.00	0.00	0.00	0.00	0.00	0.00	0.00	0.00	0.00	0.00	0.00	19.00	13.00	1.00	1.00	55.08	26.30	0.62	0	0	0	0	0	0	0	1	0	1	0	0	-99
1399	0.00	0.00	0.00	0.00	0.00	-99.00	0	37.00	2.00	0.0	2.0	0.00	0.00	35529	43.93	8.00	1.00	1.00	1.00	0.00	0.00	1.00	1.00	0.00	0.00	0.00	0.00	0.00	0.00	7.00	11.00	0.00	1.00	46.14	36.77	0.62	0	0	0	0	0	0	0	3	0	0	0	1	-99
1400	0.00	0.00	0.00	0.00	0.00	-99.00	0	37.00	2.00	0.0	2.0	0.00	0.00	52991	27.60	4.00	0.00	0.00	1.00	1.00	1.00	0.00	0.00	0.00	0.00	0.00	0.00	0.00	0.00	8.00	5.00	0.00	0.00	32.21	47.57	0.62	0	0	1	0	0	0	0	3	0	0	0	1	-99
1401	0.00	0.00	0.00	0.00	0.00	-99.00	0	37.00	1.00	0.0	3.0	0.00	1.00	45081	47.20	6.00	1.00	1.00	1.00	1.00	0.00	1.00	0.00	0.00	0.00	0.00	0.00	0.00	0.00	6.00	6.00	0.00	0.00	42.46	40.87	0.63	1	0	0	0	0	0	0	4	0	0	0	1	-99
1402	0.00	0.00	0.00	0.00	0.00	-99.00	0	37.00	2.00	0.0	4.0	0.00	0.00	65340	33.89	0.00	0.00	0.00	0.00	0.00	0.00	0.00	0.00	0.00	0.00	0.00	0.00	0.00	0.00	10.00	18.00	1.00	1.00	43.02	43.08	0.63	0	0	1	1	0	0	0	2	0	0	0	1	-99
1403	0.00	0.00	0.00	0.00	0.00	-99.00	0	37.00	2.00	0.0	3.0	1.00	1.00	34368	38.73	9.00	1.00	1.00	1.00	1.00	1.00	0.00	0.00	0.00	0.00	1.00	0.00	0.00	1.00	6.00	10.00	0.00	1.00	46.72	39.22	0.63	1	0	0	0	0	0	0	3	0	1	0	0	-99
1404	0.00	0.00	0.00	0.00	0.00	-99.00	0	37.00	2.00	0.0	2.0	0.00	0.00	59714	24.44	7.00	1.00	1.00	1.00	0.00	0.00	0.00	1.00	1.00	0.00	1.00	1.00	0.00	1.00	15.00	6.00	1.00	0.00	43.81	44.43	0.64	1	0	0	1	0	0	0	4	0	0	0	1	-99
1405	0.00	0.00	0.00	0.00	0.00	-99.00	0	37.00	2.00	0.0	2.0	1.00	0.00	84594	20.97	3.00	0.00	1.00	1.00	0.00	1.00	0.00	0.00	0.00	0.00	0.00	0.00	0.00	0.00	7.00	5.00	0.00	0.00	40.36	49.93	0.65	0	0	0	1	1	0	0	3	0	0	0	1	-99
1406	0.00	0.00	0.00	0.00	0.00	-99.00	0	37.00	3.00	0.0	4.0	1.00	0.00	53229	31.61	8.00	0.00	1.00	0.00	1.00	1.00	0.00	0.00	1.00	0.00	1.00	1.00	0.00	0.00	13.00	14.00	1.00	1.00	56.51	28.03	0.66	0	0	0	0	0	0	0	5	0	0	0	1	-99
1407	0.00	0.00	0.00	0.00	0.00	-99.00	0	37.00	2.00	0.0	4.0	1.00	1.00	38013	36.61	5.00	1.00	1.00	0.00	1.00	0.00	0.00	0.00	1.00	0.00	0.00	0.00	0.00	0.00	9.00	7.00	0.00	0.00	51.47	35.61	0.66	1	0	0	0	0	0	0	3	1	1	1	0	-99
1408	0.00	0.00	0.00	0.00	0.00	-99.00	0	37.00	3.00	0.0	3.0	0.00	0.00	32724	23.62	3.00	1.00	1.00	1.00	0.00	0.00	0.00	0.00	0.00	0.00	0.00	0.00	0.00	0.00	10.00	7.00	1.00	0.00	46.02	44.27	0.67	0	0	0	0	0	0	0	3	0	0	0	1	-99
1409	0.00	0.00	0.00	0.00	0.00	-99.00	0	37.00	2.00	0.0	4.0	1.00	0.00	42665	32.28	1.00	0.00	0.00	0.00	0.00	0.00	0.00	0.00	0.00	0.00	0.00	0.00	0.00	0.00	0.00	1.00	0.00	0.00	38.26	52.81	0.67	1	1	0	0	1	0	0	3	0	0	0	1	-99
1410	0.00	0.00	0.00	0.00	0.00	-99.00	0	37.00	2.00	0.0	3.0	1.00	0.00	42492	27.43	10.00	1.00	1.00	1.00	1.00	0.00	1.00	0.00	0.00	0.00	0.00	1.00	0.00	0.00	9.00	6.00	0.00	0.00	46.20	44.82	0.67	1	0	0	0	0	0	0	3	1	1	0	0	-99
1411	0.00	0.00	0.00	0.00	0.00	-99.00	0	37.00	3.00	0.0	3.0	1.00	0.00	124705	36.13	1.00	0.00	0.00	0.00	0.00	0.00	0.00	0.00	0.00	0.00	0.00	0.00	0.00	0.00	7.00	9.00	0.00	0.00	46.80	40.62	0.67	1	0	0	0	0	0	0	3	0	0	0	1	-99
1412	0.00	0.00	0.00	0.00	0.00	-99.00	0	37.00	3.00	0.0	1.0	1.00	1.00	58948	23.03	2.00	0.00	0.00	1.00	0.00	0.00	0.00	0.00	0.00	0.00	0.00	0.00	0.00	0.00	7.00	8.00	0.00	0.00	51.03	40.34	0.69	0	0	0	0	0	0	0	3	0	0	0	1	-99
1413	0.00	0.00	0.00	0.00	0.00	-99.00	0	37.00	2.00	0.0	3.0	0.00	0.00	32188	30.89	13.00	1.00	1.00	1.00	0.00	1.00	1.00	0.00	0.00	0.00	1.00	0.00	1.00	1.00	7.00	7.00	0.00	0.00	51.25	43.85	0.70	1	0	0	0	0	0	0	4	0	0	0	1	-99
1414	0.00	0.00	0.00	0.00	0.00	-99.00	0	37.00	2.00	0.0	3.0	0.00	0.00	76776	22.31	5.00	0.00	1.00	1.00	1.00	0.00	0.00	0.00	0.00	0.00	1.00	1.00	0.00	0.00	5.00	4.00	0.00	0.00	54.42	42.92	0.71	0	0	0	0	0	0	0	4	0	0	0	1	-99
1415	0.00	0.00	0.00	0.00	0.00	-99.00	0	37.00	2.00	0.0	2.0	1.00	0.00	90401	22.57	3.00	0.00	0.00	1.00	0.00	1.00	0.00	0.00	0.00	0.00	0.00	0.00	0.00	1.00	4.00	3.00	0.00	0.00	45.91	47.55	0.71	1	1	0	0	0	0	0	3	0	0	0	1	-99
1416	0.00	0.00	0.00	0.00	0.00	-99.00	0	37.00	2.00	0.0	1.0	0.00	0.00	33720	26.36	4.00	1.00	1.00	0.00	0.00	0.00	0.00	1.00	0.00	0.00	0.00	0.00	0.00	0.00	1.00	0.00	0.00	0.00	48.81	48.36	0.72	1	0	1	0	0	0	0	3	0	1	0	0	-99
1417	0.00	0.00	0.00	0.00	0.00	-99.00	0	37.00	2.00	0.0	1.0	0.00	0.00	54524	19.84	6.00	1.00	1.00	0.00	0.00	1.00	1.00	0.00	0.00	0.00	0.00	0.00	0.00	0.00	14.00	18.00	1.00	1.00	58.35	37.07	0.72	0	0	0	0	0	0	0	3	1	1	0	0	-99
1418	0.00	0.00	0.00	0.00	0.00	-99.00	0	37.00	1.00	0.0	3.0	1.00	0.00	55810	33.06	1.00	0.00	0.00	1.00	0.00	0.00	0.00	0.00	0.00	0.00	0.00	0.00	0.00	0.00	5.00	3.00	0.00	0.00	42.52	55.02	0.73	0	0	0	0	0	0	0	4	0	0	0	1	-99
1419	0.00	0.00	0.00	0.00	0.00	-99.00	0	37.00	1.00	0.0	3.0	1.00	1.00	82372	36.31	3.00	1.00	1.00	0.00	1.00	0.00	0.00	0.00	0.00	0.00	0.00	0.00	0.00	0.00	2.00	3.00	0.00	0.00	56.99	39.69	0.73	1	0	1	1	0	0	0	4	1	1	0	0	-99
1420	0.00	0.00	0.00	0.00	0.00	-99.00	0	37.00	2.00	0.0	2.0	1.00	1.00	78704	23.04	0.00	0.00	0.00	0.00	0.00	0.00	0.00	0.00	0.00	0.00	0.00	0.00	0.00	0.00	14.00	18.00	1.00	1.00	55.37	43.49	0.74	0	0	0	0	0	0	0	5	0	0	0	1	-99
1421	0.00	0.00	0.00	0.00	0.00	-99.00	0	37.00	3.00	0.0	4.0	1.00	1.00	49675	27.06	3.00	0.00	1.00	1.00	0.00	1.00	0.00	0.00	0.00	0.00	0.00	0.00	0.00	0.00	4.00	5.00	0.00	0.00	58.81	38.72	0.74	0	0	0	0	0	0	0	4	1	1	0	0	-99
1422	0.00	0.00	0.00	0.00	0.00	-99.00	0	37.00	3.00	0.0	1.0	1.00	1.00	131045	21.45	1.00	0.00	0.00	0.00	0.00	0.00	0.00	0.00	0.00	0.00	0.00	0.00	0.00	0.00	7.00	8.00	0.00	0.00	54.73	44.70	0.75	1	1	0	0	0	0	0	5	0	0	0	1	-99
1423	0.00	0.00	0.00	0.00	0.00	-99.00	0	37.00	2.00	0.0	4.0	1.00	1.00	135287	19.53	2.00	0.00	0.00	0.00	1.00	1.00	0.00	0.00	0.00	0.00	0.00	0.00	0.00	0.00	0.00	0.00	0.00	0.00	40.74	63.12	0.76	1	1	1	0	0	0	0	3	0	0	0	1	-99
1424	0.00	0.00	0.00	0.00	0.00	-99.00	0	37.00	2.00	0.0	3.0	1.00	1.00	58572	46.17	3.00	0.00	1.00	0.00	1.00	0.00	0.00	0.00	0.00	0.00	1.00	0.00	0.00	0.00	5.00	2.00	0.00	0.00	55.49	46.21	0.76	1	0	0	1	0	0	0	5	0	0	0	1	-99
1425	0.00	0.00	0.00	0.00	0.00	-99.00	0	37.00	3.00	0.0	1.0	1.00	1.00	58269	20.01	4.00	0.00	1.00	0.00	1.00	0.00	0.00	0.00	1.00	0.00	0.00	1.00	0.00	0.00	3.00	0.00	0.00	0.00	52.27	51.62	0.77	0	0	0	1	0	0	0	5	0	0	0	1	-99
1426	0.00	0.00	0.00	0.00	0.00	-99.00	0	37.00	2.00	0.0	1.0	1.00	1.00	61833	39.70	4.00	0.00	1.00	1.00	1.00	1.00	0.00	0.00	0.00	0.00	0.00	0.00	0.00	0.00	2.00	4.00	0.00	0.00	42.01	61.58	0.77	1	0	0	0	0	0	0	5	0	0	0	1	-99
1427	0.00	0.00	0.00	0.00	0.00	-99.00	0	37.00	2.00	0.0	2.0	1.00	1.00	52644	36.39	2.00	0.00	1.00	0.00	0.00	1.00	0.00	0.00	0.00	0.00	0.00	0.00	0.00	0.00	1.00	0.00	0.00	0.00	63.88	40.66	0.80	1	0	0	0	0	0	0	4	0	0	0	1	-99
1428	0.00	0.00	0.00	0.00	0.00	-99.00	0	37.00	3.00	0.0	2.0	1.00	0.00	82726	18.60	0.00	0.00	0.00	0.00	0.00	0.00	0.00	0.00	0.00	0.00	0.00	0.00	0.00	0.00	0.00	0.00	0.00	0.00	48.96	58.37	0.82	1	0	0	0	0	0	0	4	0	0	0	1	-99
1429	0.00	0.00	0.00	0.00	0.00	-99.00	0	37.00	2.00	0.0	2.0	1.00	1.00	26607	26.62	1.00	0.00	0.00	0.00	1.00	0.00	0.00	0.00	0.00	0.00	0.00	0.00	0.00	0.00	0.00	0.00	0.00	0.00	51.66	56.56	0.84	0	0	0	0	0	0	0	5	0	0	0	1	-99
1430	0.00	0.00	0.00	0.00	0.00	-99.00	0	37.00	2.00	0.0	3.0	1.00	1.00	43795	31.88	3.00	0.00	0.00	1.00	1.00	0.00	0.00	0.00	0.00	0.00	0.00	0.00	0.00	0.00	2.00	4.00	0.00	0.00	54.21	57.93	0.86	1	1	0	0	0	0	0	5	0	0	0	1	-99
1431	0.00	0.00	0.00	0.00	0.00	-99.00	0	38.00	2.00	0.0	1.0	0.00	0.00	57126	39.15	23.00	1.00	1.00	1.00	1.00	1.00	1.00	1.00	1.00	1.00	1.00	0.00	0.00	0.00	17.00	14.00	1.00	1.00	33.12	37.02	0.55	1	0	1	1	0	1	1	3	0	0	0	1	-99
1432	0.00	0.00	0.00	0.00	0.00	-99.00	0	38.00	2.00	1.0	4.0	1.00	0.00	33550	31.17	14.00	1.00	1.00	1.00	1.00	0.00	1.00	0.00	1.00	1.00	0.00	1.00	0.00	1.00	17.00	19.00	1.00	1.00	44.92	48.14	0.70	1	0	1	0	0	1	1	5	0	0	0	1	-99
1433	0.00	0.00	0.00	0.00	0.00	-99.00	0	38.00	2.00	1.0	3.0	1.00	0.00	51188	51.77	6.00	0.00	1.00	1.00	1.00	0.00	0.00	1.00	0.00	0.00	0.00	0.00	0.00	0.00	7.00	7.00	0.00	0.00	24.76	42.25	0.54	1	1	1	1	0	1	0	4	0	1	0	0	-99
1434	0.00	0.00	0.00	0.00	0.00	-99.00	0	38.00	2.00	0.0	1.0	1.00	0.00	97790	21.97	5.00	1.00	0.00	1.00	0.00	1.00	1.00	0.00	0.00	0.00	0.00	0.00	0.00	0.00	16.00	23.00	1.00	1.00	48.79	25.08	0.57	1	0	0	1	0	1	0	5	1	1	0	0	-99
1435	0.00	0.00	0.00	0.00	0.00	-99.00	0	38.00	2.00	0.0	3.0	1.00	1.00	50358	24.33	9.00	0.00	1.00	1.00	1.00	1.00	1.00	0.00	0.00	0.00	1.00	0.00	0.00	2.00	18.00	8.00	1.00	0.00	24.45	26.49	0.42	0	0	0	1	0	1	0	4	0	0	0	1	-99
1436	0.00	0.00	0.00	0.00	0.00	-99.00	0	38.00	2.00	1.0	4.0	1.00	1.00	56402	31.75	4.00	1.00	1.00	1.00	0.00	1.00	0.00	0.00	0.00	0.00	0.00	0.00	0.00	0.00	16.00	19.00	1.00	1.00	27.87	26.31	0.45	0	1	0	1	0	1	0	2	0	0	0	1	-99
1437	0.00	0.00	0.00	0.00	0.00	-99.00	0	38.00	2.00	0.0	2.0	0.00	0.00	63816	29.21	8.00	1.00	1.00	1.00	0.00	1.00	1.00	0.00	0.00	0.00	1.00	0.00	0.00	0.00	20.00	24.00	1.00	1.00	37.17	19.53	0.50	1	0	1	0	0	1	0	4	0	0	0	1	-99
1438	0.00	0.00	0.00	0.00	0.00	-99.00	0	38.00	2.00	0.0	2.0	0.00	0.00	52004	25.68	9.00	1.00	1.00	1.00	0.00	1.00	1.00	0.00	0.00	0.00	1.00	0.00	0.00	0.00	21.00	20.00	1.00	1.00	37.21	21.97	0.50	1	1	0	0	0	1	0	5	0	0	0	1	-99
1439	0.00	0.00	0.00	0.00	0.00	-99.00	0	38.00	2.00	0.0	3.0	0.00	1.00	34525	18.55	6.00	1.00	1.00	1.00	0.00	0.00	0.00	0.00	1.00	0.00	0.00	0.00	0.00	0.00	19.00	20.00	1.00	1.00	33.39	31.35	0.51	1	1	0	0	0	1	0	3	0	0	0	1	-99
1440	0.00	0.00	0.00	0.00	0.00	-99.00	0	38.00	2.00	0.0	2.0	1.00	0.00	50181	44.28	18.00	1.00	1.00	1.00	1.00	1.00	1.00	0.00	1.00	0.00	1.00	1.00	0.00	0.00	6.00	12.00	0.00	1.00	21.49	46.21	0.54	1	0	0	1	0	1	0	5	0	0	0	0	-99
1441	0.00	0.00	0.00	0.00	0.00	-99.00	0	38.00	2.00	1.0	1.0	1.00	0.00	30633	27.39	7.00	1.00	1.00	0.00	1.00	1.00	1.00	0.00	0.00	0.00	0.00	0.00	0.00	0.00	13.00	16.00	1.00	1.00	44.84	26.98	0.56	0	0	0	1	0	1	0	3	0	0	0	1	-99
1442	0.00	0.00	0.00	0.00	0.00	-99.00	0	38.00	2.00	0.0	2.0	0.00	0.00	51463	42.43	6.00	1.00	1.00	1.00	0.00	0.00	0.00	0.00	0.00	0.00	0.00	0.00	0.00	0.00	4.00	2.00	0.00	0.00	37.23	55.21	0.65	1	0	0	0	0	1	0	5	0	0	0	1	-99
1443	0.00	0.00	0.00	0.00	0.00	-99.00	0	38.00	2.00	0.0	3.0	0.00	0.00	31438	28.59	9.00	0.00	1.00	1.00	1.00	1.00	1.00	1.00	0.00	0.00	0.00	0.00	0.00	1.00	9.00	7.00	0.00	0.00	35.62	55.63	0.67	0	0	0	0	0	1	0	2	0	0	0	1	-99
1444	0.00	0.00	0.00	0.00	0.00	-99.00	0	38.00	3.00	0.0	2.0	1.00	0.00	31899	31.93	10.00	1.00	1.00	1.00	1.00	0.00	1.00	1.00	1.00	0.00	1.00	0.00	0.00	2.00	0.00	3.00	0.00	0.00	56.73	54.14	0.83	1	0	1	0	0	1	0	5	0	0	0	1	-99
1445	0.00	0.00	0.00	0.00	0.00	-99.00	0	38.00	2.00	0.0	4.0	1.00	0.00	56665	31.17	8.00	1.00	1.00	1.00	0.00	1.00	1.00	0.00	0.00	0.00	1.00	0.00	0.00	0.00	15.00	19.00	1.00	1.00	26.22	22.62	0.41	1	0	0	0	0	0	0	2	0	0	0	1	-99
1446	0.00	0.00	0.00	0.00	0.00	-99.00	0	38.00	2.00	0.0	2.0	1.00	0.00	51732	22.46	9.00	1.00	1.00	1.00	1.00	1.00	1.00	1.00	0.00	0.00	0.00	0.00	0.00	1.00	21.00	25.00	1.00	1.00	37.12	10.44	0.44	1	0	0	0	0	0	0	4	1	1	0	0	-99
1447	0.00	0.00	0.00	0.00	0.00	-99.00	0	38.00	3.00	0.0	3.0	0.00	0.00	75353	41.03	4.00	1.00	1.00	0.00	0.00	0.00	1.00	0.00	0.00	0.00	0.00	0.00	0.00	0.00	12.00	18.00	1.00	1.00	45.39	5.22	0.44	1	0	1	0	1	0	0	5	1	1	1	0	-99
1448	0.00	0.00	0.00	0.00	0.00	-99.00	0	38.00	2.00	0.0	1.0	0.00	0.00	55228	25.09	11.00	0.00	0.00	1.00	1.00	1.00	1.00	0.00	0.00	0.00	0.00	0.00	0.00	0.00	20.00	25.00	1.00	1.00	17.94	33.34	0.46	1	0	0	0	0	0	0	2	1	0	0	0	-99
1449	0.00	0.00	0.00	0.00	0.00	-99.00	0	38.00	3.00	0.0	3.0	1.00	1.00	45486	22.46	8.00	1.00	1.00	1.00	1.00	1.00	1.00	0.00	1.00	0.00	0.00	1.00	0.00	0.00	18.00	26.00	1.00	1.00	48.65	18.42	0.52	0	0	0	0	0	0	0	3	0	0	0	1	-99
1450	0.00	0.00	0.00	0.00	0.00	-99.00	0	38.00	2.00	0.0	2.0	0.00	0.00	49258	34.94	8.00	1.00	1.00	1.00	1.00	0.00	0.00	0.00	0.00	1.00	0.00	0.00	0.00	0.00	12.00	12.00	1.00	1.00	27.66	41.32	0.53	1	1	0	0	0	0	0	2	0	0	0	1	-99
1451	0.00	0.00	0.00	0.00	0.00	-99.00	0	38.00	2.00	0.0	3.0	0.00	0.00	37500	43.26	10.00	1.00	1.00	0.00	1.00	1.00	0.00	0.00	1.00	0.00	1.00	1.00	0.00	0.00	15.00	15.00	1.00	1.00	32.28	34.35	0.54	1	0	1	0	0	0	0	3	0	0	0	1	-99
1452	0.00	0.00	0.00	0.00	0.00	-99.00	0	38.00	1.00	0.0	3.0	1.00	0.00	31525	21.79	3.00	1.00	1.00	0.00	0.00	0.00	0.00	0.00	0.00	0.00	0.00	0.00	0.00	0.00	7.00	12.00	0.00	1.00	43.78	23.20	0.54	1	1	1	0	0	0	0	3	0	0	0	1	-99
1453	0.00	0.00	0.00	0.00	0.00	-99.00	0	38.00	2.00	0.0	3.0	1.00	0.00	54933	36.80	1.00	0.00	0.00	0.00	0.00	0.00	0.00	1.00	0.00	0.00	0.00	0.00	0.00	0.00	7.00	7.00	0.00	0.00	29.70	38.13	0.54	1	1	0	0	0	0	0	4	1	1	1	0	-99
1454	0.00	0.00	0.00	0.00	0.00	-99.00	0	38.00	3.00	0.0	2.0	1.00	0.00	39441	23.04	0.00	0.00	0.00	0.00	0.00	0.00	0.00	0.00	0.00	0.00	0.00	0.00	0.00	0.00	21.00	27.00	1.00	1.00	39.61	26.84	0.55	0	0	0	0	0	0	0	3	0	0	0	1	-99
1455	0.00	0.00	0.00	0.00	0.00	-99.00	0	38.00	2.00	0.0	1.0	0.00	0.00	50841	27.11	5.00	1.00	1.00	1.00	0.00	0.00	1.00	0.00	0.00	0.00	0.00	0.00	0.00	1.00	14.00	9.00	1.00	0.00	26.47	44.53	0.55	1	0	0	1	0	0	0	3	0	0	0	1	-99
1456	0.00	0.00	0.00	0.00	0.00	-99.00	0	38.00	2.00	0.0	3.0	1.00	0.00	57740	18.24	6.00	1.00	0.00	1.00	0.00	0.00	1.00	0.00	1.00	0.00	0.00	1.00	0.00	0.00	4.00	3.00	0.00	0.00	41.39	34.24	0.57	1	0	0	0	0	0	0	2	0	0	0	1	-99
1457	0.00	0.00	0.00	0.00	0.00	-99.00	0	38.00	1.00	0.0	4.0	0.00	0.00	46064	19.97	0.00	0.00	0.00	0.00	0.00	0.00	0.00	0.00	0.00	0.00	0.00	0.00	0.00	0.00	9.00	2.00	0.00	0.00	37.02	39.54	0.57	0	0	0	0	0	0	0	4	0	0	0	1	-99
1458	0.00	0.00	0.00	0.00	0.00	-99.00	0	38.00	2.00	1.0	2.0	1.00	1.00	69226	28.66	9.00	1.00	0.00	0.00	0.00	0.00	1.00	0.00	0.00	0.00	0.00	0.00	0.00	0.00	15.00	15.00	1.00	1.00	44.06	31.57	0.58	1	1	0	0	0	0	0	5	0	0	0	1	-99
1459	0.00	0.00	0.00	0.00	0.00	-99.00	0	38.00	2.00	0.0	2.0	1.00	1.00	43518	27.98	10.00	1.00	1.00	0.00	1.00	1.00	1.00	0.00	0.00	0.00	0.00	0.00	0.00	3.00	11.00	19.00	1.00	1.00	51.72	21.40	0.58	0	0	0	1	0	0	0	4	0	0	0	1	-99
1460	0.00	0.00	0.00	0.00	0.00	-99.00	0	38.00	2.00	0.0	4.0	1.00	1.00	166985	18.72	5.00	0.00	0.00	1.00	1.00	0.00	0.00	0.00	0.00	0.00	1.00	0.00	0.00	0.00	12.00	21.00	1.00	1.00	32.70	45.80	0.59	1	1	0	0	0	0	0	2	0	1	0	0	-99
1461	0.00	0.00	0.00	0.00	0.00	-99.00	0	38.00	2.00	1.0	2.0	1.00	0.00	110448	36.52	4.00	1.00	1.00	0.00	1.00	0.00	0.00	0.00	0.00	0.00	0.00	0.00	0.00	0.00	14.00	14.00	1.00	1.00	33.74	45.11	0.60	0	1	0	0	0	0	0	3	0	0	0	1	-99
1462	0.00	0.00	0.00	0.00	0.00	-99.00	0	38.00	3.00	0.0	4.0	1.00	0.00	100480	24.96	0.00	0.00	0.00	0.00	0.00	0.00	0.00	0.00	0.00	0.00	0.00	0.00	0.00	0.00	5.00	0.00	0.00	0.00	37.55	40.52	0.60	1	0	0	0	0	0	0	1	0	0	0	1	-99
1463	0.00	0.00	0.00	0.00	0.00	-99.00	0	38.00	2.00	0.0	2.0	0.00	0.00	66916	36.58	8.00	0.00	1.00	1.00	0.00	1.00	0.00	0.00	0.00	0.00	0.00	0.00	0.00	3.00	14.00	9.00	1.00	0.00	36.62	43.23	0.60	0	1	1	0	0	0	0	2	0	1	0	0	-99
1464	0.00	0.00	0.00	0.00	0.00	-99.00	0	38.00	2.00	0.0	1.0	1.00	0.00	45988	35.44	5.00	1.00	1.00	0.00	0.00	1.00	0.00	1.00	0.00	0.00	0.00	0.00	1.00	0.00	7.00	9.00	0.00	0.00	38.88	40.18	0.60	0	0	0	0	0	0	0	3	0	0	0	1	-99
1465	0.00	0.00	0.00	0.00	0.00	-99.00	0	38.00	2.00	0.0	2.0	0.00	0.00	46902	29.26	4.00	0.00	0.00	1.00	1.00	0.00	1.00	0.00	0.00	0.00	0.00	1.00	0.00	0.00	14.00	9.00	1.00	0.00	50.83	24.49	0.61	0	0	0	0	0	0	0	3	0	0	0	1	-99
1466	0.00	0.00	0.00	0.00	0.00	-99.00	0	38.00	2.00	0.0	3.0	1.00	0.00	56327	29.83	8.00	1.00	1.00	0.00	1.00	1.00	1.00	0.00	0.00	0.00	1.00	0.00	0.00	0.00	9.00	12.00	0.00	1.00	43.14	37.55	0.61	1	1	1	1	0	0	0	1	1	1	1	0	-99
1467	0.00	0.00	0.00	0.00	0.00	-99.00	0	38.00	2.00	0.0	2.0	1.00	0.00	81180	27.43	2.00	0.00	0.00	0.00	0.00	1.00	0.00	0.00	0.00	0.00	0.00	0.00	0.00	2.00	12.00	18.00	1.00	1.00	39.49	47.29	0.62	1	1	1	0	0	0	0	2	0	0	0	1	-99
1468	0.00	0.00	0.00	0.00	0.00	-99.00	0	38.00	2.00	0.0	2.0	1.00	1.00	111938	21.73	0.00	0.00	0.00	0.00	0.00	0.00	0.00	0.00	0.00	0.00	0.00	0.00	0.00	0.00	10.00	10.00	1.00	1.00	47.56	36.85	0.62	1	0	0	0	0	0	0	2	0	0	0	1	-99
1469	0.00	0.00	0.00	0.00	0.00	-99.00	0	38.00	3.00	0.0	1.0	0.00	0.00	77917	28.34	11.00	1.00	1.00	1.00	0.00	1.00	1.00	0.00	1.00	0.00	0.00	1.00	0.00	0.00	9.00	11.00	0.00	1.00	43.19	34.06	0.62	0	0	1	1	0	0	0	3	1	1	1	0	-99
1470	0.00	0.00	0.00	0.00	0.00	-99.00	0	38.00	2.00	0.0	3.0	1.00	0.00	66170	24.21	5.00	0.00	1.00	1.00	1.00	0.00	0.00	1.00	1.00	0.00	0.00	0.00	0.00	0.00	10.00	13.00	1.00	1.00	50.86	30.36	0.62	0	0	0	0	0	0	0	5	0	0	0	1	-99
1471	0.00	0.00	0.00	0.00	0.00	-99.00	0	38.00	1.00	0.0	3.0	0.00	0.00	25188	23.03	8.00	1.00	1.00	0.00	0.00	1.00	0.00	0.00	0.00	0.00	0.00	1.00	0.00	1.00	6.00	10.00	0.00	1.00	46.59	37.30	0.62	1	0	0	0	0	0	0	3	0	0	0	1	-99
1472	0.00	0.00	0.00	0.00	0.00	-99.00	0	38.00	2.00	0.0	3.0	1.00	0.00	81445	28.24	0.00	0.00	0.00	0.00	0.00	0.00	0.00	0.00	0.00	0.00	0.00	0.00	0.00	0.00	8.00	21.00	0.00	1.00	48.33	36.57	0.62	0	0	0	0	0	0	0	3	0	0	0	1	-99
1473	0.00	0.00	0.00	0.00	0.00	-99.00	0	38.00	2.00	0.0	3.0	0.00	0.00	53300	24.88	0.00	0.00	0.00	0.00	0.00	0.00	0.00	0.00	0.00	0.00	0.00	0.00	0.00	0.00	0.00	0.00	0.00	0.00	58.09	23.07	0.63	0	0	0	0	0	0	0	3	0	0	0	1	-99
1474	0.00	0.00	0.00	0.00	0.00	-99.00	0	38.00	1.00	0.0	3.0	1.00	0.00	53662	20.62	4.00	1.00	1.00	1.00	0.00	0.00	0.00	0.00	0.00	0.00	0.00	0.00	0.00	0.00	16.00	12.00	1.00	1.00	32.03	52.13	0.63	1	0	0	0	0	0	0	2	1	0	0	0	-99
1475	0.00	0.00	0.00	0.00	0.00	-99.00	0	38.00	2.00	0.0	1.0	1.00	0.00	63494	27.37	2.00	0.00	0.00	0.00	0.00	0.00	0.00	0.00	1.00	0.00	0.00	1.00	0.00	0.00	3.00	4.00	0.00	0.00	39.85	49.35	0.63	0	0	0	0	0	0	0	3	0	0	0	1	-99
1476	0.00	0.00	0.00	0.00	0.00	-99.00	0	38.00	2.00	0.0	3.0	1.00	0.00	51279	23.29	4.00	1.00	1.00	0.00	0.00	0.00	0.00	0.00	0.00	0.00	0.00	0.00	0.00	0.00	8.00	7.00	0.00	0.00	47.57	38.09	0.64	1	0	0	0	0	0	0	2	1	1	1	0	-99
1477	0.00	0.00	0.00	0.00	0.00	-99.00	0	38.00	2.00	0.0	3.0	1.00	0.00	72496	19.04	6.00	1.00	1.00	0.00	1.00	0.00	0.00	0.00	0.00	0.00	1.00	1.00	0.00	0.00	8.00	15.00	0.00	1.00	54.97	29.11	0.65	0	0	0	0	0	0	0	3	0	0	0	1	-99
1478	0.00	0.00	0.00	0.00	0.00	-99.00	0	38.00	2.00	0.0	4.0	1.00	0.00	82989	25.24	6.00	1.00	1.00	1.00	1.00	1.00	1.00	0.00	0.00	0.00	0.00	0.00	0.00	0.00	7.00	12.00	0.00	1.00	49.98	37.97	0.65	0	0	0	0	0	0	0	4	0	0	0	1	-99
1479	0.00	0.00	0.00	0.00	0.00	-99.00	0	38.00	2.00	0.0	3.0	0.00	0.00	35234	18.29	4.00	1.00	1.00	0.00	0.00	1.00	0.00	0.00	0.00	0.00	0.00	0.00	0.00	0.00	13.00	13.00	1.00	1.00	47.08	36.91	0.65	0	0	0	0	0	0	0	3	0	1	1	0	-99
1480	0.00	0.00	0.00	0.00	0.00	-99.00	0	38.00	2.00	0.0	3.0	1.00	1.00	61503	49.92	9.00	1.00	1.00	1.00	1.00	1.00	1.00	0.00	1.00	0.00	0.00	0.00	0.00	0.00	17.00	15.00	1.00	1.00	55.87	26.03	0.65	0	0	0	0	0	0	0	3	1	1	0	0	-99
1481	0.00	0.00	0.00	0.00	0.00	-99.00	0	38.00	3.00	0.0	2.0	1.00	1.00	60158	24.27	7.00	0.00	1.00	1.00	1.00	0.00	1.00	0.00	0.00	0.00	0.00	0.00	0.00	0.00	9.00	10.00	0.00	1.00	44.52	44.98	0.65	0	0	1	1	0	0	0	3	0	1	0	0	-99
1482	0.00	0.00	0.00	0.00	0.00	-99.00	0	38.00	2.00	0.0	4.0	0.00	1.00	46076	28.97	2.00	0.00	0.00	0.00	0.00	0.00	0.00	0.00	0.00	0.00	0.00	0.00	0.00	0.00	7.00	12.00	0.00	1.00	43.45	44.83	0.66	1	0	0	0	0	0	0	2	1	0	0	0	-99
1483	0.00	0.00	0.00	0.00	0.00	-99.00	0	38.00	2.00	0.0	1.0	0.00	1.00	44721	23.62	0.00	0.00	0.00	0.00	0.00	0.00	0.00	0.00	0.00	0.00	0.00	0.00	0.00	0.00	0.00	0.00	0.00	0.00	58.24	34.32	0.67	0	0	0	0	0	0	0	4	0	0	0	1	-99
1484	0.00	0.00	0.00	0.00	0.00	-99.00	0	38.00	2.00	0.0	3.0	0.00	0.00	83398	27.12	6.00	0.00	1.00	1.00	0.00	1.00	0.00	0.00	1.00	0.00	0.00	1.00	0.00	2.00	11.00	17.00	1.00	1.00	58.53	30.85	0.68	0	0	0	0	0	0	0	4	0	0	0	1	-99
1485	0.00	0.00	0.00	0.00	0.00	-99.00	0	38.00	2.00	0.0	3.0	1.00	0.00	43659	23.03	0.00	0.00	0.00	0.00	0.00	0.00	0.00	0.00	0.00	0.00	0.00	0.00	0.00	0.00	13.00	10.00	1.00	1.00	58.53	34.19	0.68	0	0	1	0	0	0	0	3	0	0	0	1	-99
1486	0.00	0.00	0.00	0.00	0.00	-99.00	0	38.00	2.00	0.0	1.0	0.00	0.00	101508	31.32	0.00	0.00	0.00	0.00	0.00	0.00	0.00	0.00	0.00	0.00	0.00	0.00	0.00	0.00	0.00	0.00	0.00	0.00	60.61	37.08	0.70	1	0	1	1	0	0	0	1	0	0	1	0	-99
1487	0.00	0.00	0.00	0.00	0.00	-99.00	0	38.00	2.00	0.0	3.0	1.00	1.00	33035	21.62	0.00	0.00	0.00	0.00	0.00	0.00	0.00	0.00	0.00	0.00	0.00	0.00	0.00	2.00	4.00	4.00	0.00	0.00	40.92	55.66	0.70	0	0	0	0	0	0	0	4	1	0	0	0	-99
1488	0.00	0.00	0.00	0.00	0.00	-99.00	0	38.00	3.00	1.0	1.0	0.00	0.00	60659	21.79	2.00	0.00	0.00	1.00	0.00	1.00	0.00	0.00	0.00	0.00	0.00	0.00	0.00	0.00	14.00	18.00	1.00	1.00	55.48	39.98	0.71	0	0	0	0	0	0	0	4	0	0	0	1	-99
1489	0.00	0.00	0.00	0.00	0.00	-99.00	0	38.00	2.00	0.0	3.0	1.00	0.00	61948	38.62	6.00	1.00	1.00	0.00	1.00	0.00	1.00	0.00	0.00	0.00	0.00	0.00	0.00	0.00	6.00	12.00	0.00	1.00	54.83	38.04	0.71	0	0	0	0	0	0	0	4	0	0	0	1	-99
1490	0.00	0.00	0.00	0.00	0.00	-99.00	0	38.00	2.00	0.0	3.0	0.00	0.00	49359	34.70	5.00	0.00	0.00	1.00	1.00	1.00	0.00	0.00	1.00	0.00	0.00	0.00	0.00	0.00	3.00	5.00	0.00	0.00	43.47	53.43	0.71	0	0	0	0	0	0	0	3	1	1	1	0	-99
1491	0.00	0.00	0.00	0.00	0.00	-99.00	0	38.00	2.00	0.0	3.0	1.00	1.00	57717	23.77	0.00	0.00	0.00	0.00	0.00	0.00	0.00	0.00	0.00	0.00	0.00	0.00	0.00	0.00	3.00	0.00	0.00	0.00	42.46	54.13	0.72	0	0	0	0	0	0	0	5	0	0	0	1	-99
1492	0.00	0.00	0.00	0.00	0.00	-99.00	0	38.00	2.00	0.0	1.0	1.00	0.00	76868	20.90	0.00	0.00	0.00	0.00	0.00	0.00	0.00	0.00	0.00	0.00	0.00	0.00	0.00	0.00	7.00	18.00	0.00	1.00	62.20	39.40	0.73	0	0	0	0	0	0	0	5	0	0	0	1	-99
1493	0.00	0.00	0.00	0.00	0.00	-99.00	0	38.00	2.00	0.0	1.0	1.00	1.00	105150	41.64	4.00	0.00	1.00	0.00	0.00	1.00	0.00	0.00	0.00	0.00	1.00	0.00	0.00	0.00	4.00	3.00	0.00	0.00	53.78	42.66	0.73	1	1	0	0	0	0	0	5	0	0	0	1	-99
1494	0.00	0.00	0.00	0.00	0.00	-99.00	0	38.00	2.00	0.0	2.0	1.00	1.00	59917	26.57	1.00	0.00	0.00	0.00	0.00	0.00	1.00	0.00	0.00	0.00	0.00	0.00	0.00	0.00	3.00	11.00	0.00	1.00	58.80	38.03	0.73	0	0	1	0	0	0	0	4	0	0	0	1	-99
1495	0.00	0.00	0.00	0.00	0.00	-99.00	0	38.00	3.00	0.0	4.0	1.00	0.00	77540	26.57	1.00	0.00	0.00	1.00	0.00	0.00	0.00	0.00	0.00	0.00	0.00	0.00	0.00	0.00	7.00	5.00	0.00	0.00	48.31	51.65	0.73	0	0	1	1	0	0	0	3	0	0	0	1	-99
1496	0.00	0.00	0.00	0.00	0.00	-99.00	0	38.00	2.00	0.0	3.0	1.00	0.00	64011	26.62	1.00	0.00	0.00	1.00	0.00	0.00	0.00	0.00	0.00	0.00	0.00	0.00	0.00	0.00	7.00	2.00	0.00	0.00	58.51	43.20	0.74	0	0	0	0	0	0	0	4	0	0	0	1	-99
1497	0.00	0.00	0.00	0.00	0.00	-99.00	0	38.00	2.00	0.0	4.0	1.00	1.00	104306	39.15	0.00	0.00	0.00	0.00	0.00	0.00	0.00	0.00	0.00	0.00	0.00	0.00	0.00	0.00	7.00	9.00	0.00	0.00	53.53	46.23	0.75	1	0	0	0	0	0	0	3	0	0	0	1	-99
1498	0.00	0.00	0.00	0.00	0.00	-99.00	0	38.00	2.00	0.0	1.0	1.00	0.00	47525	19.20	3.00	1.00	1.00	0.00	1.00	0.00	0.00	0.00	0.00	0.00	0.00	0.00	0.00	0.00	2.00	3.00	0.00	0.00	49.33	54.72	0.77	0	0	0	0	0	0	0	3	0	0	0	1	-99
1499	0.00	0.00	0.00	0.00	0.00	-99.00	0	38.00	2.00	0.0	3.0	1.00	1.00	43267	26.25	0.00	0.00	0.00	0.00	0.00	0.00	0.00	0.00	0.00	0.00	0.00	0.00	0.00	0.00	4.00	5.00	0.00	0.00	53.46	48.67	0.77	1	0	0	1	0	0	0	4	0	0	0	1	-99
1500	0.00	0.00	0.00	0.00	0.00	-99.00	0	38.00	2.00	0.0	3.0	0.00	0.00	53045	31.01	2.00	0.00	0.00	1.00	1.00	0.00	0.00	0.00	0.00	0.00	0.00	0.00	0.00	0.00	0.00	0.00	0.00	0.00	53.38	51.11	0.79	0	0	0	0	0	0	0	5	0	0	0	1	-99
1501	0.00	0.00	0.00	0.00	0.00	-99.00	0	38.00	1.00	0.0	2.0	1.00	1.00	41010	26.95	0.00	0.00	0.00	0.00	0.00	0.00	0.00	0.00	0.00	0.00	0.00	0.00	0.00	0.00	4.00	0.00	0.00	0.00	51.48	55.53	0.79	1	1	1	0	0	0	0	5	0	0	0	1	-99
1502	0.00	0.00	0.00	0.00	0.00	-99.00	0	38.00	2.00	1.0	3.0	1.00	0.00	41786	28.90	2.00	0.00	1.00	1.00	0.00	0.00	0.00	0.00	0.00	0.00	0.00	0.00	0.00	0.00	1.00	6.00	0.00	0.00	51.06	55.17	0.82	0	0	0	0	0	0	0	4	0	0	0	1	-99
1503	0.00	0.00	0.00	0.00	0.00	-99.00	0	38.00	1.00	0.0	4.0	1.00	1.00	121208	22.80	2.00	0.00	0.00	0.00	1.00	0.00	0.00	0.00	0.00	0.00	0.00	0.00	0.00	0.00	1.00	2.00	0.00	0.00	56.94	53.60	0.82	0	0	0	0	0	0	0	4	1	1	0	0	-99
1504	0.00	0.00	0.00	0.00	0.00	-99.00	0	38.00	1.00	0.0	2.0	0.00	1.00	29197	17.93	2.00	0.00	0.00	1.00	0.00	0.00	0.00	1.00	0.00	0.00	0.00	0.00	0.00	0.00	0.00	1.00	0.00	0.00	51.46	59.92	0.83	1	0	1	0	0	0	0	3	0	0	0	1	-99
1505	0.00	0.00	0.00	0.00	0.00	-99.00	0	38.00	2.00	0.0	3.0	0.00	1.00	60646	20.98	0.00	0.00	0.00	0.00	0.00	0.00	0.00	0.00	0.00	0.00	0.00	0.00	0.00	0.00	0.00	0.00	0.00	0.00	55.28	54.94	0.83	0	0	0	0	0	0	0	5	0	0	0	1	-99
1506	0.00	0.00	0.00	0.00	0.00	-99.00	0	38.00	3.00	0.0	3.0	1.00	0.00	91840	31.88	2.00	0.00	0.00	1.00	0.00	1.00	0.00	0.00	0.00	0.00	0.00	0.00	0.00	0.00	0.00	1.00	0.00	0.00	54.21	57.93	0.86	0	0	0	0	0	0	0	4	0	0	0	1	-99
1507	0.00	0.00	0.00	0.00	0.00	-99.00	0	38.00	1.00	0.0	3.0	1.00	1.00	65608	34.33	0.00	0.00	0.00	0.00	0.00	0.00	0.00	0.00	0.00	0.00	0.00	0.00	0.00	0.00	0.00	0.00	0.00	0.00	55.14	61.49	0.92	1	0	0	0	0	0	0	4	0	0	0	1	-99
1508	0.00	0.00	0.00	0.00	0.00	-99.00	0	38.00	2.00	0.0	3.0	1.00	0.00	55555	25.13	1.00	0.00	0.00	0.00	0.00	0.00	0.00	0.00	0.00	0.00	1.00	0.00	0.00	0.00	0.00	0.00	0.00	0.00	55.74	62.88	0.97	0	0	1	1	0	0	0	3	0	0	0	1	-99
1509	0.00	0.00	0.00	0.00	0.00	-99.00	0	39.00	2.00	0.0	2.0	1.00	0.00	35879	58.52	10.00	0.00	0.00	1.00	0.00	1.00	0.00	1.00	0.00	0.00	1.00	0.00	1.00	3.00	9.00	10.00	0.00	1.00	20.83	51.03	0.55	1	1	1	0	0	1	1	3	0	0	0	1	-99
1510	0.00	0.00	0.00	0.00	0.00	-99.00	0	39.00	2.00	0.0	2.0	1.00	0.00	28701	20.22	2.00	0.00	1.00	0.00	0.00	1.00	0.00	0.00	0.00	0.00	0.00	0.00	0.00	0.00	12.00	17.00	1.00	1.00	45.91	52.08	0.71	1	0	0	0	0	1	1	4	0	0	0	1	-99
1511	0.00	0.00	0.00	0.00	0.00	-99.00	0	39.00	2.00	0.0	3.0	0.00	0.00	38183	26.43	7.00	1.00	1.00	1.00	1.00	1.00	1.00	0.00	0.00	0.00	0.00	0.00	0.00	0.00	17.00	21.00	1.00	1.00	36.28	22.08	0.50	0	0	1	1	0	1	0	3	0	1	0	0	-99
1512	0.00	0.00	0.00	0.00	0.00	-99.00	0	39.00	2.00	1.0	2.0	1.00	0.00	62225	39.69	13.00	0.00	1.00	1.00	0.00	0.00	1.00	0.00	1.00	0.00	1.00	1.00	0.00	2.00	14.00	14.00	1.00	1.00	33.31	28.55	0.52	1	1	1	0	0	1	0	4	0	0	0	1	-99
1513	0.00	0.00	0.00	0.00	0.00	-99.00	0	39.00	2.00	0.0	1.0	1.00	0.00	105282	20.66	5.00	0.00	0.00	1.00	0.00	1.00	1.00	0.00	0.00	0.00	0.00	0.00	0.00	0.00	9.00	9.00	0.00	0.00	18.72	55.97	0.56	1	1	1	0	0	1	0	2	1	0	0	0	-99
1514	0.00	0.00	0.00	0.00	0.00	-99.00	0	39.00	2.00	0.0	3.0	0.00	0.00	54688	16.72	2.00	1.00	1.00	0.00	0.00	0.00	0.00	0.00	0.00	0.00	0.00	0.00	0.00	3.00	12.00	13.00	1.00	1.00	59.37	29.90	0.67	0	0	0	1	0	1	0	3	0	0	0	1	-99
1515	0.00	0.00	0.00	0.00	0.00	-99.00	0	39.00	2.00	0.0	4.0	1.00	0.00	117828	34.02	11.00	1.00	1.00	1.00	1.00	1.00	1.00	0.00	0.00	0.00	0.00	0.00	0.00	0.00	12.00	22.00	1.00	1.00	31.97	17.42	0.44	1	1	0	0	1	1	0	2	0	0	0	1	-99
1516	0.00	0.00	0.00	0.00	0.00	-99.00	0	39.00	2.00	0.0	2.0	1.00	0.00	33785	38.73	15.00	1.00	1.00	1.00	1.00	1.00	1.00	1.00	0.00	0.00	1.00	0.00	0.00	0.00	14.00	20.00	1.00	1.00	39.77	24.81	0.52	1	1	1	1	0	1	0	3	0	0	0	1	-99
1517	0.00	0.00	0.00	0.00	0.00	-99.00	0	39.00	1.00	0.0	3.0	1.00	0.00	40293	29.86	5.00	1.00	1.00	1.00	0.00	0.00	0.00	0.00	0.00	0.00	0.00	0.00	0.00	0.00	10.00	7.00	1.00	0.00	53.32	41.44	0.70	1	0	0	1	0	1	0	3	0	0	0	1	-99
1518	0.00	0.00	0.00	0.00	0.00	-99.00	0	39.00	1.00	0.0	2.0	0.00	0.00	28701	38.01	2.00	0.00	0.00	1.00	0.00	0.00	0.00	0.00	0.00	0.00	0.00	0.00	0.00	0.00	16.00	20.00	1.00	1.00	37.98	31.06	0.51	0	1	0	0	0	0	1	1	1	0	0	0	-99
1519	0.00	0.00	0.00	0.00	0.00	-99.00	0	39.00	3.00	0.0	2.0	1.00	0.00	53757	26.88	6.00	1.00	1.00	1.00	0.00	1.00	0.00	0.00	1.00	0.00	0.00	0.00	0.00	0.00	19.00	26.00	1.00	1.00	28.89	15.16	0.38	0	0	0	0	0	0	0	5	0	0	0	1	-99
1520	0.00	0.00	0.00	0.00	0.00	-99.00	0	39.00	2.00	0.0	4.0	1.00	0.00	45674	28.32	10.00	1.00	1.00	1.00	1.00	1.00	1.00	0.00	0.00	0.00	0.00	0.00	0.00	2.00	5.00	15.00	0.00	1.00	22.38	28.21	0.43	1	1	0	0	0	0	0	5	1	0	0	0	-99
1521	0.00	0.00	0.00	0.00	0.00	-99.00	0	39.00	2.00	0.0	2.0	1.00	0.00	46231	29.05	7.00	1.00	1.00	1.00	1.00	1.00	1.00	0.00	0.00	0.00	0.00	0.00	0.00	0.00	20.00	14.00	1.00	1.00	33.80	32.70	0.51	1	1	1	0	0	0	0	3	0	0	0	1	-99
1522	0.00	0.00	0.00	0.00	0.00	-99.00	0	39.00	1.00	0.0	3.0	1.00	0.00	82252	33.83	12.00	1.00	1.00	1.00	0.00	1.00	1.00	0.00	1.00	0.00	0.00	0.00	0.00	3.00	0.00	0.00	0.00	0.00	26.74	42.34	0.51	0	0	0	0	0	0	0	3	0	1	0	0	-99
1523	0.00	0.00	0.00	0.00	0.00	-99.00	0	39.00	3.00	0.0	4.0	1.00	0.00	70401	31.63	14.00	1.00	1.00	1.00	1.00	0.00	1.00	1.00	0.00	1.00	0.00	1.00	0.00	2.00	14.00	18.00	1.00	1.00	38.01	28.21	0.54	1	0	0	0	0	0	0	5	0	0	0	1	-99
1524	0.00	0.00	0.00	0.00	0.00	-99.00	0	39.00	2.00	0.0	1.0	0.00	0.00	64046	27.32	4.00	1.00	1.00	1.00	0.00	0.00	0.00	0.00	0.00	0.00	0.00	0.00	0.00	1.00	17.00	19.00	1.00	1.00	45.19	21.82	0.55	0	0	0	0	0	0	0	5	0	0	0	1	-99
1525	0.00	0.00	0.00	0.00	0.00	-99.00	0	39.00	2.00	0.0	3.0	1.00	0.00	36528	36.04	5.00	0.00	1.00	1.00	1.00	0.00	0.00	0.00	0.00	0.00	0.00	0.00	0.00	0.00	5.00	8.00	0.00	0.00	26.58	41.21	0.55	1	0	0	0	0	0	0	1	0	1	0	0	-99
1526	0.00	0.00	0.00	0.00	0.00	-99.00	0	39.00	2.00	0.0	3.0	0.00	0.00	42232	35.42	10.00	0.00	1.00	1.00	0.00	1.00	1.00	0.00	1.00	0.00	1.00	1.00	1.00	0.00	8.00	13.00	0.00	1.00	32.21	39.14	0.56	1	0	0	1	0	0	0	3	0	0	0	1	-99
1527	0.00	0.00	0.00	0.00	0.00	-99.00	0	39.00	2.00	0.0	3.0	1.00	1.00	32199	19.92	9.00	0.00	0.00	1.00	1.00	1.00	0.00	1.00	0.00	1.00	0.00	0.00	1.00	1.00	20.00	23.00	1.00	1.00	44.42	32.79	0.57	0	1	1	0	0	0	0	3	1	0	1	0	-99
1528	0.00	0.00	0.00	0.00	0.00	-99.00	0	39.00	2.00	0.0	1.0	0.00	1.00	45329	34.33	2.00	0.00	0.00	0.00	0.00	0.00	0.00	0.00	0.00	0.00	0.00	0.00	0.00	0.00	11.00	16.00	1.00	1.00	39.70	39.60	0.57	0	0	1	0	0	0	0	1	0	0	1	0	-99
1529	0.00	0.00	0.00	0.00	0.00	-99.00	0	39.00	1.00	0.0	3.0	1.00	0.00	88946	22.21	9.00	1.00	1.00	1.00	1.00	0.00	1.00	0.00	0.00	0.00	0.00	0.00	0.00	0.00	14.00	16.00	1.00	1.00	50.86	21.00	0.58	0	0	0	0	0	0	0	5	0	0	0	1	-99
1530	0.00	0.00	0.00	0.00	0.00	-99.00	0	39.00	3.00	1.0	2.0	1.00	1.00	47866	44.28	9.00	1.00	1.00	0.00	1.00	1.00	1.00	1.00	0.00	1.00	0.00	0.00	1.00	0.00	11.00	15.00	1.00	1.00	54.07	17.09	0.58	1	0	1	1	0	0	0	4	0	1	0	0	-99
1531	0.00	0.00	0.00	0.00	0.00	-99.00	0	39.00	2.00	0.0	2.0	1.00	0.00	70457	24.03	24.00	1.00	1.00	1.00	1.00	1.00	1.00	1.00	1.00	1.00	1.00	1.00	0.00	3.00	20.00	22.00	1.00	1.00	41.48	34.85	0.58	1	0	1	0	0	0	0	3	1	1	1	0	-99
1532	0.00	0.00	0.00	0.00	0.00	-99.00	0	39.00	1.00	0.0	3.0	1.00	1.00	62183	38.27	1.00	0.00	0.00	0.00	0.00	0.00	0.00	1.00	0.00	0.00	0.00	0.00	0.00	0.00	12.00	13.00	1.00	1.00	36.62	38.42	0.58	0	0	0	0	0	0	0	2	0	0	1	0	-99
1533	0.00	0.00	0.00	0.00	0.00	-99.00	0	39.00	2.00	0.0	1.0	1.00	0.00	65066	30.85	2.00	1.00	1.00	0.00	0.00	0.00	0.00	0.00	0.00	0.00	0.00	0.00	0.00	0.00	20.00	18.00	1.00	1.00	58.83	14.82	0.60	1	0	0	1	0	0	0	2	1	1	0	0	-99
1534	0.00	0.00	0.00	0.00	0.00	-99.00	0	39.00	2.00	0.0	2.0	0.00	0.00	38258	30.41	4.00	1.00	1.00	0.00	0.00	0.00	1.00	1.00	0.00	0.00	0.00	0.00	0.00	0.00	8.00	16.00	0.00	1.00	51.01	26.19	0.60	0	0	0	0	0	0	0	4	0	0	0	1	-99
1535	0.00	0.00	0.00	0.00	0.00	-99.00	0	39.00	2.00	0.0	3.0	1.00	1.00	79742	20.25	5.00	0.00	0.00	0.00	1.00	1.00	1.00	0.00	0.00	0.00	1.00	0.00	0.00	0.00	19.00	11.00	1.00	1.00	62.27	14.56	0.61	1	1	0	0	0	0	0	5	0	0	0	1	-99
1536	0.00	0.00	0.00	0.00	0.00	-99.00	0	39.00	3.00	0.0	4.0	0.00	0.00	60186	30.11	7.00	0.00	1.00	1.00	1.00	1.00	1.00	0.00	0.00	0.00	0.00	0.00	0.00	0.00	20.00	8.00	1.00	0.00	52.90	24.22	0.61	0	1	0	0	0	0	0	5	0	0	0	1	-99
1537	0.00	0.00	0.00	0.00	0.00	-99.00	0	39.00	2.00	0.0	3.0	1.00	1.00	72428	36.90	6.00	1.00	1.00	1.00	0.00	1.00	1.00	0.00	0.00	0.00	0.00	0.00	1.00	0.00	17.00	21.00	1.00	1.00	60.44	16.04	0.62	1	0	0	0	0	0	0	4	0	0	0	1	-99
1538	0.00	0.00	0.00	0.00	0.00	-99.00	0	39.00	2.00	0.0	2.0	0.00	0.00	33452	35.66	6.00	1.00	1.00	1.00	1.00	1.00	0.00	0.00	0.00	0.00	0.00	0.00	0.00	0.00	7.00	14.00	0.00	1.00	53.22	27.88	0.63	0	0	0	0	0	0	0	3	0	0	0	1	-99
1539	0.00	0.00	0.00	0.00	0.00	-99.00	0	39.00	2.00	0.0	3.0	1.00	0.00	48442	27.19	3.00	0.00	0.00	0.00	1.00	0.00	1.00	0.00	0.00	0.00	0.00	0.00	0.00	0.00	6.00	8.00	0.00	0.00	39.89	42.42	0.63	0	1	0	0	0	0	0	5	0	0	0	1	-99
1540	0.00	0.00	0.00	0.00	0.00	-99.00	0	39.00	2.00	0.0	4.0	1.00	0.00	75291	27.45	4.00	0.00	0.00	1.00	1.00	1.00	0.00	0.00	0.00	0.00	0.00	0.00	0.00	0.00	2.00	4.00	0.00	0.00	25.71	60.35	0.64	1	0	0	0	0	0	0	2	0	1	0	0	-99
1541	0.00	0.00	0.00	0.00	0.00	-99.00	0	39.00	2.00	0.0	3.0	0.00	0.00	72925	25.79	6.00	1.00	1.00	1.00	0.00	1.00	0.00	0.00	1.00	0.00	0.00	1.00	0.00	0.00	10.00	10.00	1.00	1.00	50.67	35.64	0.64	1	0	0	0	0	0	0	3	1	0	0	0	-99
1542	0.00	0.00	0.00	0.00	0.00	-99.00	0	39.00	2.00	0.0	2.0	1.00	1.00	44836	33.96	9.00	1.00	1.00	0.00	1.00	0.00	0.00	1.00	1.00	0.00	0.00	0.00	1.00	0.00	9.00	6.00	0.00	0.00	41.67	44.25	0.65	1	0	0	1	0	0	0	3	0	0	0	1	-99
1543	0.00	0.00	0.00	0.00	0.00	-99.00	0	39.00	3.00	0.0	3.0	1.00	1.00	98780	25.39	1.00	0.00	0.00	0.00	1.00	0.00	0.00	0.00	0.00	0.00	0.00	0.00	0.00	0.00	0.00	0.00	0.00	0.00	53.99	35.89	0.65	1	0	0	0	0	0	0	3	0	0	0	1	-99
1544	0.00	0.00	0.00	0.00	0.00	-99.00	0	39.00	2.00	0.0	1.0	0.00	0.00	84527	25.06	0.00	0.00	0.00	0.00	0.00	0.00	0.00	0.00	0.00	0.00	0.00	0.00	0.00	0.00	8.00	9.00	0.00	0.00	50.20	37.84	0.66	0	0	0	0	0	0	0	3	0	0	0	0	-99
1545	0.00	0.00	0.00	0.00	0.00	-99.00	0	39.00	2.00	0.0	4.0	1.00	0.00	122947	28.19	3.00	1.00	1.00	0.00	0.00	0.00	0.00	0.00	0.00	0.00	0.00	0.00	0.00	0.00	9.00	11.00	0.00	1.00	53.75	38.65	0.67	1	0	0	0	0	0	0	4	0	0	0	1	-99
1546	0.00	0.00	0.00	0.00	0.00	-99.00	0	39.00	2.00	0.0	3.0	1.00	0.00	52150	28.13	4.00	0.00	1.00	1.00	1.00	1.00	0.00	0.00	0.00	0.00	0.00	0.00	0.00	0.00	9.00	6.00	0.00	0.00	54.93	38.38	0.67	0	0	0	0	0	0	0	3	0	0	0	0	-99
1547	0.00	0.00	0.00	0.00	0.00	-99.00	0	39.00	3.00	0.0	2.0	1.00	0.00	47871	23.63	0.00	0.00	0.00	0.00	0.00	0.00	0.00	0.00	0.00	0.00	0.00	0.00	0.00	0.00	4.00	3.00	0.00	0.00	55.85	35.94	0.68	0	0	0	0	0	0	0	5	0	0	0	1	-99
1548	0.00	0.00	0.00	0.00	0.00	-99.00	0	39.00	2.00	1.0	3.0	1.00	0.00	85555	23.43	3.00	0.00	0.00	0.00	1.00	1.00	1.00	0.00	0.00	0.00	0.00	0.00	0.00	0.00	7.00	6.00	0.00	0.00	56.27	38.73	0.69	1	1	0	0	0	0	0	4	0	1	0	0	-99
1549	0.00	0.00	0.00	0.00	0.00	-99.00	0	39.00	3.00	0.0	3.0	0.00	0.00	49100	21.95	3.00	0.00	0.00	0.00	0.00	1.00	1.00	0.00	0.00	0.00	1.00	0.00	0.00	0.00	7.00	15.00	0.00	1.00	52.33	41.99	0.70	1	0	0	0	0	0	0	4	0	0	0	1	-99
1550	0.00	0.00	0.00	0.00	0.00	-99.00	0	39.00	3.00	1.0	2.0	1.00	1.00	58417	20.60	11.00	0.00	1.00	1.00	0.00	1.00	1.00	1.00	1.00	0.00	1.00	1.00	0.00	0.00	3.00	7.00	0.00	0.00	44.96	50.58	0.71	1	0	0	0	0	0	0	1	0	0	0	1	-99
1551	0.00	0.00	0.00	0.00	0.00	-99.00	0	39.00	1.00	0.0	3.0	1.00	0.00	42838	42.91	4.00	0.00	0.00	1.00	1.00	0.00	0.00	1.00	0.00	0.00	0.00	0.00	1.00	0.00	3.00	3.00	0.00	0.00	49.52	49.80	0.71	0	0	0	0	0	0	0	4	0	0	0	1	-99
1552	0.00	0.00	0.00	0.00	0.00	-99.00	0	39.00	2.00	0.0	3.0	1.00	1.00	72298	34.70	4.00	0.00	1.00	0.00	0.00	0.00	0.00	0.00	0.00	0.00	0.00	0.00	0.00	0.00	11.00	6.00	1.00	0.00	47.73	48.47	0.71	1	1	0	0	0	0	0	5	0	0	0	1	-99
1553	0.00	0.00	0.00	0.00	0.00	-99.00	0	39.00	1.00	0.0	3.0	0.00	0.00	32562	42.51	4.00	0.00	0.00	1.00	0.00	0.00	0.00	1.00	0.00	0.00	0.00	0.00	0.00	1.00	2.00	2.00	0.00	0.00	49.58	46.67	0.72	1	0	1	0	0	0	0	3	0	0	0	1	-99
1554	0.00	0.00	0.00	0.00	0.00	-99.00	0	39.00	1.00	0.0	3.0	1.00	0.00	42936	43.35	3.00	0.00	1.00	1.00	1.00	0.00	0.00	0.00	0.00	0.00	0.00	0.00	0.00	0.00	4.00	0.00	0.00	0.00	43.95	52.63	0.72	0	0	0	1	0	0	0	2	0	0	0	1	-99
1555	0.00	0.00	0.00	0.00	0.00	-99.00	0	39.00	3.00	0.0	1.0	1.00	1.00	68974	22.14	4.00	0.00	0.00	1.00	0.00	1.00	0.00	0.00	0.00	0.00	0.00	0.00	0.00	2.00	3.00	4.00	0.00	0.00	48.46	48.91	0.73	1	1	0	0	0	0	0	3	0	0	0	1	-99
1556	0.00	0.00	0.00	0.00	0.00	-99.00	0	39.00	3.00	0.0	2.0	1.00	1.00	41089	28.32	0.00	0.00	0.00	0.00	0.00	0.00	0.00	0.00	0.00	0.00	0.00	0.00	0.00	0.00	6.00	9.00	0.00	0.00	52.06	44.73	0.74	1	0	0	1	0	0	0	2	0	0	0	1	-99
1557	0.00	0.00	0.00	0.00	0.00	-99.00	0	39.00	2.00	0.0	4.0	0.00	0.00	66147	29.26	3.00	0.00	0.00	1.00	0.00	1.00	1.00	0.00	0.00	0.00	0.00	0.00	0.00	0.00	2.00	3.00	0.00	0.00	54.07	44.23	0.74	0	0	0	0	0	0	0	4	1	0	0	0	-99
1558	0.00	0.00	0.00	0.00	0.00	-99.00	0	39.00	2.00	0.0	3.0	1.00	1.00	48209	40.35	0.00	0.00	0.00	0.00	0.00	0.00	0.00	0.00	0.00	0.00	0.00	0.00	0.00	0.00	7.00	3.00	0.00	0.00	51.07	49.81	0.74	1	0	0	0	0	0	0	4	0	1	0	0	-99
1559	0.00	0.00	0.00	0.00	0.00	-99.00	0	39.00	2.00	0.0	1.0	1.00	0.00	91456	27.41	1.00	0.00	0.00	0.00	0.00	0.00	1.00	0.00	0.00	0.00	0.00	0.00	0.00	0.00	6.00	0.00	0.00	0.00	57.57	45.72	0.76	1	0	1	1	0	0	0	2	0	0	0	1	-99
1560	0.00	0.00	0.00	0.00	0.00	-99.00	0	39.00	1.00	0.0	3.0	0.00	1.00	55340	36.58	0.00	0.00	0.00	0.00	0.00	0.00	0.00	0.00	0.00	0.00	0.00	0.00	0.00	0.00	0.00	2.00	0.00	0.00	51.82	52.83	0.77	0	0	0	0	0	0	0	4	0	0	0	1	-99
1561	0.00	0.00	0.00	0.00	0.00	-99.00	0	39.00	2.00	0.0	2.0	0.00	1.00	40417	16.30	7.00	1.00	1.00	1.00	1.00	0.00	0.00	0.00	1.00	0.00	0.00	1.00	0.00	0.00	2.00	5.00	0.00	0.00	47.67	56.32	0.77	1	1	1	0	0	0	0	3	0	0	0	1	-99
1562	0.00	0.00	0.00	0.00	0.00	-99.00	0	39.00	2.00	0.0	1.0	1.00	0.00	123333	22.49	4.00	0.00	1.00	0.00	1.00	0.00	0.00	0.00	0.00	0.00	1.00	1.00	0.00	0.00	6.00	2.00	0.00	0.00	56.38	49.17	0.79	1	1	0	0	0	0	0	5	0	0	0	1	-99
1563	0.00	0.00	0.00	0.00	0.00	-99.00	0	39.00	2.00	0.0	3.0	1.00	0.00	109194	27.46	2.00	0.00	0.00	1.00	0.00	1.00	0.00	0.00	0.00	0.00	0.00	0.00	0.00	0.00	3.00	1.00	0.00	0.00	48.47	57.78	0.79	0	0	0	0	0	0	0	3	0	0	0	1	-99
1564	0.00	0.00	0.00	0.00	0.00	-99.00	0	39.00	2.00	0.0	4.0	1.00	0.00	80906	26.50	2.00	0.00	0.00	0.00	0.00	0.00	0.00	0.00	0.00	0.00	0.00	0.00	0.00	0.00	0.00	2.00	0.00	0.00	49.76	56.37	0.79	0	1	0	0	0	0	0	3	0	0	0	1	-99
1565	0.00	0.00	0.00	0.00	0.00	-99.00	0	39.00	2.00	0.0	2.0	1.00	0.00	66548	36.03	3.00	0.00	0.00	0.00	1.00	0.00	0.00	0.00	0.00	0.00	0.00	0.00	0.00	0.00	0.00	2.00	0.00	0.00	50.51	56.00	0.80	1	1	1	0	0	0	0	3	0	0	1	0	-99
1566	0.00	0.00	0.00	0.00	0.00	-99.00	0	39.00	2.00	0.0	2.0	1.00	0.00	52991	26.62	1.00	0.00	0.00	1.00	0.00	0.00	0.00	0.00	0.00	0.00	0.00	0.00	0.00	0.00	3.00	3.00	0.00	0.00	53.66	53.98	0.80	1	1	0	0	0	0	0	4	0	0	0	1	-99
1567	0.00	0.00	0.00	0.00	0.00	-99.00	0	39.00	1.00	0.0	1.0	1.00	1.00	95833	29.65	1.00	0.00	0.00	0.00	1.00	0.00	0.00	0.00	0.00	0.00	0.00	0.00	0.00	0.00	0.00	1.00	0.00	0.00	51.44	57.13	0.80	0	0	0	1	0	0	0	5	0	0	0	1	-99
1568	0.00	0.00	0.00	0.00	0.00	-99.00	0	39.00	1.00	0.0	1.0	1.00	1.00	129248	24.03	0.00	0.00	0.00	0.00	0.00	0.00	0.00	0.00	0.00	0.00	0.00	0.00	0.00	0.00	1.00	1.00	0.00	0.00	53.71	56.92	0.81	0	1	0	0	0	0	0	4	0	0	0	1	-99
1569	0.00	0.00	0.00	0.00	0.00	-99.00	0	39.00	1.00	0.0	3.0	0.00	0.00	28549	33.78	3.00	0.00	1.00	0.00	0.00	1.00	0.00	0.00	1.00	0.00	0.00	0.00	0.00	0.00	10.00	2.00	1.00	0.00	48.98	57.58	0.81	0	0	0	0	0	0	0	3	0	0	0	1	-99
1570	0.00	0.00	0.00	0.00	0.00	-99.00	0	39.00	2.00	0.0	3.0	1.00	0.00	26322	35.24	2.00	0.00	1.00	0.00	0.00	0.00	0.00	0.00	0.00	0.00	0.00	0.00	0.00	0.00	5.00	2.00	0.00	0.00	56.13	52.75	0.82	1	0	1	0	0	0	0	5	0	0	0	1	-99
1571	0.00	0.00	0.00	0.00	0.00	-99.00	0	39.00	1.00	0.0	2.0	1.00	1.00	48473	26.62	2.00	0.00	0.00	0.00	1.00	0.00	0.00	0.00	0.00	0.00	0.00	0.00	0.00	0.00	0.00	0.00	0.00	0.00	40.57	69.60	0.82	1	0	0	0	0	0	0	5	0	0	0	1	-99
1572	0.00	0.00	0.00	0.00	0.00	-99.00	0	39.00	2.00	0.0	1.0	1.00	0.00	73005	27.52	6.00	1.00	1.00	0.00	0.00	0.00	1.00	0.00	0.00	0.00	0.00	0.00	0.00	0.00	2.00	10.00	0.00	1.00	58.75	51.94	0.82	0	1	0	0	0	0	0	3	1	0	0	0	-99
1573	0.00	0.00	0.00	0.00	0.00	-99.00	0	39.00	1.00	0.0	3.0	1.00	1.00	68942	38.37	3.00	0.00	0.00	1.00	1.00	0.00	0.00	0.00	0.00	0.00	0.00	0.00	0.00	0.00	4.00	2.00	0.00	0.00	49.87	58.12	0.82	0	0	0	0	0	0	0	5	0	0	0	1	-99
1574	0.00	0.00	0.00	0.00	0.00	-99.00	0	39.00	3.00	0.0	2.0	1.00	0.00	23941	20.97	4.00	0.00	0.00	1.00	1.00	0.00	1.00	0.00	0.00	0.00	0.00	0.00	0.00	0.00	2.00	3.00	0.00	0.00	48.67	59.21	0.83	0	0	0	0	0	0	0	4	1	0	0	0	-99
1575	0.00	0.00	0.00	0.00	0.00	-99.00	0	39.00	1.00	0.0	4.0	1.00	0.00	33222	25.74	3.00	0.00	0.00	1.00	0.00	0.00	1.00	0.00	0.00	0.00	0.00	0.00	0.00	0.00	4.00	0.00	0.00	0.00	51.79	62.10	0.85	0	0	0	0	0	0	0	1	1	1	0	0	-99
1576	0.00	0.00	0.00	0.00	0.00	-99.00	0	39.00	3.00	1.0	4.0	1.00	1.00	93832	26.62	1.00	0.00	0.00	0.00	1.00	0.00	0.00	0.00	0.00	0.00	0.00	0.00	0.00	0.00	0.00	0.00	0.00	0.00	53.35	62.12	0.89	0	0	0	0	0	0	0	3	0	0	0	1	-99
1577	0.00	0.00	0.00	0.00	0.00	-99.00	0	40.00	2.00	0.0	1.0	1.00	0.00	57444	23.49	4.00	1.00	1.00	1.00	0.00	0.00	0.00	0.00	0.00	0.00	0.00	0.00	0.00	0.00	3.00	4.00	0.00	0.00	52.64	50.75	0.76	1	1	1	0	0	1	1	5	0	0	0	0	-99
1578	0.00	0.00	0.00	0.00	0.00	-99.00	0	40.00	2.00	0.0	2.0	0.00	0.00	52972	31.88	8.00	1.00	1.00	1.00	0.00	1.00	1.00	1.00	0.00	0.00	0.00	0.00	0.00	0.00	21.00	19.00	1.00	1.00	33.04	21.81	0.46	1	0	0	0	1	1	0	3	0	0	0	1	-99
1579	0.00	0.00	0.00	0.00	0.00	-99.00	0	40.00	2.00	0.0	2.0	0.00	0.00	63750	51.68	7.00	1.00	1.00	1.00	1.00	0.00	0.00	0.00	0.00	0.00	0.00	0.00	0.00	1.00	1.00	2.00	0.00	0.00	6.56	60.60	0.53	1	1	0	0	0	1	0	3	0	0	0	1	-99
1580	0.00	0.00	0.00	0.00	0.00	-99.00	0	40.00	2.00	1.0	4.0	0.00	1.00	39412	27.46	3.00	1.00	0.00	0.00	0.00	1.00	0.00	0.00	0.00	0.00	0.00	0.00	0.00	0.00	19.00	24.00	1.00	1.00	52.32	15.29	0.54	0	0	0	1	0	1	0	5	0	0	0	1	-99
1581	0.00	0.00	0.00	0.00	0.00	-99.00	0	40.00	3.00	1.0	1.0	0.00	0.00	40769	29.65	6.00	1.00	1.00	1.00	0.00	0.00	0.00	0.00	0.00	0.00	0.00	0.00	0.00	0.00	13.00	17.00	1.00	1.00	40.90	30.23	0.58	1	0	1	1	0	1	0	4	0	1	0	0	-99
1582	0.00	0.00	0.00	0.00	0.00	-99.00	0	40.00	2.00	1.0	3.0	1.00	0.00	42260	27.80	7.00	1.00	1.00	1.00	0.00	0.00	1.00	0.00	1.00	0.00	0.00	1.00	0.00	0.00	17.00	14.00	1.00	1.00	55.05	22.07	0.59	1	1	1	1	0	1	0	5	0	0	0	1	-99
1583	0.00	0.00	0.00	0.00	0.00	-99.00	0	40.00	2.00	0.0	1.0	0.00	0.00	60226	31.24	4.00	0.00	0.00	1.00	1.00	0.00	0.00	1.00	0.00	0.00	0.00	0.00	0.00	0.00	0.00	0.00	0.00	0.00	25.17	59.77	0.62	0	0	1	0	0	1	0	5	0	0	0	1	-99
1584	0.00	0.00	0.00	0.00	0.00	-99.00	0	40.00	1.00	0.0	3.0	0.00	1.00	55386	43.89	5.00	0.00	0.00	1.00	0.00	0.00	1.00	0.00	0.00	0.00	0.00	0.00	0.00	0.00	4.00	5.00	0.00	0.00	36.41	63.77	0.74	0	0	0	0	0	1	0	5	0	0	0	1	-99
1585	0.00	0.00	0.00	0.00	0.00	-99.00	0	40.00	2.00	0.0	1.0	0.00	0.00	60721	41.34	15.00	1.00	1.00	1.00	1.00	1.00	1.00	1.00	0.00	0.00	0.00	0.00	0.00	0.00	13.00	17.00	1.00	1.00	29.28	25.27	0.47	0	0	1	0	1	0	1	4	0	0	0	1	-99
1586	0.00	0.00	0.00	0.00	0.00	-99.00	0	40.00	2.00	0.0	2.0	1.00	1.00	128247	20.69	2.00	0.00	0.00	1.00	1.00	0.00	0.00	0.00	0.00	0.00	0.00	0.00	0.00	0.00	4.00	7.00	0.00	0.00	34.73	71.08	0.76	1	0	0	0	0	0	1	3	0	0	0	1	-99
1587	0.00	0.00	0.00	0.00	0.00	-99.00	0	40.00	2.00	0.0	2.0	0.00	0.00	41089	27.63	12.00	1.00	1.00	1.00	1.00	1.00	1.00	0.00	1.00	0.00	0.00	1.00	0.00	1.00	11.00	19.00	1.00	1.00	24.24	24.89	0.41	1	1	1	0	1	0	0	4	0	1	0	0	-99
1588	0.00	0.00	0.00	0.00	0.00	-99.00	0	40.00	2.00	0.0	2.0	0.00	0.00	52199	32.77	16.00	1.00	1.00	1.00	1.00	1.00	1.00	0.00	0.00	0.00	1.00	0.00	1.00	0.00	19.00	22.00	1.00	1.00	30.60	23.18	0.44	1	1	0	1	1	0	0	2	0	0	0	1	-99
1589	0.00	0.00	0.00	0.00	0.00	-99.00	0	40.00	2.00	0.0	3.0	0.00	0.00	58171	60.07	5.00	1.00	1.00	1.00	0.00	1.00	0.00	0.00	1.00	0.00	0.00	0.00	0.00	1.00	9.00	9.00	0.00	0.00	17.71	41.40	0.48	0	0	0	0	0	0	0	4	0	0	0	1	-99
1590	0.00	0.00	0.00	0.00	0.00	-99.00	0	40.00	2.00	0.0	3.0	1.00	0.00	37374	23.77	7.00	1.00	1.00	1.00	1.00	0.00	1.00	0.00	0.00	0.00	0.00	0.00	0.00	0.00	7.00	15.00	0.00	1.00	31.31	29.43	0.49	0	0	0	0	0	0	0	3	0	0	0	1	-99
1591	0.00	0.00	0.00	0.00	0.00	-99.00	0	40.00	1.00	0.0	3.0	0.00	0.00	57397	21.48	2.00	0.00	0.00	1.00	0.00	0.00	0.00	0.00	0.00	0.00	0.00	0.00	0.00	0.00	4.00	5.00	0.00	0.00	23.64	40.57	0.50	0	0	0	0	0	0	0	4	0	0	0	1	-99
1592	0.00	0.00	0.00	0.00	0.00	-99.00	0	40.00	2.00	0.0	2.0	1.00	1.00	68750	34.45	6.00	1.00	1.00	0.00	0.00	0.00	0.00	0.00	0.00	0.00	0.00	0.00	0.00	2.00	8.00	20.00	0.00	1.00	37.72	26.37	0.52	1	1	1	0	1	0	0	5	0	0	0	1	-99
1593	0.00	0.00	0.00	0.00	0.00	-99.00	0	40.00	3.00	0.0	4.0	1.00	0.00	41743	18.30	1.00	0.00	0.00	0.00	1.00	0.00	0.00	0.00	0.00	0.00	0.00	0.00	0.00	0.00	10.00	12.00	1.00	1.00	27.80	42.42	0.53	1	1	0	0	0	0	0	1	1	1	0	0	-99
1594	0.00	0.00	0.00	0.00	0.00	-99.00	0	40.00	2.00	0.0	1.0	0.00	0.00	52282	37.79	10.00	1.00	1.00	1.00	1.00	1.00	0.00	0.00	1.00	1.00	0.00	1.00	0.00	0.00	13.00	9.00	1.00	0.00	28.90	41.26	0.53	1	0	0	0	0	0	0	2	0	1	0	0	-99
1595	0.00	0.00	0.00	0.00	0.00	-99.00	0	40.00	2.00	0.0	2.0	1.00	0.00	63738	33.81	7.00	1.00	1.00	1.00	0.00	0.00	0.00	0.00	0.00	0.00	0.00	1.00	0.00	0.00	17.00	25.00	1.00	1.00	33.86	32.52	0.53	0	0	0	0	0	0	0	3	0	0	0	1	-99
1596	0.00	0.00	0.00	0.00	0.00	-99.00	0	40.00	2.00	0.0	3.0	0.00	0.00	47429	30.04	6.00	1.00	1.00	1.00	0.00	0.00	0.00	0.00	0.00	0.00	1.00	0.00	0.00	0.00	6.00	9.00	0.00	0.00	42.88	32.03	0.54	1	1	0	0	0	0	0	3	0	0	0	1	-99
1597	0.00	0.00	0.00	0.00	0.00	-99.00	0	40.00	2.00	0.0	1.0	0.00	0.00	52594	20.80	6.00	1.00	1.00	1.00	1.00	0.00	0.00	0.00	0.00	0.00	0.00	0.00	0.00	0.00	15.00	7.00	1.00	0.00	36.56	33.36	0.55	0	0	0	0	0	0	0	3	0	0	0	1	-99
1598	0.00	0.00	0.00	0.00	0.00	-99.00	0	40.00	2.00	0.0	2.0	0.00	0.00	53320	23.00	6.00	0.00	0.00	1.00	1.00	0.00	1.00	0.00	1.00	1.00	0.00	1.00	0.00	0.00	13.00	11.00	1.00	1.00	34.64	37.56	0.56	1	1	1	0	1	0	0	3	0	0	0	0	-99
1599	0.00	0.00	0.00	0.00	0.00	-99.00	0	40.00	1.00	0.0	2.0	1.00	1.00	60281	22.15	6.00	1.00	0.00	1.00	0.00	0.00	1.00	0.00	0.00	0.00	0.00	0.00	0.00	0.00	11.00	10.00	1.00	1.00	40.14	31.86	0.56	1	1	0	0	0	0	0	2	0	1	1	0	-99
1600	0.00	0.00	0.00	0.00	0.00	-99.00	0	40.00	2.00	0.0	3.0	1.00	0.00	82119	22.31	2.00	0.00	1.00	0.00	0.00	0.00	0.00	0.00	0.00	0.00	0.00	0.00	0.00	0.00	17.00	14.00	1.00	1.00	44.23	29.88	0.56	0	0	0	0	0	0	0	5	0	0	0	1	-99
1601	0.00	0.00	0.00	0.00	0.00	-99.00	0	40.00	3.00	0.0	2.0	1.00	0.00	43452	29.12	1.00	0.00	1.00	0.00	0.00	0.00	0.00	0.00	0.00	0.00	0.00	0.00	0.00	0.00	21.00	27.00	1.00	1.00	35.14	34.53	0.56	0	0	0	0	0	0	0	3	0	0	0	1	-99
1602	0.00	0.00	0.00	0.00	0.00	-99.00	0	40.00	2.00	0.0	1.0	1.00	1.00	132605	17.23	2.00	1.00	0.00	0.00	0.00	0.00	0.00	0.00	0.00	0.00	0.00	0.00	0.00	0.00	11.00	12.00	1.00	1.00	34.84	41.67	0.57	0	1	1	0	1	0	0	1	1	0	0	0	-99
1603	0.00	0.00	0.00	0.00	0.00	-99.00	0	40.00	2.00	0.0	2.0	1.00	0.00	33785	21.92	6.00	1.00	1.00	0.00	1.00	0.00	1.00	0.00	0.00	0.00	0.00	0.00	0.00	0.00	10.00	10.00	1.00	1.00	46.16	26.09	0.57	0	0	0	0	0	0	0	1	0	1	0	0	-99
1604	0.00	0.00	0.00	0.00	0.00	-99.00	0	40.00	2.00	0.0	3.0	0.00	0.00	47594	32.89	7.00	1.00	0.00	0.00	0.00	0.00	0.00	1.00	0.00	0.00	1.00	1.00	0.00	1.00	19.00	24.00	1.00	1.00	44.48	29.43	0.58	0	0	0	0	0	0	0	4	0	0	0	1	-99
1605	0.00	0.00	0.00	0.00	0.00	-99.00	0	40.00	2.00	0.0	4.0	1.00	0.00	69202	40.60	10.00	1.00	1.00	1.00	1.00	1.00	1.00	0.00	0.00	0.00	0.00	0.00	1.00	1.00	21.00	19.00	1.00	1.00	55.92	17.19	0.58	0	1	0	1	0	0	0	5	0	0	0	1	-99
1606	0.00	0.00	0.00	0.00	0.00	-99.00	0	40.00	2.00	0.0	2.0	1.00	0.00	48841	30.11	8.00	0.00	1.00	1.00	1.00	1.00	1.00	1.00	0.00	0.00	0.00	0.00	0.00	0.00	21.00	13.00	1.00	1.00	47.08	27.55	0.58	1	0	0	0	0	0	0	4	0	0	0	1	-99
1607	0.00	0.00	0.00	0.00	0.00	-99.00	0	40.00	1.00	0.0	3.0	1.00	0.00	38389	33.83	9.00	1.00	1.00	1.00	1.00	0.00	0.00	1.00	0.00	0.00	1.00	0.00	0.00	0.00	13.00	14.00	1.00	1.00	42.98	31.18	0.58	0	1	1	1	0	0	0	5	0	0	0	0	-99
1608	0.00	0.00	0.00	0.00	0.00	-99.00	0	40.00	2.00	0.0	3.0	1.00	0.00	61447	46.00	9.00	1.00	0.00	1.00	1.00	0.00	0.00	1.00	0.00	0.00	1.00	0.00	0.00	2.00	1.00	8.00	0.00	0.00	31.01	44.55	0.60	1	0	0	0	0	0	0	4	1	0	1	0	-99
1609	0.00	0.00	0.00	0.00	0.00	-99.00	0	40.00	2.00	0.0	3.0	1.00	0.00	73448	27.46	7.00	1.00	0.00	1.00	1.00	0.00	1.00	0.00	0.00	0.00	0.00	0.00	0.00	0.00	3.00	14.00	0.00	1.00	50.69	26.88	0.60	1	0	0	0	0	0	0	3	0	0	0	1	-99
1610	0.00	0.00	0.00	0.00	0.00	-99.00	0	40.00	3.00	0.0	3.0	1.00	1.00	44479	19.99	7.00	0.00	0.00	1.00	0.00	0.00	1.00	0.00	0.00	1.00	0.00	1.00	0.00	1.00	14.00	27.00	1.00	1.00	34.89	42.66	0.61	0	0	0	0	0	0	0	5	0	0	0	1	-99
1611	0.00	0.00	0.00	0.00	0.00	-99.00	0	40.00	2.00	0.0	2.0	1.00	1.00	81548	18.56	3.00	1.00	1.00	1.00	0.00	0.00	0.00	0.00	0.00	0.00	0.00	0.00	0.00	0.00	6.00	13.00	0.00	1.00	60.72	19.33	0.61	0	1	1	1	1	0	0	4	0	0	0	1	-99
1612	0.00	0.00	0.00	0.00	0.00	-99.00	0	40.00	2.00	0.0	1.0	1.00	0.00	45021	23.17	4.00	1.00	1.00	0.00	0.00	0.00	1.00	0.00	0.00	0.00	0.00	1.00	0.00	0.00	19.00	22.00	1.00	1.00	58.46	17.63	0.61	0	0	0	1	0	0	0	2	1	1	0	0	-99
1613	0.00	0.00	0.00	0.00	0.00	-99.00	0	40.00	2.00	0.0	4.0	1.00	1.00	113654	22.04	3.00	0.00	1.00	0.00	1.00	0.00	1.00	0.00	0.00	0.00	0.00	0.00	0.00	0.00	7.00	8.00	0.00	0.00	56.78	26.40	0.63	0	0	0	0	0	0	0	4	0	0	0	1	-99
1614	0.00	0.00	0.00	0.00	0.00	-99.00	0	40.00	2.00	0.0	2.0	0.00	0.00	67938	29.86	4.00	0.00	1.00	1.00	1.00	0.00	0.00	0.00	0.00	0.00	0.00	0.00	0.00	0.00	15.00	9.00	1.00	0.00	42.96	40.61	0.63	0	0	0	0	0	0	0	5	0	0	0	1	-99
1615	0.00	0.00	0.00	0.00	0.00	-99.00	0	40.00	2.00	1.0	4.0	0.00	0.00	42022	43.45	3.00	0.00	0.00	0.00	0.00	0.00	0.00	0.00	0.00	1.00	1.00	0.00	0.00	0.00	13.00	7.00	1.00	0.00	34.14	46.70	0.63	1	0	0	1	0	0	0	2	0	0	0	1	-99
1616	0.00	0.00	0.00	0.00	0.00	-99.00	0	40.00	2.00	1.0	2.0	0.00	0.00	48947	22.96	2.00	1.00	0.00	0.00	0.00	0.00	0.00	0.00	0.00	0.00	0.00	0.00	0.00	0.00	13.00	17.00	1.00	1.00	51.68	30.30	0.64	1	0	0	0	0	0	0	5	1	0	0	0	-99
1617	0.00	0.00	0.00	0.00	0.00	-99.00	0	40.00	3.00	0.0	3.0	1.00	1.00	43659	28.29	1.00	0.00	0.00	0.00	0.00	0.00	0.00	0.00	0.00	0.00	0.00	0.00	0.00	0.00	8.00	0.00	0.00	0.00	45.95	43.14	0.64	0	0	0	0	0	0	0	3	1	0	0	0	-99
1618	0.00	0.00	0.00	0.00	0.00	-99.00	0	40.00	1.00	0.0	3.0	0.00	0.00	22434	32.22	2.00	0.00	1.00	0.00	0.00	0.00	0.00	0.00	0.00	0.00	0.00	0.00	0.00	2.00	8.00	9.00	0.00	0.00	42.21	40.11	0.65	1	1	1	0	1	0	0	3	0	0	0	1	-99
1619	0.00	0.00	0.00	0.00	0.00	-99.00	0	40.00	2.00	0.0	1.0	1.00	0.00	38203	24.03	4.00	0.00	1.00	0.00	1.00	1.00	0.00	0.00	0.00	0.00	0.00	0.00	0.00	0.00	7.00	7.00	0.00	0.00	54.56	34.98	0.66	0	0	0	0	0	0	0	3	1	0	0	0	-99
1620	0.00	0.00	0.00	0.00	0.00	-99.00	0	40.00	2.00	0.0	3.0	0.00	1.00	60766	31.24	8.00	1.00	1.00	0.00	1.00	0.00	1.00	0.00	1.00	0.00	0.00	1.00	0.00	0.00	8.00	11.00	0.00	1.00	49.61	39.80	0.66	1	1	0	0	0	0	0	4	0	0	0	1	-99
1621	0.00	0.00	0.00	0.00	0.00	-99.00	0	40.00	2.00	0.0	3.0	1.00	1.00	48611	18.02	6.00	0.00	1.00	1.00	1.00	1.00	0.00	0.00	0.00	0.00	0.00	0.00	0.00	0.00	12.00	9.00	1.00	0.00	36.84	56.18	0.66	1	0	0	0	0	0	0	3	0	0	0	1	-99
1622	0.00	0.00	0.00	0.00	0.00	-99.00	0	40.00	1.00	0.0	3.0	1.00	0.00	38162	29.05	2.00	0.00	1.00	0.00	1.00	0.00	0.00	0.00	0.00	0.00	0.00	0.00	0.00	0.00	9.00	12.00	0.00	1.00	46.48	44.00	0.67	0	0	0	0	0	0	0	3	0	0	0	1	-99
1623	0.00	0.00	0.00	0.00	0.00	-99.00	0	40.00	2.00	0.0	3.0	1.00	1.00	51432	32.44	3.00	1.00	1.00	0.00	1.00	0.00	0.00	0.00	0.00	0.00	0.00	0.00	0.00	0.00	8.00	15.00	0.00	1.00	53.52	34.48	0.67	1	0	1	1	0	0	0	2	0	1	0	0	-99
1624	0.00	0.00	0.00	0.00	0.00	-99.00	0	40.00	2.00	0.0	1.0	1.00	1.00	64155	22.72	6.00	0.00	0.00	1.00	1.00	0.00	0.00	1.00	1.00	0.00	0.00	1.00	0.00	0.00	2.00	5.00	0.00	0.00	36.61	56.92	0.67	1	0	0	0	0	0	0	1	1	1	1	0	-99
1625	0.00	0.00	0.00	0.00	0.00	-99.00	0	40.00	2.00	0.0	1.0	1.00	0.00	69035	41.64	8.00	1.00	1.00	1.00	1.00	0.00	1.00	0.00	0.00	0.00	0.00	0.00	0.00	0.00	6.00	8.00	0.00	0.00	57.74	32.32	0.68	0	0	0	1	0	0	0	1	1	1	1	0	-99
1626	0.00	0.00	0.00	0.00	0.00	-99.00	0	40.00	1.00	0.0	3.0	1.00	1.00	61033	29.18	1.00	0.00	0.00	0.00	1.00	0.00	0.00	0.00	0.00	0.00	0.00	0.00	0.00	0.00	3.00	2.00	0.00	0.00	40.45	48.80	0.68	0	0	0	0	0	0	0	5	0	0	0	1	-99
1627	0.00	0.00	0.00	0.00	0.00	-99.00	0	40.00	2.00	0.0	3.0	0.00	0.00	68323	32.12	2.00	0.00	0.00	0.00	0.00	0.00	0.00	0.00	0.00	0.00	1.00	0.00	0.00	0.00	2.00	5.00	0.00	0.00	46.39	45.80	0.68	1	0	0	0	0	0	0	5	0	0	0	1	-99
1628	0.00	0.00	0.00	0.00	0.00	-99.00	0	40.00	2.00	0.0	2.0	1.00	0.00	99701	29.05	4.00	1.00	0.00	0.00	1.00	0.00	0.00	1.00	0.00	0.00	0.00	0.00	1.00	0.00	3.00	4.00	0.00	0.00	46.92	48.82	0.69	1	1	0	0	0	0	0	5	0	0	0	1	-99
1629	0.00	0.00	0.00	0.00	0.00	-99.00	0	40.00	2.00	0.0	1.0	0.00	0.00	53611	18.30	0.00	0.00	0.00	0.00	0.00	0.00	0.00	0.00	0.00	0.00	0.00	0.00	0.00	0.00	1.00	2.00	0.00	0.00	45.67	49.12	0.69	1	1	0	0	0	0	0	3	0	0	0	1	-99
1630	0.00	0.00	0.00	0.00	0.00	-99.00	0	40.00	2.00	0.0	2.0	1.00	1.00	46028	21.61	4.00	0.00	1.00	1.00	0.00	1.00	0.00	0.00	0.00	0.00	0.00	0.00	0.00	0.00	5.00	4.00	0.00	0.00	53.11	38.87	0.69	0	0	0	0	0	0	0	3	0	0	0	1	-99
1631	0.00	0.00	0.00	0.00	0.00	-99.00	0	40.00	2.00	0.0	3.0	0.00	0.00	38125	29.28	0.00	0.00	0.00	0.00	0.00	0.00	0.00	0.00	0.00	0.00	0.00	0.00	0.00	0.00	4.00	5.00	0.00	0.00	56.68	36.75	0.70	0	0	0	0	0	0	0	3	0	0	0	1	-99
1632	0.00	0.00	0.00	0.00	0.00	-99.00	0	40.00	2.00	0.0	1.0	1.00	1.00	127230	24.03	0.00	0.00	0.00	0.00	0.00	0.00	0.00	0.00	0.00	0.00	0.00	0.00	0.00	0.00	8.00	12.00	0.00	1.00	55.62	39.92	0.71	0	0	0	0	0	0	0	4	1	0	0	0	-99
1633	0.00	0.00	0.00	0.00	0.00	-99.00	0	40.00	1.00	0.0	3.0	0.00	1.00	32401	17.37	3.00	1.00	1.00	0.00	0.00	0.00	1.00	0.00	0.00	0.00	0.00	0.00	0.00	0.00	14.00	14.00	1.00	1.00	54.22	40.99	0.71	0	0	0	0	0	0	0	3	0	0	0	1	-99
1634	0.00	0.00	0.00	0.00	0.00	-99.00	0	40.00	1.00	0.0	3.0	1.00	0.00	51862	24.69	4.00	1.00	1.00	0.00	1.00	0.00	1.00	0.00	0.00	0.00	0.00	0.00	0.00	0.00	7.00	8.00	0.00	0.00	55.26	40.78	0.71	0	0	0	0	0	0	0	2	0	0	0	1	-99
1635	0.00	0.00	0.00	0.00	0.00	-99.00	0	40.00	2.00	1.0	1.0	1.00	0.00	130905	25.51	4.00	1.00	1.00	0.00	1.00	1.00	0.00	0.00	0.00	0.00	0.00	0.00	0.00	0.00	6.00	6.00	0.00	0.00	57.22	41.26	0.73	0	0	0	0	0	0	0	3	0	0	0	1	-99
1636	0.00	0.00	0.00	0.00	0.00	-99.00	0	40.00	2.00	0.0	3.0	1.00	0.00	41942	31.14	7.00	0.00	1.00	1.00	0.00	0.00	0.00	0.00	0.00	1.00	0.00	0.00	0.00	1.00	2.00	2.00	0.00	0.00	48.42	50.26	0.74	1	0	0	0	0	0	0	3	0	0	0	1	-99
1637	0.00	0.00	0.00	0.00	0.00	-99.00	0	40.00	1.00	0.0	3.0	1.00	0.00	49677	33.43	0.00	0.00	0.00	0.00	0.00	0.00	0.00	0.00	0.00	0.00	0.00	0.00	0.00	0.00	9.00	16.00	0.00	1.00	51.53	51.26	0.75	0	0	0	0	0	0	0	3	0	0	0	1	-99
1638	0.00	0.00	0.00	0.00	0.00	-99.00	0	40.00	1.00	0.0	4.0	1.00	0.00	60743	40.81	0.00	0.00	0.00	0.00	0.00	0.00	0.00	0.00	0.00	0.00	0.00	0.00	0.00	0.00	0.00	0.00	0.00	0.00	52.50	46.44	0.75	0	0	0	0	0	0	0	3	0	0	0	1	-99
1639	0.00	0.00	0.00	0.00	0.00	-99.00	0	40.00	2.00	0.0	4.0	1.00	1.00	192500	17.54	0.00	0.00	0.00	0.00	0.00	0.00	0.00	0.00	0.00	0.00	0.00	0.00	0.00	0.00	0.00	1.00	0.00	0.00	61.32	44.36	0.76	0	0	0	0	0	0	0	5	0	0	0	1	-99
1640	0.00	0.00	0.00	0.00	0.00	-99.00	0	40.00	1.00	0.0	3.0	1.00	1.00	94059	22.27	1.00	0.00	0.00	0.00	0.00	0.00	0.00	0.00	0.00	0.00	0.00	0.00	0.00	0.00	1.00	0.00	0.00	0.00	56.31	46.80	0.77	0	0	0	0	0	0	0	5	0	0	0	1	-99
1641	0.00	0.00	0.00	0.00	0.00	-99.00	0	40.00	1.00	0.0	3.0	0.00	1.00	39285	16.98	0.00	0.00	0.00	0.00	0.00	0.00	0.00	0.00	0.00	0.00	0.00	0.00	0.00	0.00	0.00	0.00	0.00	0.00	41.45	60.05	0.77	0	0	0	0	0	0	0	3	0	0	0	1	-99
1642	0.00	0.00	0.00	0.00	0.00	-99.00	0	40.00	2.00	0.0	3.0	1.00	0.00	49271	73.12	0.00	0.00	0.00	0.00	0.00	0.00	0.00	0.00	0.00	0.00	0.00	0.00	0.00	0.00	0.00	2.00	0.00	0.00	43.76	59.59	0.77	0	0	0	0	0	0	0	3	0	0	0	1	-99
1643	0.00	0.00	0.00	0.00	0.00	-99.00	0	40.00	2.00	1.0	4.0	1.00	1.00	36982	16.73	2.00	0.00	0.00	0.00	0.00	0.00	1.00	0.00	0.00	0.00	0.00	1.00	0.00	0.00	0.00	0.00	0.00	0.00	56.34	49.03	0.77	0	0	0	0	0	0	0	5	0	0	0	0	-99
1644	0.00	0.00	0.00	0.00	0.00	-99.00	0	40.00	2.00	0.0	3.0	0.00	0.00	49884	24.21	0.00	0.00	0.00	0.00	0.00	0.00	0.00	0.00	0.00	0.00	0.00	0.00	0.00	0.00	0.00	0.00	0.00	0.00	57.94	47.98	0.78	1	0	1	0	0	0	0	1	0	0	0	1	-99
1645	0.00	0.00	0.00	0.00	0.00	-99.00	0	40.00	2.00	0.0	2.0	1.00	1.00	72332	29.53	6.00	1.00	1.00	1.00	1.00	0.00	1.00	0.00	1.00	0.00	0.00	0.00	0.00	0.00	4.00	1.00	0.00	0.00	56.38	49.17	0.79	1	0	0	0	0	0	0	5	0	1	0	0	-99
1646	0.00	0.00	0.00	0.00	0.00	-99.00	0	40.00	2.00	0.0	3.0	1.00	1.00	111446	28.34	3.00	0.00	0.00	0.00	0.00	1.00	0.00	0.00	0.00	0.00	0.00	0.00	0.00	0.00	0.00	0.00	0.00	0.00	55.53	51.36	0.80	0	0	0	0	0	0	0	3	0	0	0	1	-99
1647	0.00	0.00	0.00	0.00	0.00	-99.00	0	40.00	1.00	0.0	1.0	1.00	1.00	69305	25.11	1.00	0.00	0.00	0.00	0.00	0.00	0.00	0.00	0.00	0.00	0.00	0.00	0.00	0.00	10.00	2.00	1.00	0.00	49.46	57.01	0.81	0	0	0	0	0	0	0	5	0	0	0	1	-99
1648	0.00	0.00	0.00	0.00	0.00	-99.00	0	40.00	1.00	0.0	3.0	1.00	0.00	37891	24.80	2.00	0.00	0.00	0.00	0.00	0.00	0.00	0.00	0.00	0.00	1.00	0.00	0.00	0.00	1.00	0.00	0.00	0.00	54.99	53.36	0.82	1	0	0	0	0	0	0	4	0	0	0	1	-99
1649	0.00	0.00	0.00	0.00	0.00	-99.00	0	40.00	2.00	0.0	2.0	0.00	0.00	53333	34.56	3.00	0.00	1.00	0.00	0.00	1.00	0.00	0.00	0.00	0.00	0.00	0.00	0.00	0.00	4.00	4.00	0.00	0.00	50.77	56.95	0.83	0	0	0	0	0	0	0	3	0	1	0	0	-99
1650	0.00	0.00	0.00	0.00	0.00	-99.00	0	40.00	2.00	0.0	4.0	0.00	1.00	95857	20.60	2.00	0.00	0.00	0.00	0.00	0.00	0.00	0.00	0.00	0.00	0.00	0.00	0.00	0.00	0.00	0.00	0.00	0.00	55.03	58.52	0.87	0	0	0	0	0	0	0	2	0	1	1	0	-99
1651	0.00	0.00	0.00	0.00	0.00	-99.00	0	40.00	2.00	0.0	3.0	1.00	1.00	51339	26.83	0.00	0.00	0.00	0.00	0.00	0.00	0.00	0.00	0.00	0.00	0.00	0.00	0.00	0.00	0.00	0.00	0.00	0.00	53.29	62.11	0.89	0	0	0	0	0	0	0	1	1	0	0	0	-99
1652	0.00	0.00	0.00	0.00	0.00	-99.00	0	40.00	1.00	0.0	2.0	1.00	1.00	36767	23.49	0.00	0.00	0.00	0.00	0.00	0.00	0.00	0.00	0.00	0.00	0.00	0.00	0.00	0.00	0.00	0.00	0.00	0.00	54.56	62.89	0.95	1	0	0	0	0	0	0	3	0	0	0	1	-99
1653	0.00	0.00	0.00	0.00	0.00	-99.00	0	41.00	2.00	0.0	3.0	0.00	0.00	52873	41.56	10.00	0.00	0.00	1.00	1.00	0.00	0.00	0.00	1.00	0.00	0.00	1.00	0.00	4.00	2.00	3.00	0.00	0.00	27.14	40.20	0.54	1	0	0	0	0	1	1	4	0	0	0	1	-99
1654	0.00	0.00	0.00	0.00	0.00	-99.00	0	41.00	2.00	0.0	2.0	0.00	0.00	36668	31.09	16.00	1.00	1.00	1.00	1.00	0.00	0.00	1.00	1.00	1.00	1.00	0.00	1.00	2.00	20.00	17.00	1.00	1.00	32.23	33.03	0.51	1	0	1	1	1	1	1	3	0	0	0	1	-99
1655	0.00	0.00	0.00	0.00	0.00	-99.00	0	41.00	2.00	0.0	3.0	1.00	1.00	32114	26.62	10.00	1.00	1.00	1.00	1.00	1.00	1.00	0.00	0.00	0.00	1.00	1.00	0.00	0.00	15.00	8.00	1.00	0.00	50.46	37.61	0.65	1	0	0	1	0	1	1	4	0	0	0	1	-99
1656	0.00	0.00	0.00	0.00	0.00	-99.00	0	41.00	2.00	0.0	2.0	1.00	0.00	43721	27.43	8.00	0.00	1.00	1.00	1.00	0.00	0.00	1.00	0.00	0.00	1.00	0.00	1.00	1.00	18.00	8.00	1.00	0.00	33.77	40.92	0.57	1	0	0	0	0	1	0	3	0	0	0	1	-99
1657	0.00	0.00	0.00	0.00	0.00	-99.00	0	41.00	1.00	0.0	3.0	1.00	1.00	77931	23.43	4.00	0.00	0.00	0.00	1.00	0.00	0.00	1.00	1.00	0.00	0.00	0.00	0.00	0.00	11.00	4.00	1.00	0.00	47.24	33.68	0.61	1	0	0	0	0	1	0	5	0	0	0	1	-99
1658	0.00	0.00	0.00	0.00	0.00	-99.00	0	41.00	2.00	0.0	2.0	0.00	0.00	141285	29.12	9.00	0.00	0.00	0.00	1.00	1.00	0.00	0.00	1.00	0.00	1.00	0.00	0.00	1.00	5.00	6.00	0.00	0.00	29.27	49.71	0.65	1	1	1	0	1	1	0	3	0	1	0	0	-99
1659	0.00	0.00	0.00	0.00	0.00	-99.00	0	41.00	2.00	0.0	2.0	0.00	0.00	53306	29.40	6.00	1.00	1.00	0.00	0.00	1.00	1.00	0.00	1.00	0.00	0.00	1.00	0.00	0.00	9.00	5.00	0.00	0.00	56.49	34.53	0.68	0	0	1	0	0	1	0	2	0	1	1	0	-99
1660	0.00	0.00	0.00	0.00	0.00	-99.00	0	41.00	2.00	0.0	2.0	1.00	1.00	98792	27.41	1.00	0.00	0.00	0.00	0.00	0.00	0.00	0.00	0.00	0.00	0.00	0.00	1.00	0.00	2.00	0.00	0.00	0.00	53.69	52.66	0.81	1	1	0	0	0	1	0	5	0	0	0	1	-99
1661	0.00	0.00	0.00	0.00	0.00	-99.00	0	41.00	2.00	0.0	3.0	0.00	0.00	38424	21.80	7.00	1.00	1.00	0.00	1.00	1.00	0.00	0.00	0.00	0.00	0.00	0.00	0.00	0.00	17.00	23.00	1.00	1.00	55.94	12.00	0.55	0	0	0	0	0	1	0	5	0	0	1	0	-99
1662	0.00	0.00	0.00	0.00	0.00	-99.00	0	41.00	2.00	0.0	2.0	0.00	0.00	91902	24.96	0.00	0.00	0.00	0.00	0.00	0.00	0.00	0.00	0.00	0.00	0.00	0.00	0.00	0.00	10.00	15.00	1.00	1.00	44.64	34.24	0.58	0	0	0	0	0	1	0	2	0	0	0	1	-99
1663	0.00	0.00	0.00	0.00	0.00	-99.00	0	41.00	2.00	0.0	2.0	1.00	0.00	48171	24.13	2.00	0.00	0.00	1.00	1.00	0.00	0.00	0.00	0.00	0.00	0.00	0.00	0.00	0.00	6.00	9.00	0.00	0.00	41.61	38.24	0.60	0	0	0	0	0	1	0	5	0	0	0	1	-99
1664	0.00	0.00	0.00	0.00	0.00	-99.00	0	41.00	2.00	0.0	3.0	0.00	0.00	46414	49.92	7.00	1.00	1.00	0.00	1.00	1.00	0.00	1.00	1.00	0.00	0.00	0.00	0.00	0.00	11.00	16.00	1.00	1.00	49.45	28.85	0.63	1	0	0	1	0	1	0	3	0	0	0	1	-99
1665	0.00	0.00	0.00	0.00	0.00	-99.00	0	41.00	3.00	0.0	2.0	1.00	1.00	58903	18.24	2.00	0.00	0.00	0.00	1.00	1.00	0.00	0.00	0.00	0.00	0.00	0.00	0.00	0.00	0.00	0.00	0.00	0.00	37.73	56.98	0.69	1	0	0	1	0	1	0	3	0	0	0	1	-99
1666	0.00	0.00	0.00	0.00	0.00	-99.00	0	41.00	1.00	0.0	3.0	0.00	1.00	37130	44.62	0.00	0.00	0.00	0.00	0.00	0.00	0.00	0.00	0.00	0.00	0.00	0.00	0.00	0.00	10.00	6.00	1.00	0.00	53.08	31.37	0.63	1	1	0	1	0	0	1	3	0	0	0	1	-99
1667	0.00	0.00	0.00	0.00	0.00	-99.00	0	41.00	2.00	1.0	1.0	0.00	0.00	58262	36.84	11.00	1.00	1.00	1.00	1.00	1.00	0.00	0.00	0.00	0.00	1.00	0.00	0.00	0.00	9.00	17.00	0.00	1.00	23.34	17.65	0.38	1	0	0	0	0	0	0	1	0	1	0	0	-99
1668	0.00	0.00	0.00	0.00	0.00	-99.00	0	41.00	2.00	0.0	2.0	0.00	0.00	75666	20.80	1.00	0.00	0.00	0.00	0.00	0.00	0.00	0.00	0.00	0.00	0.00	0.00	0.00	0.00	6.00	7.00	0.00	0.00	21.16	23.11	0.41	1	0	0	0	0	0	0	3	1	0	0	0	-99
1669	0.00	0.00	0.00	0.00	0.00	-99.00	0	41.00	2.00	0.0	1.0	1.00	0.00	58964	23.38	10.00	1.00	1.00	1.00	0.00	0.00	1.00	0.00	1.00	0.00	0.00	1.00	0.00	0.00	21.00	22.00	1.00	1.00	31.71	17.26	0.43	1	0	0	0	0	0	0	1	1	0	1	0	-99
1670	0.00	0.00	0.00	0.00	0.00	-99.00	0	41.00	2.00	0.0	4.0	1.00	1.00	32893	29.05	3.00	0.00	1.00	1.00	0.00	1.00	0.00	0.00	0.00	0.00	0.00	0.00	0.00	0.00	21.00	19.00	1.00	1.00	37.10	20.02	0.47	0	0	0	0	0	0	0	3	1	1	0	0	-99
1671	0.00	0.00	0.00	0.00	0.00	-99.00	0	41.00	3.00	1.0	1.0	1.00	0.00	71997	24.56	9.00	1.00	1.00	1.00	0.00	1.00	0.00	0.00	0.00	0.00	1.00	0.00	0.00	1.00	11.00	19.00	1.00	1.00	27.66	35.60	0.51	1	0	1	0	0	0	0	3	1	1	0	0	-99
1672	0.00	0.00	0.00	0.00	0.00	-99.00	0	41.00	2.00	0.0	3.0	1.00	0.00	58450	29.26	9.00	1.00	1.00	0.00	0.00	1.00	1.00	0.00	1.00	0.00	1.00	0.00	0.00	0.00	14.00	25.00	1.00	1.00	42.06	19.95	0.52	1	0	1	0	0	0	0	3	1	1	0	0	-99
1673	0.00	0.00	0.00	0.00	0.00	-99.00	0	41.00	2.00	0.0	3.0	0.00	0.00	45929	25.74	7.00	1.00	1.00	0.00	1.00	1.00	1.00	0.00	0.00	0.00	0.00	0.00	0.00	0.00	7.00	11.00	0.00	1.00	32.94	34.78	0.52	1	0	0	0	0	0	0	5	0	0	0	1	-99
1674	0.00	0.00	0.00	0.00	0.00	-99.00	0	41.00	2.00	0.0	2.0	0.00	0.00	52600	39.06	8.00	1.00	1.00	1.00	1.00	1.00	1.00	0.00	0.00	0.00	1.00	0.00	0.00	0.00	12.00	11.00	1.00	1.00	26.47	41.45	0.54	1	0	0	0	0	0	0	2	1	0	0	0	-99
1675	0.00	0.00	0.00	0.00	0.00	-99.00	0	41.00	2.00	0.0	3.0	0.00	1.00	44562	28.59	6.00	1.00	1.00	1.00	0.00	0.00	0.00	1.00	0.00	1.00	0.00	0.00	0.00	0.00	12.00	12.00	1.00	1.00	30.01	42.71	0.55	1	0	1	1	0	0	0	3	0	0	0	1	-99
1676	0.00	0.00	0.00	0.00	0.00	-99.00	0	41.00	1.00	1.0	2.0	1.00	1.00	57560	21.25	4.00	1.00	1.00	1.00	0.00	0.00	0.00	0.00	0.00	0.00	0.00	0.00	0.00	0.00	9.00	14.00	0.00	1.00	39.13	30.90	0.55	1	1	0	0	0	0	0	4	0	1	0	0	-99
1677	0.00	0.00	0.00	0.00	0.00	-99.00	0	41.00	1.00	1.0	1.0	1.00	1.00	21201	25.79	13.00	1.00	1.00	0.00	1.00	0.00	1.00	1.00	1.00	1.00	1.00	1.00	1.00	0.00	20.00	19.00	1.00	1.00	47.56	19.35	0.55	0	0	1	1	0	0	0	4	1	1	0	0	-99
1678	0.00	0.00	0.00	0.00	0.00	-99.00	0	41.00	2.00	0.0	3.0	0.00	1.00	42449	32.89	5.00	0.00	1.00	0.00	0.00	0.00	0.00	0.00	0.00	0.00	0.00	1.00	0.00	0.00	6.00	10.00	0.00	1.00	35.80	33.55	0.56	0	0	0	0	0	0	0	3	0	0	0	1	-99
1679	0.00	0.00	0.00	0.00	0.00	-99.00	0	41.00	3.00	0.0	4.0	1.00	0.00	36856	30.89	1.00	0.00	0.00	0.00	0.00	0.00	0.00	0.00	0.00	0.00	0.00	0.00	0.00	0.00	12.00	14.00	1.00	1.00	55.81	11.60	0.57	0	0	0	0	0	0	0	5	0	0	0	1	-99
1680	0.00	0.00	0.00	0.00	0.00	-99.00	0	41.00	2.00	0.0	2.0	1.00	1.00	73482	21.48	6.00	0.00	1.00	1.00	0.00	0.00	1.00	1.00	0.00	0.00	0.00	0.00	0.00	0.00	7.00	9.00	0.00	0.00	46.30	28.87	0.58	1	0	0	0	0	0	0	3	1	0	0	0	-99
1681	0.00	0.00	0.00	0.00	0.00	-99.00	0	41.00	2.00	0.0	4.0	1.00	1.00	95726	37.76	0.00	0.00	0.00	0.00	0.00	0.00	0.00	0.00	0.00	0.00	0.00	0.00	0.00	0.00	14.00	18.00	1.00	1.00	38.77	37.47	0.59	1	0	0	1	0	0	0	3	0	0	0	1	-99
1682	0.00	0.00	0.00	0.00	0.00	-99.00	0	41.00	2.00	0.0	3.0	1.00	0.00	38947	26.57	9.00	1.00	1.00	1.00	0.00	1.00	1.00	0.00	0.00	0.00	0.00	0.00	0.00	0.00	13.00	12.00	1.00	1.00	40.00	37.22	0.60	0	0	0	0	0	0	0	4	0	0	0	1	-99
1683	0.00	0.00	0.00	0.00	0.00	-99.00	0	41.00	2.00	0.0	2.0	1.00	0.00	51953	26.52	1.00	0.00	0.00	0.00	0.00	0.00	0.00	0.00	0.00	0.00	1.00	0.00	0.00	0.00	0.00	0.00	0.00	0.00	46.60	34.62	0.61	0	0	0	1	0	0	0	3	1	0	0	0	-99
1684	0.00	0.00	0.00	0.00	0.00	-99.00	0	41.00	2.00	0.0	3.0	1.00	1.00	122182	14.29	0.00	0.00	0.00	0.00	0.00	0.00	0.00	0.00	0.00	0.00	0.00	0.00	0.00	0.00	5.00	4.00	0.00	0.00	34.87	45.95	0.62	1	1	0	0	0	0	0	2	1	0	1	0	-99
1685	0.00	0.00	0.00	0.00	0.00	-99.00	0	41.00	2.00	0.0	4.0	1.00	1.00	86594	23.69	1.00	0.00	0.00	0.00	1.00	0.00	0.00	0.00	0.00	0.00	0.00	0.00	0.00	0.00	9.00	12.00	0.00	1.00	42.39	36.65	0.62	0	0	0	0	0	0	0	2	0	0	0	1	-99
1686	0.00	0.00	0.00	0.00	0.00	-99.00	0	41.00	2.00	0.0	3.0	1.00	0.00	39641	34.33	0.00	0.00	0.00	0.00	0.00	0.00	0.00	0.00	0.00	0.00	0.00	0.00	0.00	0.00	5.00	10.00	0.00	1.00	34.64	48.91	0.62	1	0	0	0	0	0	0	5	0	0	0	1	-99
1687	0.00	0.00	0.00	0.00	0.00	-99.00	0	41.00	2.00	0.0	3.0	0.00	0.00	81886	22.96	3.00	1.00	0.00	1.00	0.00	0.00	0.00	0.00	1.00	0.00	0.00	0.00	0.00	0.00	4.00	4.00	0.00	0.00	35.74	47.72	0.63	0	0	0	0	0	0	0	4	0	0	0	1	-99
1688	0.00	0.00	0.00	0.00	0.00	-99.00	0	41.00	2.00	0.0	3.0	1.00	0.00	66513	22.04	0.00	0.00	0.00	0.00	0.00	0.00	0.00	0.00	0.00	0.00	0.00	0.00	0.00	0.00	10.00	5.00	1.00	0.00	47.81	34.73	0.63	1	0	0	0	0	0	0	2	0	0	0	1	-99
1689	0.00	0.00	0.00	0.00	0.00	-99.00	0	41.00	3.00	0.0	3.0	1.00	1.00	104239	29.53	9.00	1.00	1.00	1.00	0.00	0.00	0.00	0.00	1.00	0.00	1.00	1.00	0.00	0.00	15.00	18.00	1.00	1.00	55.92	28.72	0.64	0	0	0	0	0	0	0	5	0	1	0	0	-99
1690	0.00	0.00	0.00	0.00	0.00	-99.00	0	41.00	2.00	0.0	4.0	1.00	0.00	64241	50.90	3.00	1.00	0.00	0.00	1.00	0.00	0.00	0.00	0.00	0.00	0.00	0.00	0.00	0.00	1.00	10.00	0.00	1.00	39.16	44.23	0.64	1	0	0	0	0	0	0	3	0	0	0	1	-99
1691	0.00	0.00	0.00	0.00	0.00	-99.00	0	41.00	3.00	0.0	3.0	1.00	1.00	37005	36.39	4.00	1.00	1.00	0.00	1.00	0.00	1.00	0.00	0.00	0.00	0.00	0.00	0.00	0.00	12.00	17.00	1.00	1.00	58.75	23.07	0.64	0	0	0	0	0	0	0	3	0	0	0	1	-99
1692	0.00	0.00	0.00	0.00	0.00	-99.00	0	41.00	2.00	0.0	3.0	1.00	1.00	27533	16.14	6.00	1.00	1.00	1.00	0.00	0.00	0.00	1.00	0.00	0.00	0.00	0.00	1.00	0.00	6.00	7.00	0.00	0.00	39.68	46.60	0.65	1	0	0	0	0	0	0	5	0	0	0	1	-99
1693	0.00	0.00	0.00	0.00	0.00	-99.00	0	41.00	1.00	0.0	3.0	1.00	1.00	41854	43.40	6.00	1.00	1.00	1.00	0.00	0.00	0.00	1.00	0.00	0.00	0.00	0.00	0.00	1.00	6.00	4.00	0.00	0.00	46.19	39.29	0.66	0	1	1	1	0	0	0	4	0	0	0	1	-99
1694	0.00	0.00	0.00	0.00	0.00	-99.00	0	41.00	2.00	0.0	3.0	0.00	0.00	29220	32.44	6.00	1.00	1.00	1.00	0.00	0.00	0.00	0.00	0.00	0.00	0.00	0.00	1.00	0.00	7.00	17.00	0.00	1.00	53.55	37.57	0.66	0	0	0	0	0	0	0	3	0	0	0	1	-99
1695	0.00	0.00	0.00	0.00	0.00	-99.00	0	41.00	2.00	0.0	4.0	1.00	1.00	38121	25.42	4.00	0.00	1.00	0.00	0.00	1.00	0.00	0.00	0.00	0.00	0.00	0.00	0.00	0.00	5.00	5.00	0.00	0.00	48.26	40.79	0.66	1	0	0	1	0	0	0	3	0	0	0	1	-99
1696	0.00	0.00	0.00	0.00	0.00	-99.00	0	41.00	1.00	0.0	3.0	1.00	1.00	59663	29.95	9.00	0.00	1.00	1.00	1.00	1.00	1.00	0.00	1.00	0.00	1.00	0.00	0.00	0.00	14.00	11.00	1.00	1.00	42.48	48.05	0.68	1	0	1	0	0	0	0	2	1	0	0	0	-99
1697	0.00	0.00	0.00	0.00	0.00	-99.00	0	41.00	2.00	0.0	3.0	1.00	0.00	119105	23.17	5.00	0.00	1.00	0.00	1.00	1.00	0.00	0.00	0.00	0.00	0.00	0.00	0.00	0.00	5.00	5.00	0.00	0.00	62.78	27.39	0.68	1	0	0	0	0	0	0	5	0	0	0	1	-99
1698	0.00	0.00	0.00	0.00	0.00	-99.00	0	41.00	2.00	0.0	4.0	1.00	0.00	106393	25.06	2.00	0.00	1.00	1.00	0.00	0.00	0.00	0.00	0.00	0.00	0.00	0.00	0.00	0.00	3.00	2.00	0.00	0.00	41.25	52.53	0.68	0	0	0	0	0	0	0	5	1	0	0	0	-99
1699	0.00	0.00	0.00	0.00	0.00	-99.00	0	41.00	2.00	0.0	1.0	1.00	0.00	45341	27.76	4.00	1.00	1.00	0.00	1.00	0.00	0.00	0.00	0.00	0.00	0.00	0.00	0.00	0.00	9.00	8.00	0.00	0.00	45.77	46.13	0.69	1	0	0	0	0	0	0	4	0	1	0	0	-99
1700	0.00	0.00	0.00	0.00	0.00	-99.00	0	41.00	3.00	0.0	3.0	1.00	0.00	79832	36.90	4.00	1.00	0.00	0.00	0.00	0.00	0.00	0.00	1.00	0.00	0.00	0.00	0.00	1.00	0.00	1.00	0.00	0.00	43.42	52.24	0.70	1	0	0	0	0	0	0	3	0	0	0	1	-99
1701	0.00	0.00	0.00	0.00	0.00	-99.00	0	41.00	1.00	0.0	3.0	1.00	1.00	62623	36.49	5.00	0.00	0.00	0.00	1.00	1.00	0.00	0.00	0.00	0.00	0.00	0.00	0.00	0.00	6.00	4.00	0.00	0.00	44.31	53.91	0.71	1	0	1	0	0	0	0	3	0	1	0	0	-99
1702	0.00	0.00	0.00	0.00	0.00	-99.00	0	41.00	2.00	0.0	3.0	1.00	1.00	62517	30.66	0.00	0.00	0.00	0.00	0.00	0.00	0.00	0.00	0.00	0.00	0.00	0.00	0.00	0.00	1.00	0.00	0.00	0.00	45.09	51.49	0.71	0	0	0	0	0	0	0	3	1	0	0	0	-99
1703	0.00	0.00	0.00	0.00	0.00	-99.00	0	41.00	3.00	0.0	4.0	1.00	0.00	71891	28.15	4.00	0.00	1.00	0.00	0.00	1.00	1.00	0.00	0.00	0.00	0.00	0.00	0.00	0.00	8.00	4.00	0.00	0.00	58.88	39.16	0.71	1	0	0	0	0	0	0	3	0	0	0	1	-99
1704	0.00	0.00	0.00	0.00	0.00	-99.00	0	41.00	2.00	0.0	3.0	1.00	1.00	122182	13.87	2.00	0.00	0.00	1.00	0.00	0.00	0.00	0.00	0.00	0.00	0.00	0.00	0.00	0.00	0.00	0.00	0.00	0.00	38.18	61.37	0.72	1	0	1	1	0	0	0	5	0	0	0	1	-99
1705	0.00	0.00	0.00	0.00	0.00	-99.00	0	41.00	2.00	0.0	3.0	1.00	0.00	44404	40.74	3.00	1.00	1.00	0.00	0.00	0.00	0.00	0.00	0.00	0.00	1.00	0.00	0.00	0.00	3.00	6.00	0.00	0.00	55.15	40.02	0.72	0	0	0	0	0	0	0	2	0	1	0	0	-99
1706	0.00	0.00	0.00	0.00	0.00	-99.00	0	41.00	3.00	0.0	3.0	1.00	0.00	42973	31.09	2.00	0.00	0.00	0.00	1.00	0.00	0.00	0.00	0.00	0.00	0.00	0.00	0.00	0.00	2.00	5.00	0.00	0.00	53.50	45.41	0.72	0	0	0	0	0	0	0	5	0	0	0	1	-99
1707	0.00	0.00	0.00	0.00	0.00	-99.00	0	41.00	2.00	1.0	3.0	1.00	0.00	32364	22.86	2.00	0.00	0.00	0.00	0.00	0.00	0.00	0.00	0.00	0.00	0.00	0.00	0.00	0.00	3.00	2.00	0.00	0.00	44.26	54.13	0.73	0	0	0	0	0	0	0	4	0	1	0	0	-99
1708	0.00	0.00	0.00	0.00	0.00	-99.00	0	41.00	2.00	0.0	3.0	1.00	1.00	34970	31.17	1.00	0.00	0.00	0.00	0.00	0.00	0.00	0.00	0.00	0.00	0.00	0.00	0.00	0.00	0.00	7.00	0.00	0.00	47.50	50.80	0.75	0	0	0	0	0	0	0	5	0	0	0	1	-99
1709	0.00	0.00	0.00	0.00	0.00	-99.00	0	41.00	2.00	0.0	4.0	1.00	0.00	87636	25.65	0.00	0.00	0.00	0.00	0.00	0.00	0.00	0.00	0.00	0.00	0.00	0.00	0.00	0.00	4.00	6.00	0.00	0.00	57.66	43.46	0.76	0	0	0	0	0	0	0	3	1	1	1	0	-99
1710	0.00	0.00	0.00	0.00	0.00	-99.00	0	41.00	2.00	0.0	3.0	1.00	0.00	49271	29.41	4.00	1.00	1.00	0.00	1.00	1.00	0.00	0.00	0.00	0.00	0.00	0.00	0.00	0.00	3.00	6.00	0.00	0.00	49.23	50.65	0.77	1	0	1	0	0	0	0	3	1	1	1	0	-99
1711	0.00	0.00	0.00	0.00	0.00	-99.00	0	41.00	3.00	0.0	3.0	1.00	0.00	81711	27.44	4.00	1.00	1.00	0.00	1.00	0.00	0.00	0.00	0.00	0.00	0.00	0.00	0.00	0.00	7.00	7.00	0.00	0.00	54.91	47.87	0.77	0	0	0	0	0	0	0	4	0	0	0	1	-99
1712	0.00	0.00	0.00	0.00	0.00	-99.00	0	41.00	2.00	0.0	1.0	1.00	0.00	36982	19.22	1.00	0.00	0.00	0.00	1.00	0.00	0.00	0.00	0.00	0.00	0.00	0.00	0.00	0.00	3.00	4.00	0.00	0.00	52.36	51.36	0.78	0	1	0	0	0	0	0	3	0	0	0	1	-99
1713	0.00	0.00	0.00	0.00	0.00	-99.00	0	41.00	2.00	0.0	2.0	1.00	0.00	70642	21.92	2.00	0.00	1.00	0.00	1.00	0.00	0.00	0.00	0.00	0.00	0.00	0.00	0.00	0.00	3.00	3.00	0.00	0.00	56.98	50.56	0.80	0	0	0	0	0	0	0	4	0	1	0	0	-99
1714	0.00	0.00	0.00	0.00	0.00	-99.00	0	41.00	1.00	0.0	2.0	1.00	1.00	66129	23.03	1.00	0.00	0.00	0.00	0.00	0.00	0.00	0.00	0.00	0.00	0.00	0.00	0.00	0.00	5.00	2.00	0.00	0.00	55.53	51.36	0.80	0	0	0	0	0	0	0	5	0	0	0	1	-99
1715	0.00	0.00	0.00	0.00	0.00	-99.00	0	41.00	3.00	0.0	3.0	1.00	0.00	48047	29.28	2.00	0.00	1.00	1.00	0.00	0.00	0.00	0.00	0.00	0.00	0.00	0.00	0.00	0.00	8.00	0.00	0.00	0.00	55.28	54.94	0.83	0	0	0	0	0	0	0	3	0	0	0	1	-99
1716	0.00	0.00	0.00	0.00	0.00	-99.00	0	41.00	3.00	0.0	3.0	1.00	1.00	48179	23.41	0.00	0.00	0.00	0.00	0.00	0.00	0.00	0.00	0.00	0.00	0.00	0.00	0.00	0.00	5.00	4.00	0.00	0.00	57.32	53.16	0.84	0	0	0	0	0	0	0	4	0	0	0	1	-99
1717	0.00	0.00	0.00	0.00	0.00	-99.00	0	41.00	2.00	0.0	3.0	1.00	1.00	55200	19.74	2.00	0.00	0.00	0.00	1.00	0.00	0.00	1.00	0.00	0.00	0.00	0.00	0.00	0.00	0.00	1.00	0.00	0.00	54.21	57.93	0.86	0	0	0	0	0	0	0	3	0	0	0	1	-99
1718	0.00	0.00	0.00	0.00	0.00	-99.00	0	41.00	1.00	0.0	3.0	1.00	1.00	49493	32.92	0.00	0.00	0.00	0.00	0.00	0.00	0.00	0.00	0.00	0.00	0.00	0.00	0.00	0.00	0.00	0.00	0.00	0.00	54.21	57.93	0.86	0	0	0	0	0	0	0	4	0	0	0	1	-99
1719	0.00	0.00	0.00	0.00	0.00	-99.00	0	41.00	1.00	0.0	3.0	1.00	1.00	96733	23.17	0.00	0.00	0.00	0.00	0.00	0.00	0.00	0.00	0.00	0.00	0.00	0.00	0.00	0.00	0.00	0.00	0.00	0.00	54.81	59.31	0.88	0	0	0	0	0	0	0	3	0	0	0	1	-99
1720	0.00	0.00	0.00	0.00	0.00	-99.00	0	41.00	3.00	0.0	3.0	1.00	1.00	60503	20.50	0.00	0.00	0.00	0.00	0.00	0.00	0.00	0.00	0.00	0.00	0.00	0.00	0.00	0.00	0.00	0.00	0.00	0.00	54.81	59.31	0.88	0	0	0	0	0	0	0	4	0	0	0	1	-99
1721	0.00	0.00	0.00	0.00	0.00	-99.00	0	41.00	1.00	0.0	3.0	1.00	1.00	44635	21.92	0.00	0.00	0.00	0.00	0.00	0.00	0.00	0.00	0.00	0.00	0.00	0.00	0.00	0.00	0.00	0.00	0.00	0.00	56.81	59.89	0.90	1	0	0	0	0	0	0	5	0	0	0	1	-99
1722	0.00	0.00	0.00	0.00	0.00	-99.00	0	41.00	1.00	0.0	3.0	1.00	1.00	44876	27.02	0.00	0.00	0.00	0.00	0.00	0.00	0.00	0.00	0.00	0.00	0.00	0.00	0.00	0.00	0.00	0.00	0.00	0.00	56.59	60.69	0.92	0	0	0	0	0	0	0	2	0	0	1	0	-99
1723	0.00	0.00	0.00	0.00	0.00	-99.00	0	41.00	1.00	0.0	3.0	0.00	0.00	28294	30.21	0.00	0.00	0.00	0.00	0.00	0.00	0.00	0.00	0.00	0.00	0.00	0.00	0.00	0.00	0.00	0.00	0.00	0.00	52.61	62.91	0.93	0	0	0	0	0	0	0	1	0	0	0	1	-99
1724	0.00	0.00	0.00	0.00	0.00	-99.00	0	42.00	1.00	0.0	3.0	1.00	1.00	33099	27.52	9.00	1.00	1.00	1.00	0.00	0.00	1.00	1.00	0.00	0.00	0.00	0.00	0.00	2.00	8.00	10.00	0.00	1.00	32.27	41.62	0.57	1	0	0	0	0	1	1	3	1	1	0	0	-99
1725	0.00	0.00	0.00	0.00	0.00	-99.00	0	42.00	2.00	0.0	4.0	1.00	0.00	73042	32.89	9.00	1.00	1.00	1.00	1.00	1.00	0.00	0.00	0.00	0.00	0.00	0.00	0.00	0.00	9.00	11.00	0.00	1.00	29.48	27.66	0.45	1	1	1	1	0	1	0	5	0	0	0	1	-99
1726	0.00	0.00	0.00	0.00	0.00	-99.00	0	42.00	2.00	0.0	3.0	0.00	0.00	44754	17.23	8.00	1.00	1.00	1.00	0.00	1.00	0.00	0.00	1.00	0.00	0.00	1.00	0.00	0.00	18.00	20.00	1.00	1.00	45.02	24.04	0.54	0	0	0	0	0	1	0	3	0	0	0	1	-99
1727	0.00	0.00	0.00	0.00	0.00	-99.00	0	42.00	2.00	0.0	3.0	0.00	0.00	46056	28.19	4.00	1.00	1.00	0.00	1.00	0.00	0.00	0.00	0.00	0.00	0.00	0.00	0.00	0.00	15.00	21.00	1.00	1.00	41.83	30.00	0.56	1	0	1	0	0	1	0	5	0	0	0	1	-99
1728	0.00	0.00	0.00	0.00	0.00	-99.00	0	42.00	2.00	0.0	1.0	0.00	0.00	54675	32.89	5.00	1.00	1.00	1.00	0.00	0.00	0.00	0.00	0.00	0.00	1.00	0.00	0.00	0.00	15.00	11.00	1.00	1.00	45.60	34.49	0.60	1	0	0	0	0	1	0	3	0	0	0	1	-99
1729	0.00	0.00	0.00	0.00	0.00	-99.00	0	42.00	2.00	0.0	1.0	0.00	0.00	82188	20.36	8.00	1.00	1.00	1.00	1.00	1.00	1.00	0.00	0.00	0.00	0.00	0.00	0.00	0.00	14.00	7.00	1.00	0.00	43.50	39.12	0.63	1	0	1	0	0	1	0	5	0	0	0	1	-99
1730	0.00	0.00	0.00	0.00	0.00	-99.00	0	42.00	2.00	0.0	3.0	1.00	0.00	67082	31.56	3.00	0.00	0.00	1.00	0.00	1.00	1.00	0.00	0.00	0.00	0.00	0.00	0.00	0.00	0.00	0.00	0.00	0.00	27.88	59.50	0.64	0	1	1	0	0	1	0	4	1	1	1	0	-99
1731	0.00	0.00	0.00	0.00	0.00	-99.00	0	42.00	2.00	0.0	3.0	1.00	1.00	86474	30.89	8.00	1.00	1.00	1.00	1.00	1.00	0.00	0.00	0.00	0.00	0.00	0.00	1.00	0.00	16.00	27.00	1.00	1.00	42.53	13.79	0.45	0	0	0	1	0	0	0	5	0	0	0	1	-99
1732	0.00	0.00	0.00	0.00	0.00	-99.00	0	42.00	2.00	0.0	4.0	0.00	0.00	73682	33.81	9.00	1.00	1.00	1.00	1.00	1.00	1.00	0.00	0.00	0.00	0.00	0.00	0.00	0.00	16.00	22.00	1.00	1.00	36.17	17.91	0.45	0	0	1	0	0	0	0	4	0	1	1	0	-99
1733	0.00	0.00	0.00	0.00	0.00	-99.00	0	42.00	2.00	0.0	1.0	1.00	0.00	40390	23.04	15.00	1.00	1.00	1.00	1.00	1.00	1.00	0.00	0.00	1.00	1.00	0.00	0.00	0.00	10.00	12.00	1.00	1.00	24.79	30.60	0.46	1	1	1	0	0	0	0	1	0	0	0	1	-99
1734	0.00	0.00	0.00	0.00	0.00	-99.00	0	42.00	3.00	0.0	2.0	1.00	0.00	64552	25.06	8.00	1.00	1.00	1.00	0.00	0.00	1.00	1.00	1.00	0.00	0.00	1.00	0.00	0.00	13.00	10.00	1.00	1.00	33.27	27.07	0.48	0	0	0	0	0	0	0	3	0	0	0	1	-99
1735	0.00	0.00	0.00	0.00	0.00	-99.00	0	42.00	1.00	0.0	2.0	1.00	1.00	46590	46.98	5.00	1.00	0.00	1.00	0.00	1.00	1.00	0.00	0.00	0.00	0.00	0.00	0.00	0.00	13.00	22.00	1.00	1.00	32.50	30.57	0.51	0	0	0	0	0	0	0	3	0	0	0	1	-99
1736	0.00	0.00	0.00	0.00	0.00	-99.00	0	42.00	2.00	0.0	3.0	0.00	0.00	51484	43.85	4.00	0.00	0.00	1.00	0.00	0.00	0.00	0.00	0.00	0.00	1.00	0.00	0.00	0.00	6.00	12.00	0.00	1.00	26.72	36.62	0.51	0	0	0	0	0	0	0	1	1	1	0	0	-99
1737	0.00	0.00	0.00	0.00	0.00	-99.00	0	42.00	2.00	0.0	4.0	0.00	0.00	83878	23.62	4.00	0.00	0.00	1.00	1.00	1.00	0.00	0.00	0.00	0.00	0.00	0.00	0.00	0.00	11.00	13.00	1.00	1.00	36.56	34.03	0.56	1	0	1	1	0	0	0	4	1	0	0	0	-99
1738	0.00	0.00	0.00	0.00	0.00	-99.00	0	42.00	2.00	0.0	3.0	1.00	0.00	88562	38.08	6.00	1.00	1.00	0.00	0.00	1.00	0.00	0.00	1.00	0.00	0.00	1.00	0.00	0.00	13.00	20.00	1.00	1.00	58.15	12.98	0.57	0	0	0	0	0	0	0	2	0	0	0	1	-99
1739	0.00	0.00	0.00	0.00	0.00	-99.00	0	42.00	2.00	0.0	1.0	1.00	1.00	178358	32.31	5.00	1.00	1.00	0.00	0.00	0.00	1.00	0.00	0.00	0.00	0.00	1.00	0.00	1.00	12.00	17.00	1.00	1.00	35.26	39.67	0.57	1	0	0	0	0	0	0	2	0	0	1	0	-99
1740	0.00	0.00	0.00	0.00	0.00	-99.00	0	42.00	3.00	0.0	3.0	1.00	1.00	54438	30.66	7.00	0.00	0.00	1.00	0.00	1.00	1.00	0.00	0.00	1.00	0.00	0.00	0.00	0.00	12.00	13.00	1.00	1.00	34.00	42.35	0.58	0	0	0	0	0	0	0	5	0	0	0	1	-99
1741	0.00	0.00	0.00	0.00	0.00	-99.00	0	42.00	2.00	0.0	3.0	1.00	0.00	61470	28.24	3.00	1.00	0.00	1.00	0.00	0.00	0.00	0.00	0.00	0.00	0.00	0.00	0.00	0.00	5.00	7.00	0.00	0.00	35.56	41.07	0.58	1	1	1	0	0	0	0	2	0	0	0	1	-99
1742	0.00	0.00	0.00	0.00	0.00	-99.00	0	42.00	2.00	0.0	4.0	1.00	1.00	45342	37.79	17.00	0.00	1.00	1.00	1.00	0.00	1.00	0.00	0.00	0.00	0.00	0.00	1.00	8.00	11.00	10.00	1.00	1.00	34.34	43.00	0.59	1	1	1	0	1	0	0	2	0	0	1	0	-99
1743	0.00	0.00	0.00	0.00	0.00	-99.00	0	42.00	2.00	0.0	4.0	0.00	0.00	58193	36.61	2.00	0.00	0.00	1.00	0.00	1.00	0.00	0.00	0.00	0.00	0.00	0.00	0.00	0.00	11.00	12.00	1.00	1.00	34.83	42.95	0.59	0	0	0	0	0	0	0	3	0	0	0	1	-99
1744	0.00	0.00	0.00	0.00	0.00	-99.00	0	42.00	2.00	0.0	2.0	1.00	0.00	55821	34.54	5.00	1.00	1.00	0.00	0.00	1.00	0.00	0.00	0.00	0.00	0.00	0.00	0.00	1.00	5.00	12.00	0.00	1.00	51.89	26.32	0.60	0	0	0	0	0	0	0	3	0	0	0	1	-99
1745	0.00	0.00	0.00	0.00	0.00	-99.00	0	42.00	2.00	0.0	3.0	1.00	0.00	61470	28.24	4.00	1.00	1.00	1.00	0.00	0.00	0.00	0.00	0.00	0.00	0.00	0.00	0.00	0.00	8.00	10.00	0.00	1.00	37.27	43.01	0.61	1	1	1	0	0	0	0	3	0	0	0	1	-99
1746	0.00	0.00	0.00	0.00	0.00	-99.00	0	42.00	2.00	0.0	3.0	1.00	1.00	55307	24.80	4.00	1.00	1.00	0.00	0.00	0.00	0.00	0.00	1.00	0.00	0.00	1.00	0.00	0.00	11.00	0.00	1.00	0.00	47.61	33.50	0.62	1	0	0	0	0	0	0	3	0	0	0	1	-99
1747	0.00	0.00	0.00	0.00	0.00	-99.00	0	42.00	2.00	0.0	3.0	1.00	1.00	51440	25.74	12.00	0.00	1.00	1.00	1.00	1.00	0.00	0.00	0.00	0.00	1.00	0.00	0.00	0.00	8.00	11.00	0.00	1.00	40.44	42.36	0.62	1	1	0	0	0	0	0	2	1	0	0	0	-99
1748	0.00	0.00	0.00	0.00	0.00	-99.00	0	42.00	2.00	0.0	2.0	0.00	0.00	29811	23.05	6.00	1.00	1.00	0.00	0.00	0.00	1.00	0.00	0.00	1.00	0.00	1.00	0.00	0.00	8.00	12.00	0.00	1.00	40.94	47.17	0.63	0	0	0	1	1	0	0	2	1	0	1	0	-99
1749	0.00	0.00	0.00	0.00	0.00	-99.00	0	42.00	2.00	0.0	3.0	0.00	0.00	34124	45.61	6.00	1.00	1.00	0.00	0.00	0.00	0.00	0.00	0.00	0.00	0.00	0.00	1.00	0.00	7.00	4.00	0.00	0.00	45.56	35.83	0.64	0	0	0	0	0	0	0	5	0	0	0	1	-99
1750	0.00	0.00	0.00	0.00	0.00	-99.00	0	42.00	1.00	0.0	2.0	1.00	0.00	52162	21.28	4.00	1.00	1.00	0.00	0.00	0.00	0.00	0.00	0.00	0.00	1.00	0.00	0.00	0.00	3.00	2.00	0.00	0.00	42.37	46.74	0.65	1	1	1	0	0	0	0	3	0	1	0	0	-99
1751	0.00	0.00	0.00	0.00	0.00	-99.00	0	42.00	2.00	0.0	3.0	1.00	0.00	85442	53.25	2.00	0.00	0.00	0.00	0.00	1.00	0.00	0.00	0.00	0.00	0.00	0.00	0.00	0.00	1.00	3.00	0.00	0.00	42.26	46.89	0.66	1	1	0	0	0	0	0	5	0	0	0	1	-99
1752	0.00	0.00	0.00	0.00	0.00	-99.00	0	42.00	2.00	0.0	3.0	0.00	1.00	54429	31.32	10.00	0.00	1.00	1.00	1.00	1.00	1.00	1.00	1.00	0.00	0.00	1.00	1.00	2.00	6.00	9.00	0.00	0.00	39.04	51.10	0.67	1	0	0	0	0	0	0	1	1	1	1	0	-99
1753	0.00	0.00	0.00	0.00	0.00	-99.00	0	42.00	2.00	0.0	2.0	0.00	0.00	44722	28.34	4.00	0.00	0.00	0.00	0.00	1.00	1.00	0.00	0.00	0.00	0.00	0.00	0.00	5.00	7.00	0.00	0.00	0.00	40.87	50.88	0.69	0	0	0	0	0	0	0	5	0	0	0	1	-99
1754	0.00	0.00	0.00	0.00	0.00	-99.00	0	42.00	2.00	0.0	4.0	1.00	0.00	65989	18.70	5.00	1.00	1.00	0.00	1.00	0.00	1.00	0.00	0.00	0.00	0.00	0.00	0.00	0.00	5.00	6.00	0.00	0.00	58.67	34.19	0.70	0	0	0	0	0	0	0	4	0	0	0	1	-99
1755	0.00	0.00	0.00	0.00	0.00	-99.00	0	42.00	2.00	0.0	3.0	1.00	1.00	35625	20.67	6.00	0.00	1.00	1.00	0.00	0.00	0.00	0.00	1.00	0.00	0.00	1.00	0.00	0.00	6.00	5.00	0.00	0.00	52.39	43.24	0.70	1	0	0	0	0	0	0	2	1	1	1	0	-99
1756	0.00	0.00	0.00	0.00	0.00	-99.00	0	42.00	2.00	0.0	1.0	1.00	1.00	87158	21.08	4.00	0.00	0.00	1.00	0.00	1.00	0.00	0.00	0.00	0.00	0.00	0.00	0.00	0.00	3.00	2.00	0.00	0.00	54.94	44.61	0.72	1	1	0	0	0	0	0	5	0	0	0	1	-99
1757	0.00	0.00	0.00	0.00	0.00	-99.00	0	42.00	1.00	0.0	1.0	0.00	0.00	36023	33.57	1.00	0.00	0.00	0.00	0.00	0.00	0.00	0.00	0.00	0.00	0.00	0.00	0.00	2.00	1.00	0.00	0.00	0.00	46.69	49.89	0.72	1	1	0	0	0	0	0	4	0	0	0	1	-99
1758	0.00	0.00	0.00	0.00	0.00	-99.00	0	42.00	2.00	1.0	4.0	1.00	0.00	36197	35.77	4.00	0.00	1.00	1.00	1.00	0.00	1.00	0.00	0.00	0.00	0.00	0.00	0.00	0.00	13.00	11.00	1.00	1.00	60.02	35.66	0.73	0	0	0	0	0	0	0	2	1	1	1	0	-99
1759	0.00	0.00	0.00	0.00	0.00	-99.00	0	42.00	2.00	0.0	3.0	0.00	0.00	57811	22.31	8.00	0.00	1.00	1.00	0.00	1.00	0.00	0.00	0.00	0.00	0.00	1.00	0.00	0.00	8.00	6.00	0.00	0.00	47.47	53.99	0.73	0	0	1	1	0	0	0	5	0	1	0	0	-99
1760	0.00	0.00	0.00	0.00	0.00	-99.00	0	42.00	2.00	0.0	3.0	1.00	0.00	83031	32.28	2.00	1.00	1.00	0.00	0.00	0.00	0.00	0.00	0.00	0.00	0.00	0.00	0.00	0.00	6.00	11.00	0.00	1.00	53.54	44.29	0.74	1	0	0	0	0	0	0	2	0	0	0	1	-99
1761	0.00	0.00	0.00	0.00	0.00	-99.00	0	42.00	3.00	0.0	1.0	0.00	0.00	56448	32.77	0.00	0.00	0.00	0.00	0.00	0.00	0.00	0.00	0.00	0.00	0.00	0.00	0.00	0.00	12.00	0.00	1.00	0.00	55.37	43.49	0.74	0	0	0	0	0	0	0	4	0	0	0	1	-99
1762	0.00	0.00	0.00	0.00	0.00	-99.00	0	42.00	2.00	0.0	4.0	1.00	0.00	69808	26.57	0.00	0.00	0.00	0.00	0.00	0.00	0.00	0.00	0.00	0.00	0.00	0.00	0.00	0.00	6.00	3.00	0.00	0.00	57.54	42.93	0.74	1	0	0	0	0	0	0	3	0	0	0	1	-99
1763	0.00	0.00	0.00	0.00	0.00	-99.00	0	42.00	1.00	0.0	3.0	1.00	0.00	41519	31.48	0.00	0.00	0.00	0.00	0.00	0.00	0.00	0.00	0.00	0.00	0.00	0.00	0.00	0.00	7.00	3.00	0.00	0.00	57.63	38.99	0.74	1	0	0	0	0	0	0	4	0	0	0	1	-99
1764	0.00	0.00	0.00	0.00	0.00	-99.00	0	42.00	2.00	0.0	1.0	1.00	1.00	60731	28.89	13.00	1.00	1.00	1.00	1.00	0.00	1.00	0.00	1.00	0.00	1.00	1.00	1.00	3.00	2.00	5.00	0.00	0.00	53.82	47.81	0.77	1	1	0	0	0	0	0	5	0	0	0	1	-99
1765	0.00	0.00	0.00	0.00	0.00	-99.00	0	42.00	2.00	0.0	2.0	1.00	0.00	72173	31.24	2.00	0.00	0.00	0.00	0.00	0.00	0.00	0.00	0.00	0.00	1.00	0.00	0.00	0.00	2.00	3.00	0.00	0.00	42.66	57.01	0.77	0	0	0	0	0	0	0	5	0	0	0	1	-99
1766	0.00	0.00	0.00	0.00	0.00	-99.00	0	42.00	3.00	0.0	3.0	0.00	0.00	80435	34.75	1.00	0.00	0.00	0.00	1.00	0.00	0.00	0.00	0.00	0.00	0.00	0.00	0.00	0.00	10.00	11.00	1.00	1.00	50.75	54.64	0.78	0	0	0	0	0	0	0	3	0	0	0	1	-99
1767	0.00	0.00	0.00	0.00	0.00	-99.00	0	42.00	2.00	0.0	1.0	1.00	0.00	138272	22.13	1.00	0.00	0.00	1.00	0.00	0.00	0.00	0.00	0.00	0.00	0.00	0.00	0.00	0.00	6.00	7.00	0.00	0.00	59.82	48.95	0.79	0	0	0	0	0	0	0	5	0	0	0	1	-99
1768	0.00	0.00	0.00	0.00	0.00	-99.00	0	42.00	2.00	0.0	4.0	1.00	0.00	76170	27.19	0.00	0.00	0.00	0.00	0.00	0.00	0.00	0.00	0.00	0.00	0.00	0.00	0.00	0.00	5.00	3.00	0.00	0.00	57.58	51.95	0.81	0	0	1	0	0	0	0	4	0	0	0	1	-99
1769	0.00	0.00	0.00	0.00	0.00	-99.00	0	42.00	3.00	0.0	4.0	1.00	1.00	122076	25.68	0.00	0.00	0.00	0.00	0.00	0.00	0.00	0.00	0.00	0.00	0.00	0.00	0.00	0.00	1.00	0.00	0.00	0.00	55.77	53.61	0.82	1	1	0	0	0	0	0	4	0	0	0	1	-99
1770	0.00	0.00	0.00	0.00	0.00	-99.00	0	42.00	3.00	0.0	4.0	1.00	0.00	41320	29.44	4.00	0.00	0.00	1.00	1.00	1.00	0.00	0.00	0.00	0.00	0.00	0.00	0.00	0.00	0.00	0.00	0.00	0.00	49.81	63.24	0.84	1	0	0	0	0	0	0	3	0	0	0	1	-99
1771	0.00	0.00	0.00	0.00	0.00	-99.00	0	42.00	1.00	0.0	1.0	0.00	0.00	33611	32.77	0.00	0.00	0.00	0.00	0.00	0.00	0.00	0.00	0.00	0.00	0.00	0.00	0.00	0.00	0.00	0.00	0.00	0.00	49.13	63.45	0.84	0	0	0	0	0	0	0	5	0	0	0	0	-99
1772	0.00	0.00	0.00	0.00	0.00	-99.00	0	42.00	2.00	0.0	3.0	1.00	1.00	69896	25.84	4.00	0.00	0.00	0.00	1.00	0.00	0.00	0.00	0.00	0.00	1.00	0.00	0.00	0.00	2.00	4.00	0.00	0.00	55.88	56.33	0.85	0	0	0	0	0	0	0	4	1	1	0	0	-99
1773	0.00	0.00	0.00	0.00	0.00	-99.00	0	42.00	2.00	0.0	1.0	1.00	1.00	73537	21.14	3.00	0.00	0.00	0.00	1.00	0.00	0.00	0.00	0.00	0.00	0.00	0.00	1.00	0.00	2.00	2.00	0.00	0.00	54.21	57.93	0.86	0	1	1	0	0	0	0	3	1	1	0	0	-99
1774	0.00	0.00	0.00	0.00	0.00	-99.00	0	42.00	1.00	0.0	4.0	0.00	1.00	39412	26.07	6.00	0.00	0.00	1.00	1.00	0.00	0.00	0.00	1.00	0.00	0.00	1.00	0.00	0.00	6.00	0.00	0.00	0.00	54.81	59.31	0.88	0	0	0	0	0	0	0	5	0	0	0	1	-99
1775	0.00	0.00	0.00	0.00	0.00	-99.00	0	42.00	2.00	0.0	1.0	1.00	1.00	135021	23.69	3.00	0.00	0.00	0.00	1.00	1.00	0.00	0.00	0.00	0.00	0.00	0.00	0.00	0.00	1.00	0.00	0.00	0.00	54.81	59.31	0.88	0	0	0	0	0	0	0	3	0	1	0	0	-99
1776	0.00	0.00	0.00	0.00	0.00	-99.00	0	42.00	2.00	0.0	3.0	0.00	0.00	60430	21.95	1.00	0.00	0.00	0.00	0.00	0.00	0.00	0.00	0.00	0.00	0.00	1.00	0.00	0.00	0.00	0.00	0.00	0.00	54.81	59.31	0.88	0	0	0	0	0	0	0	3	0	1	0	0	-99
1777	0.00	0.00	0.00	0.00	0.00	-99.00	0	42.00	1.00	0.0	4.0	0.00	0.00	54851	27.34	0.00	0.00	0.00	0.00	0.00	0.00	0.00	0.00	0.00	0.00	0.00	0.00	0.00	0.00	0.00	0.00	0.00	0.00	55.14	61.49	0.92	0	0	0	0	0	0	0	2	1	0	0	0	-99
1778	0.00	0.00	0.00	0.00	0.00	-99.00	0	43.00	2.00	0.0	3.0	0.00	0.00	42218	40.17	6.00	1.00	1.00	1.00	0.00	0.00	1.00	1.00	0.00	0.00	0.00	0.00	0.00	0.00	17.00	27.00	1.00	1.00	26.64	23.65	0.44	0	0	0	0	0	1	0	5	0	0	0	1	-99
1779	0.00	0.00	0.00	0.00	0.00	-99.00	0	43.00	2.00	0.0	2.0	0.00	0.00	62260	31.24	11.00	1.00	1.00	1.00	1.00	0.00	1.00	0.00	1.00	0.00	0.00	1.00	1.00	1.00	16.00	20.00	1.00	1.00	31.57	24.64	0.49	1	0	0	0	0	1	0	3	0	0	0	1	-99
1780	0.00	0.00	0.00	0.00	0.00	-99.00	0	43.00	2.00	0.0	2.0	1.00	0.00	50219	23.03	3.00	0.00	0.00	0.00	0.00	1.00	0.00	0.00	0.00	0.00	0.00	0.00	0.00	0.00	1.00	1.00	0.00	0.00	48.92	51.30	0.74	1	1	0	0	0	1	0	3	0	0	0	1	-99
1781	0.00	0.00	0.00	0.00	0.00	-99.00	0	43.00	3.00	0.0	3.0	1.00	0.00	42020	37.44	16.00	1.00	1.00	1.00	1.00	1.00	1.00	0.00	0.00	1.00	1.00	1.00	1.00	0.00	21.00	21.00	1.00	1.00	23.79	41.01	0.52	1	1	1	0	1	0	1	5	0	0	0	1	-99
1782	0.00	0.00	0.00	0.00	0.00	-99.00	0	43.00	1.00	0.0	3.0	1.00	1.00	65963	29.05	1.00	0.00	0.00	0.00	0.00	0.00	0.00	1.00	0.00	0.00	0.00	0.00	0.00	0.00	9.00	15.00	0.00	1.00	62.49	13.76	0.60	0	1	0	0	0	0	1	5	0	0	0	1	-99
1783	0.00	0.00	0.00	0.00	0.00	-99.00	0	43.00	2.00	1.0	4.0	0.00	0.00	69272	45.03	1.00	0.00	0.00	0.00	0.00	0.00	0.00	0.00	0.00	0.00	0.00	0.00	0.00	1.00	0.00	0.00	0.00	0.00	37.96	56.60	0.72	1	1	0	0	0	0	1	5	0	0	0	1	-99
1784	0.00	0.00	0.00	0.00	0.00	-99.00	0	43.00	2.00	0.0	2.0	1.00	0.00	64768	44.30	8.00	1.00	1.00	1.00	0.00	1.00	1.00	1.00	0.00	0.00	0.00	0.00	0.00	0.00	21.00	24.00	1.00	1.00	23.91	22.97	0.39	1	1	1	0	0	0	0	4	0	0	0	1	-99
1785	0.00	0.00	0.00	0.00	0.00	-99.00	0	43.00	2.00	0.0	1.0	1.00	0.00	75767	42.06	9.00	0.00	1.00	1.00	1.00	0.00	1.00	0.00	0.00	0.00	1.00	0.00	1.00	0.00	9.00	18.00	0.00	1.00	22.87	25.43	0.42	1	1	1	0	0	0	0	5	0	1	0	0	-99
1786	0.00	0.00	0.00	0.00	0.00	-99.00	0	43.00	2.00	0.0	1.0	1.00	0.00	53093	34.54	13.00	1.00	1.00	1.00	1.00	1.00	1.00	0.00	1.00	0.00	1.00	1.00	0.00	0.00	6.00	6.00	0.00	0.00	14.01	31.98	0.43	0	0	0	0	0	0	0	4	0	0	0	1	-99
1787	0.00	0.00	0.00	0.00	0.00	-99.00	0	43.00	2.00	0.0	3.0	1.00	0.00	34658	27.44	14.00	1.00	1.00	0.00	1.00	1.00	1.00	0.00	1.00	1.00	1.00	0.00	0.00	1.00	19.00	23.00	1.00	1.00	36.32	11.38	0.44	1	1	1	1	0	0	0	3	0	0	0	1	-99
1788	0.00	0.00	0.00	0.00	0.00	-99.00	0	43.00	2.00	0.0	2.0	0.00	0.00	73561	23.99	12.00	1.00	1.00	1.00	1.00	1.00	0.00	0.00	0.00	0.00	1.00	0.00	0.00	2.00	13.00	13.00	1.00	1.00	24.64	28.22	0.45	1	1	0	0	0	0	0	4	0	0	0	1	-99
1789	0.00	0.00	0.00	0.00	0.00	-99.00	0	43.00	2.00	0.0	4.0	0.00	0.00	63387	50.03	5.00	0.00	0.00	1.00	0.00	1.00	0.00	1.00	0.00	0.00	0.00	0.00	0.00	0.00	8.00	11.00	0.00	1.00	19.38	34.51	0.46	1	0	0	0	0	0	0	5	0	0	0	1	-99
1790	0.00	0.00	0.00	0.00	0.00	-99.00	0	43.00	2.00	0.0	1.0	1.00	0.00	77750	56.49	3.00	1.00	0.00	0.00	1.00	0.00	0.00	0.00	0.00	0.00	0.00	0.00	0.00	0.00	14.00	20.00	1.00	1.00	31.53	22.45	0.47	0	0	0	0	0	0	0	4	0	0	0	1	-99
1791	0.00	0.00	0.00	0.00	0.00	-99.00	0	43.00	2.00	0.0	4.0	0.00	0.00	76489	49.92	4.00	1.00	1.00	1.00	0.00	0.00	0.00	0.00	1.00	0.00	0.00	0.00	0.00	0.00	6.00	8.00	0.00	0.00	33.89	26.16	0.49	1	0	0	0	0	0	0	3	0	0	0	1	-99
1792	0.00	0.00	0.00	0.00	0.00	-99.00	0	43.00	2.00	0.0	2.0	1.00	0.00	64194	24.80	16.00	1.00	1.00	1.00	1.00	1.00	1.00	0.00	1.00	0.00	0.00	1.00	1.00	0.00	3.00	7.00	0.00	0.00	28.37	34.89	0.51	0	0	1	0	0	0	0	5	0	0	0	1	-99
1793	0.00	0.00	0.00	0.00	0.00	-99.00	0	43.00	1.00	0.0	3.0	1.00	0.00	32232	28.13	0.00	0.00	0.00	0.00	0.00	0.00	0.00	0.00	0.00	0.00	0.00	0.00	0.00	0.00	21.00	17.00	1.00	1.00	33.80	26.47	0.52	1	0	1	0	0	0	0	5	0	0	0	1	-99
1794	0.00	0.00	0.00	0.00	0.00	-99.00	0	43.00	2.00	0.0	1.0	0.00	0.00	39886	33.89	6.00	1.00	1.00	1.00	0.00	1.00	0.00	0.00	0.00	0.00	0.00	0.00	0.00	0.00	12.00	17.00	1.00	1.00	42.30	23.17	0.53	0	0	0	0	0	0	0	3	0	0	0	1	-99
1795	0.00	0.00	0.00	0.00	0.00	-99.00	0	43.00	3.00	0.0	3.0	1.00	0.00	57710	24.80	13.00	1.00	1.00	1.00	1.00	1.00	1.00	0.00	0.00	0.00	0.00	0.00	0.00	0.00	8.00	9.00	0.00	0.00	40.44	25.46	0.53	0	0	0	0	0	0	0	1	0	1	1	0	-99
1796	0.00	0.00	0.00	0.00	0.00	-99.00	0	43.00	3.00	0.0	3.0	1.00	1.00	96053	20.60	4.00	0.00	0.00	1.00	1.00	1.00	0.00	0.00	0.00	0.00	0.00	0.00	0.00	0.00	8.00	10.00	0.00	1.00	33.16	36.34	0.54	1	1	0	0	0	0	0	4	0	0	0	1	-99
1797	0.00	0.00	0.00	0.00	0.00	-99.00	0	43.00	3.00	0.0	3.0	0.00	0.00	44206	29.05	6.00	0.00	1.00	1.00	1.00	1.00	0.00	1.00	0.00	0.00	0.00	1.00	0.00	0.00	12.00	12.00	1.00	1.00	39.16	32.63	0.55	1	1	1	0	0	0	0	4	1	0	0	0	-99
1798	0.00	0.00	0.00	0.00	0.00	-99.00	0	43.00	1.00	0.0	3.0	1.00	1.00	111792	26.45	0.00	0.00	0.00	0.00	0.00	0.00	0.00	0.00	0.00	0.00	0.00	0.00	0.00	0.00	14.00	19.00	1.00	1.00	42.68	31.40	0.56	0	0	0	0	0	0	0	2	1	0	0	0	-99
1799	0.00	0.00	0.00	0.00	0.00	-99.00	0	43.00	2.00	0.0	1.0	0.00	0.00	90279	24.03	7.00	1.00	1.00	1.00	0.00	0.00	1.00	0.00	0.00	0.00	0.00	0.00	0.00	0.00	17.00	14.00	1.00	1.00	54.58	16.81	0.56	0	0	0	0	0	0	0	2	0	1	0	0	-99
1800	0.00	0.00	0.00	0.00	0.00	-99.00	0	43.00	2.00	0.0	3.0	1.00	0.00	60631	26.57	9.00	1.00	1.00	0.00	0.00	1.00	1.00	1.00	0.00	0.00	0.00	0.00	1.00	0.00	12.00	14.00	1.00	1.00	51.80	22.40	0.57	0	0	0	0	0	0	0	3	0	0	0	1	-99
1801	0.00	0.00	0.00	0.00	0.00	-99.00	0	43.00	2.00	0.0	2.0	1.00	0.00	77528	20.98	10.00	1.00	1.00	1.00	0.00	1.00	1.00	0.00	1.00	0.00	0.00	1.00	0.00	2.00	15.00	14.00	1.00	1.00	29.44	44.41	0.57	1	1	1	0	0	0	0	5	0	0	0	1	-99
1802	0.00	0.00	0.00	0.00	0.00	-99.00	0	43.00	2.00	0.0	3.0	0.00	0.00	35405	34.45	6.00	1.00	1.00	1.00	0.00	1.00	0.00	1.00	0.00	0.00	0.00	0.00	0.00	0.00	5.00	7.00	0.00	0.00	40.29	35.93	0.58	0	0	0	0	0	0	0	3	0	0	0	1	-99
1803	0.00	0.00	0.00	0.00	0.00	-99.00	0	43.00	2.00	0.0	4.0	1.00	0.00	41795	19.37	8.00	0.00	1.00	1.00	0.00	1.00	1.00	1.00	0.00	0.00	0.00	0.00	1.00	0.00	8.00	10.00	0.00	1.00	42.44	34.44	0.58	1	1	0	0	0	0	0	3	1	0	0	0	-99
1804	0.00	0.00	0.00	0.00	0.00	-99.00	0	43.00	2.00	0.0	3.0	0.00	0.00	33663	36.04	3.00	1.00	1.00	0.00	0.00	0.00	0.00	0.00	1.00	0.00	0.00	0.00	0.00	0.00	7.00	4.00	0.00	0.00	39.58	38.06	0.59	1	0	0	0	0	0	0	3	0	0	0	1	-99
1805	0.00	0.00	0.00	0.00	0.00	-99.00	0	43.00	2.00	0.0	3.0	0.00	0.00	57692	25.39	5.00	1.00	1.00	0.00	1.00	0.00	0.00	0.00	0.00	0.00	0.00	1.00	0.00	0.00	19.00	19.00	1.00	1.00	38.41	39.77	0.60	0	0	0	0	0	0	0	3	0	0	0	1	-99
1806	0.00	0.00	0.00	0.00	0.00	-99.00	0	43.00	2.00	0.0	4.0	1.00	0.00	65364	25.84	2.00	0.00	0.00	1.00	0.00	0.00	0.00	0.00	0.00	0.00	0.00	0.00	0.00	0.00	17.00	8.00	1.00	0.00	32.09	46.98	0.60	0	0	0	0	0	0	0	1	1	1	1	0	-99
1807	0.00	0.00	0.00	0.00	0.00	-99.00	0	43.00	2.00	0.0	3.0	1.00	1.00	70583	20.03	7.00	0.00	1.00	0.00	1.00	1.00	1.00	0.00	0.00	0.00	0.00	0.00	0.00	0.00	19.00	13.00	1.00	1.00	56.58	24.80	0.61	0	0	0	0	0	0	0	4	0	1	0	0	-99
1808	0.00	0.00	0.00	0.00	0.00	-99.00	0	43.00	2.00	0.0	1.0	0.00	1.00	64897	29.12	1.00	0.00	0.00	0.00	0.00	0.00	0.00	0.00	0.00	0.00	0.00	0.00	0.00	0.00	7.00	4.00	0.00	0.00	33.12	48.11	0.61	0	0	0	0	0	0	0	3	0	0	0	1	-99
1809	0.00	0.00	0.00	0.00	0.00	-99.00	0	43.00	2.00	0.0	1.0	0.00	0.00	62985	25.10	6.00	1.00	1.00	1.00	1.00	0.00	1.00	0.00	0.00	0.00	0.00	0.00	0.00	0.00	9.00	8.00	0.00	0.00	48.90	29.47	0.61	1	0	0	0	0	0	0	3	0	0	0	1	-99
1810	0.00	0.00	0.00	0.00	0.00	-99.00	0	43.00	1.00	0.0	2.0	0.00	0.00	27337	37.76	5.00	0.00	0.00	1.00	0.00	0.00	0.00	0.00	0.00	0.00	1.00	0.00	0.00	1.00	5.00	6.00	0.00	0.00	37.22	43.68	0.61	1	1	1	0	0	0	0	5	0	0	0	0	-99
1811	0.00	0.00	0.00	0.00	0.00	-99.00	0	43.00	2.00	0.0	2.0	1.00	0.00	58588	22.63	2.00	0.00	1.00	0.00	0.00	0.00	1.00	0.00	0.00	0.00	0.00	0.00	0.00	0.00	10.00	7.00	1.00	0.00	34.42	46.36	0.62	1	0	0	0	0	0	0	4	0	0	0	1	-99
1812	0.00	0.00	0.00	0.00	0.00	-99.00	0	43.00	2.00	0.0	3.0	1.00	0.00	51395	40.72	2.00	0.00	0.00	0.00	1.00	0.00	0.00	0.00	0.00	0.00	0.00	0.00	0.00	0.00	13.00	11.00	1.00	1.00	42.01	36.17	0.62	0	0	0	0	0	0	0	4	0	0	0	1	-99
1813	0.00	0.00	0.00	0.00	0.00	-99.00	0	43.00	2.00	0.0	4.0	1.00	1.00	48069	30.85	3.00	0.00	0.00	1.00	0.00	0.00	0.00	0.00	0.00	0.00	1.00	0.00	0.00	0.00	14.00	13.00	1.00	1.00	38.46	41.26	0.63	1	0	0	0	0	0	0	1	0	1	0	0	-99
1814	0.00	0.00	0.00	0.00	0.00	-99.00	0	43.00	2.00	0.0	3.0	0.00	1.00	51493	35.96	3.00	0.00	1.00	0.00	1.00	1.00	0.00	0.00	0.00	0.00	0.00	0.00	0.00	0.00	7.00	9.00	0.00	0.00	39.63	45.09	0.63	1	1	0	0	0	0	0	5	0	0	0	1	-99
1815	0.00	0.00	0.00	0.00	0.00	-99.00	0	43.00	2.00	0.0	3.0	0.00	0.00	154245	20.60	3.00	0.00	1.00	1.00	0.00	0.00	0.00	0.00	0.00	0.00	0.00	1.00	0.00	2.00	13.00	1.00	1.00	0.00	34.97	51.76	0.63	0	0	0	0	1	0	0	1	0	1	1	0	-99
1816	0.00	0.00	0.00	0.00	0.00	-99.00	0	43.00	2.00	0.0	3.0	1.00	0.00	37468	33.06	1.00	0.00	0.00	1.00	0.00	0.00	0.00	0.00	0.00	0.00	0.00	0.00	0.00	0.00	9.00	20.00	0.00	1.00	54.62	31.14	0.64	0	0	0	0	0	0	0	5	0	0	0	1	-99
1817	0.00	0.00	0.00	0.00	0.00	-99.00	0	43.00	2.00	1.0	4.0	0.00	0.00	47184	31.58	3.00	0.00	1.00	1.00	1.00	0.00	0.00	0.00	0.00	0.00	0.00	0.00	0.00	0.00	9.00	5.00	0.00	0.00	54.41	31.16	0.65	1	0	0	0	0	0	0	2	0	0	0	1	-99
1818	0.00	0.00	0.00	0.00	0.00	-99.00	0	43.00	2.00	0.0	4.0	1.00	1.00	41426	28.34	7.00	1.00	1.00	0.00	1.00	0.00	1.00	1.00	1.00	0.00	1.00	0.00	0.00	0.00	8.00	10.00	0.00	1.00	57.11	26.46	0.65	1	0	0	0	0	0	0	3	0	1	1	0	-99
1819	0.00	0.00	0.00	0.00	0.00	-99.00	0	43.00	2.00	0.0	3.0	1.00	0.00	55938	36.31	6.00	1.00	1.00	0.00	0.00	0.00	1.00	0.00	1.00	0.00	0.00	0.00	1.00	0.00	10.00	16.00	1.00	1.00	48.76	35.83	0.65	1	0	1	0	0	0	0	2	0	1	0	0	-99
1820	0.00	0.00	0.00	0.00	0.00	-99.00	0	43.00	2.00	0.0	2.0	1.00	1.00	38885	42.08	5.00	0.00	1.00	0.00	0.00	0.00	0.00	1.00	0.00	1.00	0.00	0.00	0.00	2.00	2.00	5.00	0.00	0.00	34.24	52.55	0.65	1	1	0	0	0	0	0	5	0	1	0	0	-99
1821	0.00	0.00	0.00	0.00	0.00	-99.00	0	43.00	2.00	0.0	3.0	1.00	0.00	68382	20.80	2.00	0.00	0.00	0.00	0.00	0.00	0.00	0.00	1.00	0.00	0.00	0.00	0.00	0.00	14.00	7.00	1.00	0.00	60.68	31.27	0.66	0	0	0	1	1	0	0	5	0	0	0	1	-99
1822	0.00	0.00	0.00	0.00	0.00	-99.00	0	43.00	1.00	0.0	3.0	1.00	1.00	55555	27.46	6.00	0.00	1.00	1.00	1.00	1.00	1.00	0.00	0.00	0.00	0.00	0.00	0.00	0.00	12.00	5.00	1.00	0.00	51.47	37.97	0.67	1	0	0	0	0	0	0	4	0	0	0	1	-99
1823	0.00	0.00	0.00	0.00	0.00	-99.00	0	43.00	2.00	0.0	2.0	1.00	1.00	69720	34.33	4.00	1.00	1.00	0.00	1.00	0.00	0.00	0.00	0.00	0.00	0.00	1.00	0.00	0.00	12.00	11.00	1.00	1.00	51.58	36.87	0.67	0	0	0	0	0	0	0	4	0	0	0	1	-99
1824	0.00	0.00	0.00	0.00	0.00	-99.00	0	43.00	2.00	0.0	2.0	1.00	1.00	72536	25.79	4.00	0.00	0.00	1.00	0.00	0.00	0.00	1.00	1.00	0.00	1.00	0.00	0.00	0.00	6.00	4.00	0.00	0.00	44.23	46.42	0.67	0	0	0	0	0	0	0	5	0	0	0	1	-99
1825	0.00	0.00	0.00	0.00	0.00	-99.00	0	43.00	2.00	0.0	2.0	0.00	0.00	45234	17.47	4.00	0.00	1.00	0.00	1.00	0.00	0.00	0.00	1.00	0.00	0.00	1.00	0.00	0.00	7.00	13.00	0.00	1.00	55.03	35.35	0.67	1	0	0	0	0	0	0	3	0	0	0	1	-99
1826	0.00	0.00	0.00	0.00	0.00	-99.00	0	43.00	2.00	0.0	2.0	1.00	1.00	61167	21.92	7.00	0.00	1.00	1.00	1.00	1.00	0.00	0.00	0.00	0.00	0.00	0.00	0.00	5.00	7.00	3.00	0.00	0.00	52.51	42.78	0.69	1	1	0	0	1	0	0	4	0	0	0	0	-99
1827	0.00	0.00	0.00	0.00	0.00	-99.00	0	43.00	2.00	0.0	2.0	1.00	1.00	53322	35.24	10.00	0.00	0.00	1.00	1.00	0.00	0.00	0.00	1.00	1.00	1.00	0.00	0.00	1.00	1.00	11.00	0.00	1.00	41.10	51.46	0.69	1	0	0	0	0	0	0	5	0	0	0	1	-99
1828	0.00	0.00	0.00	0.00	0.00	-99.00	0	43.00	2.00	0.0	3.0	1.00	0.00	34407	19.13	9.00	1.00	1.00	1.00	1.00	0.00	1.00	0.00	0.00	0.00	0.00	0.00	0.00	0.00	12.00	9.00	1.00	0.00	52.11	44.51	0.71	1	1	1	1	0	0	0	3	0	0	1	0	-99
1829	0.00	0.00	0.00	0.00	0.00	-99.00	0	43.00	1.00	0.0	4.0	1.00	1.00	117775	23.49	0.00	0.00	0.00	0.00	0.00	0.00	0.00	0.00	0.00	0.00	0.00	0.00	0.00	0.00	0.00	0.00	0.00	0.00	46.68	47.55	0.71	0	0	0	0	0	0	0	3	0	0	0	1	-99
1830	0.00	0.00	0.00	0.00	0.00	-99.00	0	43.00	2.00	0.0	2.0	0.00	1.00	64039	25.82	0.00	0.00	0.00	0.00	0.00	0.00	0.00	0.00	0.00	0.00	0.00	0.00	0.00	0.00	1.00	2.00	0.00	0.00	55.26	40.78	0.71	0	0	0	0	0	0	0	3	0	0	0	1	-99
1831	0.00	0.00	0.00	0.00	0.00	-99.00	0	43.00	2.00	0.0	2.0	0.00	0.00	66534	30.89	3.00	1.00	1.00	0.00	0.00	0.00	1.00	0.00	0.00	0.00	0.00	0.00	0.00	0.00	14.00	8.00	1.00	0.00	54.03	40.07	0.72	1	0	0	0	0	0	0	5	0	0	0	1	-99
1832	0.00	0.00	0.00	0.00	0.00	-99.00	0	43.00	2.00	0.0	2.0	0.00	0.00	37353	29.05	2.00	0.00	0.00	1.00	0.00	1.00	0.00	0.00	0.00	0.00	0.00	0.00	0.00	0.00	4.00	7.00	0.00	0.00	48.32	48.73	0.72	0	0	0	0	0	0	0	5	0	0	0	1	-99
1833	0.00	0.00	0.00	0.00	0.00	-99.00	0	43.00	1.00	0.0	3.0	1.00	0.00	54425	41.28	3.00	0.00	0.00	1.00	0.00	0.00	1.00	0.00	0.00	0.00	1.00	0.00	0.00	0.00	3.00	6.00	0.00	0.00	52.64	43.07	0.73	0	1	0	0	1	0	0	4	0	0	0	0	-99
1834	0.00	0.00	0.00	0.00	0.00	-99.00	0	43.00	2.00	0.0	2.0	1.00	0.00	42875	20.98	3.00	0.00	0.00	1.00	0.00	1.00	0.00	0.00	0.00	0.00	0.00	0.00	0.00	0.00	4.00	5.00	0.00	0.00	52.39	40.61	0.73	0	0	1	0	0	0	0	5	0	1	0	0	-99
1835	0.00	0.00	0.00	0.00	0.00	-99.00	0	43.00	2.00	0.0	2.0	1.00	0.00	62898	26.62	3.00	0.00	1.00	1.00	0.00	1.00	0.00	0.00	0.00	0.00	0.00	0.00	0.00	0.00	5.00	3.00	0.00	0.00	49.24	50.60	0.74	0	0	0	0	0	0	0	4	0	0	0	1	-99
1836	0.00	0.00	0.00	0.00	0.00	-99.00	0	43.00	1.00	0.0	3.0	1.00	1.00	116043	22.96	1.00	0.00	0.00	0.00	1.00	0.00	0.00	0.00	0.00	0.00	0.00	0.00	0.00	0.00	0.00	0.00	0.00	0.00	45.63	55.76	0.75	0	0	0	0	0	0	0	5	0	0	0	1	-99
1837	0.00	0.00	0.00	0.00	0.00	-99.00	0	43.00	3.00	0.0	3.0	1.00	1.00	151086	27.95	0.00	0.00	0.00	0.00	0.00	0.00	0.00	0.00	0.00	0.00	0.00	0.00	0.00	0.00	5.00	2.00	0.00	0.00	55.91	42.50	0.76	1	0	0	0	0	0	0	4	0	0	0	1	-99
[truncated: 964 more rows]
[truncated: 7 more columns]
